# Supplementary material for: A multi-tissue genome-scale metabolic modeling framework for the analysis of whole plant systems
Source: Front Plant Sci. 2015 Jan 22;6:4. doi: 10.3389/fpls.2015.00004 (PMC4302846; doi:10.3389/fpls.2015.00004)
Supplement: Supplementary file 1 [file Table1.XLSX]

## Sheet: Estimated biomass composition
Data from the literature for different tissues
Chemical composition (mg/g) of a typical slow growing plant species (RGR=110mg/gday) and a typical fast-growing one(RGR=370mg/g.day. Values are given for leaves, stem and roots
H.Pooter & M. Bergkotte, Plant, Cell and environment, vol 15, isse 2, pages 221-229 (1992)
	Leaves				Stem				Roots				mass % average
	Slow growth		Fast growth		Slow growth		Fast growth		Slow growth		Fast growth
Compound		mass%(slow)		%(fast)		%(slow)		%(fast)		%(slow)		%(fast)
Organic N compound	285	35.5805	371	39.3425	235	25.7675	289	26.8587	174	17.7914	296	27.8982	28.8732
Organic acids	30	3.74532	135	14.316	42	4.60526	84	7.80669	17	1.73824	44	4.14703	6.05976
Minerals	94	11.7353	138	14.6341	74	8.11404	242	22.4907	138	14.1104	194	18.2846	14.8949
Lignin	26	3.24594	14	1.48462	45	4.93421	23	2.13755	40	4.08998	26	2.45052	3.05714
(Hemi)cellulose	183	22.8464	110	11.6649	234	25.6579	176	16.3569	272	27.8119	232	21.8662	21.034
Insoluble sugars (Starch)	86	10.7366	100	10.6045	179	19.6272	156	14.4981	279	28.5276	181	17.0594	16.8422
Soluble sugars	46	5.74282	33	3.49947	76	8.33333	76	7.0632	39	3.98773	59	5.56079	5.69789
Lipids	42	5.24345	40	4.24178	21	2.30263	28	2.60223	16	1.63599	26	2.45052	3.07943
Soluble phenolics	9	1.1236	2	0.212089	6	0.657895	2	0.185874	3	0.306748	3	0.282752	0.461492
Total recovery	801	100	943	100	912	100	1076	100	978	100	1061	100	100
42.5718
Fractions were estimated based on the slow growth rate data from leaves, stem and root and used in AraGEM
mmol/gbiomass DW
Carbohydrates (3 groups)	Leaves		Stem		Roots
1)Insoluble sugars
Starch	0.265203		0.551992		0.860368
	Leaves		Stem		Roots
2)Soluble sugars	Slow		Slow		Slow
Glucose	0.0530933		0.0877193		0.0450139
Fructose	0.0530933		0.0877193		0.0450139
Sucrose	0.0955974		0.157943		0.0810499
Total	0.201784		0.333382		0.171078
	Leaves		Stem		Roots
3)Hemi-cellulose
Celulose	0.304542		0.389414		0.452652
Hemicellulose	0.281809		0.360346		0.418864
	Leaves		Stem		Roots
Lignin
p-Hydroxyphenyl lignin =4-comaryl alchool	0.0401235		0.0694444		0.0617284
Guaiacyl lignin = coniferyl alcohool	0.0481481		0.0833333		0.0740741
Syringyl lignin = Sinapyl alcohol	0.0561728		0.0972222		0.0864198
	Leaves		Stem		Roots
Soluble phenolics
p-Coumaric acid	0.054878		0.0365854		0.0182927
Total
									References
(This is a estimative)	mmole/g biomass		data estimated based on arabidopisis + Teucrium (fraction are based on leave tissue)						http://aob.oxfordjournals.org/content/94/4/615.full.pdf
Amino acids	Leaves		Stem		Roots				http://www.ncbi.nlm.nih.gov/pmc/articles/PMC1080920/
Ala	0.107468		0.0886136		0.0656118
Arg	0.165733		0.136657		0.101184
Asn	0.388437		0.32029		0.237151
Asp	0.162496		0.133988		0.0992082
Cys	0.0240598		0.0198388		0.0146891
Gln	0.346356		0.285592		0.21146
Glu	0.397501		0.327764		0.242685
Gly	0.136339		0.11242		0.0832385
His	0.0260648		0.021492		0.0159132
Ile	0.0601495		0.049597		0.0367228
Leu	0.140349		0.115726		0.0856866
Lys	0.0701744		0.0578631		0.0428433
Met	0.00200498		0.00165323		0.00122409
Phe	0.0801993		0.0661293		0.0489638
Pro	0.0100249		0.00826616		0.00612047
Ser	0.219467		0.180964		0.13399
Thr	0.086751		0.0715315		0.0529637
Trp	0.0400997		0.0330646		0.0244819
Tyr	0.0300747		0.0247985		0.0183614
Val	0.100249		0.0826616		0.0612047
(This is a estimative)	Leaves		Stem		Roots				Reference
Nucleotides	Slow		Slow		Slow				http://www.ncbi.nlm.nih.gov/pmc/articles/PMC1086406/
dAMP	0.00202216		0.0016674		0.00123458				http://www.biochemj.org/bj/062/0001/0620001a.pdf
dCMP	0.00129286		0.00106604		0.000789323				http://pcp.oxfordjournals.org/content/16/1/109.full.pdf
dGMP	0.00129286		0.00106604		0.000789323
dTMP	0.00202216		0.0016674		0.00123458
total	0.00663004		0.00546687		0.00404781
AMP	0.00655746		0.00516714		0.0572233
CMP	0.00675531		0.00532304		0.0532655
GMP	0.0090165		0.00710481		0.0598618
UMP	0.00596389		0.00469942		0.0534304
total	0.0282932		0.0222944		0.223781
	mmol/gbiomass
Lipids	Leaves		Stem		Roots
Palmitic acid (C:16)	Slow		Slow		Slow
Assumed Palmitic ac is the major FA	0.23		0.09		0.064
