# Supplementary material for: A multi-tissue genome-scale metabolic modeling framework for the analysis of whole plant systems
Source: Front Plant Sci. 2015 Jan 22;6:4. doi: 10.3389/fpls.2015.00004 (PMC4302846; doi:10.3389/fpls.2015.00004)
Supplement: Supplementary file 2 [file Table2.XLSX]

## Sheet: biomassDrain
#	metabolite	coefficient	coefficient	coefficient	coefficient	coefficient	coefficient		Unit		Spatial tag			Temporal tag
0	spatial_tag	M	S	R	M	S	R		mmol/gbiomass DW		M	S	R	D	N
0	temporal_tag	D	D	D	N	N	N				Mesophyll	Stem	Root	Day	Night
1	S_4_45_Coumaryl_32_alcohol_biomass	0.04	0.069	0.062	0.04	0.069	0.062
2	S_ATP_biomass	0.0066	0.0055	0.0572	0.0066	0.0055	0.0572
3	S_Biotin_biomass
4	S_CTP_biomass	0.0068	0.0053	0.0533	0.0068	0.0053	0.0533
5	S_Cellulose_biomass	0.305	0.389	0.453	0.305	0.389	0.453
6	S_Chlorophyll_32_a_biomass
7	S_CoA_biomass
8	S_Coniferyl_32_alcohol_biomass	0.048	0.083	0.074	0.048	0.083	0.074
9	S_D_45_Xylose_biomass	0.282	0.36	0.419	0.282	0.36	0.419
10	S_Folate_biomass
11	S_GTP_biomass	0.009	0.0071	0.0599	0.009	0.0071	0.0599
12	S_Glucose_biomass	0.053	0.088	0.045	0.053	0.088	0.045
13	S_Glycine_biomass	0.136	0.112	0.083	0.136	0.112	0.083
14	S_Hexadecanoic_32_acid_biomass	0.23	0.09	0.06	0.23	0.09	0.06
15	S_L_45_Alanine_biomass	0.1074	0.0886	0.0656	0.1074	0.0886	0.0656
16	S_L_45_Arginine_biomass	0.166	0.137	0.101	0.166	0.137	0.101
17	S_L_45_Asparagine_biomass	0.388	0.32	0.237	0.388	0.32	0.237
18	S_L_45_Aspartate_biomass	0.162	0.134	0.099	0.162	0.134	0.099
19	S_L_45_Cysteine_biomass	0.024	0.0198	0.0147	0.024	0.0198	0.0147
20	S_L_45_Glutamate_biomass	0.397	0.328	0.243	0.397	0.328	0.243
21	S_L_45_Glutamine_biomass	0.346	0.285	0.211	0.346	0.285	0.211
22	S_L_45_Histidine_biomass	0.026	0.0214	0.0159	0.026	0.0214	0.0159
23	S_L_45_Isoleucine_biomass	0.06	0.049	0.036	0.06	0.049	0.036
24	S_L_45_Leucine_biomass	0.14	0.115	0.085	0.14	0.115	0.085
25	S_L_45_Lysine_biomass	0.07	0.057	0.042	0.07	0.057	0.042
26	S_L_45_Methionine_biomass	0.002	0.001	0.001	0.002	0.001	0.001
27	S_L_45_Phenylalanine_biomass	0.08	0.066	0.049	0.08	0.066	0.049
28	S_L_45_Proline_biomass	0.01	0.008	0.006	0.01	0.008	0.006
29	S_L_45_Serine_biomass	0.21	0.18	0.13	0.21	0.18	0.13
30	S_L_45_Threonine_biomass	0.086	0.0715	0.053	0.086	0.0715	0.053
31	S_L_45_Tryptophan_biomass	0.04	0.03	0.02	0.04	0.03	0.02
32	S_L_45_Tyrosine_biomass	0.03	0.025	0.02	0.03	0.025	0.02
33	S_L_45_Valine_biomass	0.1	0.08	0.06	0.1	0.08	0.06
34	S_Nicotinamide_biomass
35	S_Riboflavin_biomass
36	S_Sinapyl_32_alcohol_biomass	0.056	0.097	0.086	0.056	0.097	0.086
37	S_Starch_biomass	0.265	0.552	0.86	0.265	0.552	0.86
38	S_Sucrose_biomass	0.096	0.158	0.081	0.096	0.158	0.081
39	S_Thiamin_biomass
40	S_UTP_biomass	0.006	0.0047	0.0534	0.006	0.0047	0.0534
41	S_Ubiquinone_biomass
42	S_beta_45_D_45_Fructose_biomass	0.053	0.088	0.045	0.053	0.088	0.045
43	S_dATP_biomass	0.002	0.0017	0.0012	0.002	0.0017	0.0012
44	S_dCTP_biomass	0.0013	0.0011	0.0008	0.0013	0.0011	0.0008
45	S_dGTP_biomass	0.0013	0.0011	0.0008	0.0013	0.0011	0.0008
46	S_dTTP_biomass	0.002	0.0017	0.0012	0.002	0.0017	0.0012

## Sheet: lbub
#	reaction (rxn) or metabolite (met) or biomass (bio)	name (if rxn or met)	spatial	temporal	lower	upper
1	bio		M, S, R	D, N	1	1
2	rxn	R_R00472_x	M,S,R	D,N	0	10000	malate synthase -constrained to rev =1;irreversible
3	rxn	R_R00086_c	M,S,R	D,N	0	10000	ATP hydrolysis only
4	rxn	R_R03140_p	M	D	150	10000	photorespiration
5	rxn	R_Ex5	R	D,N	-0.0001	0.0001	Limit NH3 uptake,
6	rxn	R_R00253_p	M,S,R	D,N	0	10000	GS in the forward direction only
7	rxn	R_R00253_m	M,S,R	D,N	0	10000	constrain reversibility:GS in the forward direction only
8	rxn	R_R00024_p	S,R	D,N	0	0	Constrain RubisCO activity in non-photosynthetic tissues
