# Supplementary material for: A multi-tissue genome-scale metabolic modeling framework for the analysis of whole plant systems
Source: Front Plant Sci. 2015 Jan 22;6:4. doi: 10.3389/fpls.2015.00004 (PMC4302846; doi:10.3389/fpls.2015.00004)
Supplement: Supplementary file 5 [file DataSheet1.ZIP]

Archive with 11 entries (10 files):
- multi-tissue framework/
- multi-tissue framework/model.xml
- multi-tissue framework/myModelSpecs.xlsx
- multi-tissue framework/read me.docx
- multi-tissue framework/runall.m
- multi-tissue framework/step1_readSources.m
- multi-tissue framework/step2a_writeModelData2XLS.m
- multi-tissue framework/step2_loadMultiTissues.m
- multi-tissue framework/step3_fluxSim.m
- multi-tissue framework/multiTissuesModel.xlsx
- multi-tissue framework/x.txt
