# Supplementary material for: A multi-tissue genome-scale metabolic modeling framework for the analysis of whole plant systems
Source: Front Plant Sci. 2015 Jan 22;6:4. doi: 10.3389/fpls.2015.00004 (PMC4302846; doi:10.3389/fpls.2015.00004)
Supplement: Supplementary file 5 [file DataSheet1.ZIP › multi-tissue framework/model.xml]

<?xml version="1.0" encoding="UTF-8"?>
<sbml xmlns="http://www.sbml.org/sbml/level2" xmlns:html="http://www.w3.org/1999/xhtml" xmlns:jigcell="http://www.sbml.org/2001/ns/jigcell" xmlns:math="http://www.w3.org/1998/Math/MathML" xmlns:rdf="http://www.w3.org/1999/02/22-rdf-syntax-ns#" xmlns:sbml="http://www.sbml.org/sbml/level2" xmlns:xlink="http://www.w3.org/1999/xlink" level="2" version="1">
  <model>
    <listOfUnitDefinitions>
      <unitDefinition id="mmol_per_gDW_per_hr">
        <listOfUnits>
          <unit kind="mole" scale="-3" />
          <unit kind="gram" exponent="-1" />
          <unit kind="second" exponent="-1" multiplier="2.7777E-4" />
        </listOfUnits>
      </unitDefinition>
    </listOfUnitDefinitions>
    <listOfCompartments>
      <compartment id="C_biomass" name="Biomass" />
      <compartment id="C_ext" name="External" />
      <compartment id="C_c" name="Cytosol" />
      <compartment id="C_m" name="Mitochondrion" />
      <compartment id="C_p" name="Plastid" />
      <compartment id="C_v" name="Vacuole" />
      <compartment id="C_x" name="Peroxisome" />
      <compartment id="C_acc" name="Accumulation" />
    </listOfCompartments>
    <listOfSpecies>
      <species id="S__40__43__41__45__40_3S_44_4R_41__45_cis_45_3_44_4_45_Dihydroxy_45_3_44_4_45_dihydrofluorene_c" name="(+)-(3S,4R)-cis-3,4-Dihydroxy-3,4-dihydrofluorene" compartment="C_c">
<notes><html xmlns="http://www.w3.org/1999/xhtml"><p>FORMULA: </p></html></notes>
      </species>
      <species id="S__40__43__41__45_7_45_Isojasmonic_32_acid_32_CoA_c" name="(+)-7-Isojasmonic acid CoA" compartment="C_c">
<notes><html xmlns="http://www.w3.org/1999/xhtml"><p>FORMULA: </p></html></notes>
      </species>
      <species id="S__40__45__41__45_Epiafzelechin_c" name="(-)-Epiafzelechin" compartment="C_c">
<notes><html xmlns="http://www.w3.org/1999/xhtml"><p>FORMULA: </p></html></notes>
      </species>
      <species id="S__40__45__41__45_Epicatechin_c" name="(-)-Epicatechin" compartment="C_c">
<notes><html xmlns="http://www.w3.org/1999/xhtml"><p>FORMULA: </p></html></notes>
      </species>
      <species id="S__40__45__41__45_Epigallocatechin_c" name="(-)-Epigallocatechin" compartment="C_c">
<notes><html xmlns="http://www.w3.org/1999/xhtml"><p>FORMULA: </p></html></notes>
      </species>
      <species id="S__40__45__41__45_Ureidoglycolate_c" name="(-)-Ureidoglycolate" compartment="C_c">
<notes><html xmlns="http://www.w3.org/1999/xhtml"><p>FORMULA: </p></html></notes>
      </species>
      <species id="S__40__45__41__45_alpha_45_Pinene_c" name="(-)-alpha-Pinene" compartment="C_c">
<notes><html xmlns="http://www.w3.org/1999/xhtml"><p>FORMULA: </p></html></notes>
      </species>
      <species id="S__40__45__41__45_beta_45_Pinene_c" name="(-)-beta-Pinene" compartment="C_c">
<notes><html xmlns="http://www.w3.org/1999/xhtml"><p>FORMULA: </p></html></notes>
      </species>
      <species id="S__40_11Z_44_14Z_41__45_Icosadienoyl_45_CoA_c" name="(11Z,14Z)-Icosadienoyl-CoA" compartment="C_c">
<notes><html xmlns="http://www.w3.org/1999/xhtml"><p>FORMULA: </p></html></notes>
      </species>
      <species id="S__40_11Z_44_14Z_44_17Z_41__45_Icosatrienoyl_45_CoA_c" name="(11Z,14Z,17Z)-Icosatrienoyl-CoA" compartment="C_c">
<notes><html xmlns="http://www.w3.org/1999/xhtml"><p>FORMULA: </p></html></notes>
      </species>
      <species id="S__40_13Z_41__45_Docosenoic_32_acid_c" name="(13Z)-Docosenoic acid" compartment="C_c">
<notes><html xmlns="http://www.w3.org/1999/xhtml"><p>FORMULA: </p></html></notes>
      </species>
      <species id="S__40_13Z_44_16Z_41__45_Docosadi_45_13_44_16_45_enoyl_45_CoA_c" name="(13Z,16Z)-Docosadi-13,16-enoyl-CoA" compartment="C_c">
<notes><html xmlns="http://www.w3.org/1999/xhtml"><p>FORMULA: </p></html></notes>
      </species>
      <species id="S__40_15S_41__45_15_45_Hydroxy_45_5_44_8_44_11_45_cis_45_13_45_trans_45_eicosatetraenoate_c" name="(15S)-15-Hydroxy-5,8,11-cis-13-trans-eicosatetraenoate" compartment="C_c">
<notes><html xmlns="http://www.w3.org/1999/xhtml"><p>FORMULA: </p></html></notes>
      </species>
      <species id="S__40_15Z_41__45_Tetracosenoic_32_acid_c" name="(15Z)-Tetracosenoic acid" compartment="C_c">
<notes><html xmlns="http://www.w3.org/1999/xhtml"><p>FORMULA: </p></html></notes>
      </species>
      <species id="S__40_1R_41__45_Glutathionyl_45__40_2R_41__45_hydroxy_45_1_44_2_45_dihydronaphthalene_c" name="(1R)-Glutathionyl-(2R)-hydroxy-1,2-dihydronaphthalene" compartment="C_c">
<notes><html xmlns="http://www.w3.org/1999/xhtml"><p>FORMULA: </p></html></notes>
      </species>
      <species id="S__40_1R_41__45_Hydroxy_45__40_2R_41__45_glutathionyl_45_1_44_2_45_dihydronaphthalene_c" name="(1R)-Hydroxy-(2R)-glutathionyl-1,2-dihydronaphthalene" compartment="C_c">
<notes><html xmlns="http://www.w3.org/1999/xhtml"><p>FORMULA: </p></html></notes>
      </species>
      <species id="S__40_1R_44_2S_41__45_Naphthalene_32_1_44_2_45_oxide_c" name="(1R,2S)-Naphthalene 1,2-oxide" compartment="C_c">
<notes><html xmlns="http://www.w3.org/1999/xhtml"><p>FORMULA: </p></html></notes>
      </species>
      <species id="S__40_1S_41__45_Hydroxy_45__40_2S_41__45_glutathionyl_45_1_44_2_45_dihydronaphthalene_c" name="(1S)-Hydroxy-(2S)-glutathionyl-1,2-dihydronaphthalene" compartment="C_c">
<notes><html xmlns="http://www.w3.org/1999/xhtml"><p>FORMULA: </p></html></notes>
      </species>
      <species id="S__40_1S_44_2R_41__45_Naphthalene_32_1_44_2_45_oxide_c" name="(1S,2R)-Naphthalene 1,2-oxide" compartment="C_c">
<notes><html xmlns="http://www.w3.org/1999/xhtml"><p>FORMULA: </p></html></notes>
      </species>
      <species id="S__40_2_39_S_41__45_Deoxymyxol_32_2_39__45__40_2_44_4_45_di_45_O_45_methyl_45_alpha_45_L_45_fucoside_41__c" name="(2&apos;S)-Deoxymyxol 2&apos;-(2,4-di-O-methyl-alpha-L-fucoside)" compartment="C_c">
<notes><html xmlns="http://www.w3.org/1999/xhtml"><p>FORMULA: </p></html></notes>
      </species>
      <species id="S__40_2_39_S_41__45_Deoxymyxol_32_2_39__45_alpha_45_L_45_fucoside_c" name="(2&apos;S)-Deoxymyxol 2&apos;-alpha-L-fucoside" compartment="C_c">
<notes><html xmlns="http://www.w3.org/1999/xhtml"><p>FORMULA: </p></html></notes>
      </species>
      <species id="S__40_2_45_Aminoethyl_41_phosphonate_c" name="(2-Aminoethyl)phosphonate" compartment="C_c">
<notes><html xmlns="http://www.w3.org/1999/xhtml"><p>FORMULA: </p></html></notes>
      </species>
      <species id="S__40_2_45_Naphthyl_41_methanol_c" name="(2-Naphthyl)methanol" compartment="C_c">
<notes><html xmlns="http://www.w3.org/1999/xhtml"><p>FORMULA: </p></html></notes>
      </species>
      <species id="S__40_2E_41__45_5_45_Methylhexa_45_2_44_4_45_dienoyl_45_CoA_c" name="(2E)-5-Methylhexa-2,4-dienoyl-CoA" compartment="C_c">
<notes><html xmlns="http://www.w3.org/1999/xhtml"><p>FORMULA: </p></html></notes>
      </species>
      <species id="S__40_2E_41__45_Octadecenoyl_45_CoA_c" name="(2E)-Octadecenoyl-CoA" compartment="C_c">
<notes><html xmlns="http://www.w3.org/1999/xhtml"><p>FORMULA: </p></html></notes>
      </species>
      <species id="S__40_2E_41__45_Octadecenoyl_45__91_acp_93__c" name="(2E)-Octadecenoyl-[acp]" compartment="C_c">
<notes><html xmlns="http://www.w3.org/1999/xhtml"><p>FORMULA: </p></html></notes>
      </species>
      <species id="S__40_2E_44_6Z_44_9Z_44_12Z_44_15Z_44_18Z_41__45_Tetracosahexa_45_2_44_6_44_9_44_12_44_15_44_18_45_enoyl_45_CoA_c" name="(2E,6Z,9Z,12Z,15Z,18Z)-Tetracosahexa-2,6,9,12,15,18-enoyl-CoA" compartment="C_c">
<notes><html xmlns="http://www.w3.org/1999/xhtml"><p>FORMULA: </p></html></notes>
      </species>
      <species id="S__40_2E_44_6Z_44_9Z_44_12Z_44_15Z_44_18Z_44_21Z_41__45_Tetracosahepta_45_2_44_6_44_9_44_12_44_15_44_18_44_21_45_enoyl_45_CoA_c" name="(2E,6Z,9Z,12Z,15Z,18Z,21Z)-Tetracosahepta-2,6,9,12,15,18,21-enoyl-CoA" compartment="C_c">
<notes><html xmlns="http://www.w3.org/1999/xhtml"><p>FORMULA: </p></html></notes>
      </species>
      <species id="S__40_2R_41__45_2_45_Hydroxy_45_3_45__40_phosphonooxy_41__45_propanal_c" name="(2R)-2-Hydroxy-3-(phosphonooxy)-propanal_c" compartment="C_c">
<notes><html xmlns="http://www.w3.org/1999/xhtml"><p>FORMULA: </p></html></notes>
      </species>
      <species id="S__40_2R_41__45_2_45_Hydroxy_45_3_45__40_phosphonooxy_41__45_propanal_p" name="(2R)-2-Hydroxy-3-(phosphonooxy)-propanal_p" compartment="C_p">
<notes><html xmlns="http://www.w3.org/1999/xhtml"><p>FORMULA: </p></html></notes>
      </species>
      <species id="S__40_2R_44_3S_41__45_3_45_Isopropylmalate_c" name="(2R,3S)-3-Isopropylmalate" compartment="C_c">
<notes><html xmlns="http://www.w3.org/1999/xhtml"><p>FORMULA: </p></html></notes>
      </species>
      <species id="S__40_2S_41__45_2_45_Isopropyl_45_3_45_oxosuccinate_c" name="(2S)-2-Isopropyl-3-oxosuccinate" compartment="C_c">
<notes><html xmlns="http://www.w3.org/1999/xhtml"><p>FORMULA: </p></html></notes>
      </species>
      <species id="S__40_2S_41__45_2_45_Isopropylmalate_c" name="(2S)-2-Isopropylmalate" compartment="C_c">
<notes><html xmlns="http://www.w3.org/1999/xhtml"><p>FORMULA: </p></html></notes>
      </species>
      <species id="S__40_2S_44_3S_41__45_3_45_Hydroxy_45_2_45_methylbutanoyl_45_CoA_c" name="(2S,3S)-3-Hydroxy-2-methylbutanoyl-CoA" compartment="C_c">
<notes><html xmlns="http://www.w3.org/1999/xhtml"><p>FORMULA: </p></html></notes>
      </species>
      <species id="S__40_3R_41__45_3_45_Hydroxybutanoyl_45__91_acyl_45_carrier_32_protein_93__c" name="(3R)-3-Hydroxybutanoyl-[acyl-carrier protein]" compartment="C_c">
<notes><html xmlns="http://www.w3.org/1999/xhtml"><p>FORMULA: </p></html></notes>
      </species>
      <species id="S__40_3R_41__45_3_45_Hydroxybutanoyl_45__91_acyl_45_carrier_32_protein_93__p" name="(3R)-3-Hydroxybutanoyl-[acyl-carrier protein]" compartment="C_p">
<notes><html xmlns="http://www.w3.org/1999/xhtml"><p>FORMULA: </p></html></notes>
      </species>
      <species id="S__40_3R_41__45_3_45_Hydroxydecanoyl_45__91_acyl_45_carrier_32_protein_93__c" name="(3R)-3-Hydroxydecanoyl-[acyl-carrier protein]" compartment="C_c">
<notes><html xmlns="http://www.w3.org/1999/xhtml"><p>FORMULA: </p></html></notes>
      </species>
      <species id="S__40_3R_41__45_3_45_Hydroxydecanoyl_45__91_acyl_45_carrier_32_protein_93__p" name="(3R)-3-Hydroxydecanoyl-[acyl-carrier protein]" compartment="C_p">
<notes><html xmlns="http://www.w3.org/1999/xhtml"><p>FORMULA: </p></html></notes>
      </species>
      <species id="S__40_3R_41__45_3_45_Hydroxyoctanoyl_45__91_acyl_45_carrier_32_protein_93__c" name="(3R)-3-Hydroxyoctanoyl-[acyl-carrier protein]" compartment="C_c">
<notes><html xmlns="http://www.w3.org/1999/xhtml"><p>FORMULA: </p></html></notes>
      </species>
      <species id="S__40_3R_41__45_3_45_Hydroxyoctanoyl_45__91_acyl_45_carrier_32_protein_93__p" name="(3R)-3-Hydroxyoctanoyl-[acyl-carrier protein]" compartment="C_p">
<notes><html xmlns="http://www.w3.org/1999/xhtml"><p>FORMULA: </p></html></notes>
      </species>
      <species id="S__40_3R_41__45_3_45_Hydroxypalmitoyl_45__91_acyl_45_carrier_32_protein_93__c" name="(3R)-3-Hydroxypalmitoyl-[acyl-carrier protein]" compartment="C_c">
<notes><html xmlns="http://www.w3.org/1999/xhtml"><p>FORMULA: </p></html></notes>
      </species>
      <species id="S__40_3R_41__45_3_45_Hydroxypalmitoyl_45__91_acyl_45_carrier_32_protein_93__p" name="(3R)-3-Hydroxypalmitoyl-[acyl-carrier protein]" compartment="C_p">
<notes><html xmlns="http://www.w3.org/1999/xhtml"><p>FORMULA: </p></html></notes>
      </species>
      <species id="S__40_3R_41__45_3_45_Hydroxytetradecanoyl_45__91_acyl_45_carrier_32_protein_93__c" name="(3R)-3-Hydroxytetradecanoyl-[acyl-carrier protein]" compartment="C_c">
<notes><html xmlns="http://www.w3.org/1999/xhtml"><p>FORMULA: </p></html></notes>
      </species>
      <species id="S__40_3R_41__45_3_45_Hydroxytetradecanoyl_45__91_acyl_45_carrier_32_protein_93__p" name="(3R)-3-Hydroxytetradecanoyl-[acyl-carrier protein]" compartment="C_p">
<notes><html xmlns="http://www.w3.org/1999/xhtml"><p>FORMULA: </p></html></notes>
      </species>
      <species id="S__40_3R_44_2_39_S_41__45_Myxol_32_2_39__45__40_2_44_4_45_di_45_O_45_methyl_45_alpha_45_L_45_fucoside_41__c" name="(3R,2&apos;S)-Myxol 2&apos;-(2,4-di-O-methyl-alpha-L-fucoside)" compartment="C_c">
<notes><html xmlns="http://www.w3.org/1999/xhtml"><p>FORMULA: </p></html></notes>
      </species>
      <species id="S__40_3R_44_2_39_S_41__45_Myxol_32_2_39__45_alpha_45_L_45_fucoside_c" name="(3R,2&apos;S)-Myxol 2&apos;-alpha-L-fucoside" compartment="C_c">
<notes><html xmlns="http://www.w3.org/1999/xhtml"><p>FORMULA: </p></html></notes>
      </species>
      <species id="S__40_3S_41__45_3_45_Hydroxyadipyl_45_CoA_c" name="(3S)-3-Hydroxyadipyl-CoA" compartment="C_c">
<notes><html xmlns="http://www.w3.org/1999/xhtml"><p>FORMULA: </p></html></notes>
      </species>
      <species id="S__40_3Z_41__45_Phytochromobilin_c" name="(3Z)-Phytochromobilin" compartment="C_c">
<notes><html xmlns="http://www.w3.org/1999/xhtml"><p>FORMULA: </p></html></notes>
      </species>
      <species id="S__40_4R_44_5S_41__45_4_44_5_44_6_45_Trihydroxy_45_2_44_3_45_dioxohexanoate_c" name="(4R,5S)-4,5,6-Trihydroxy-2,3-dioxohexanoate" compartment="C_c">
<notes><html xmlns="http://www.w3.org/1999/xhtml"><p>FORMULA: </p></html></notes>
      </species>
      <species id="S__40_4Z_44_7Z_44_10Z_44_13Z_44_16Z_44_19Z_41__45_Docosahexaenoic_32_acid_c" name="(4Z,7Z,10Z,13Z,16Z,19Z)-Docosahexaenoic acid" compartment="C_c">
<notes><html xmlns="http://www.w3.org/1999/xhtml"><p>FORMULA: </p></html></notes>
      </species>
      <species id="S__40_4Z_44_7Z_44_10Z_44_13Z_44_16Z_44_19Z_41__45_Docosahexaenoyl_45_CoA_c" name="(4Z,7Z,10Z,13Z,16Z,19Z)-Docosahexaenoyl-CoA" compartment="C_c">
<notes><html xmlns="http://www.w3.org/1999/xhtml"><p>FORMULA: </p></html></notes>
      </species>
      <species id="S__40_5_45_L_45_Glutamyl_41__45_L_45_amino_32_acid_c" name="(5-L-Glutamyl)-L-amino acid" compartment="C_c">
<notes><html xmlns="http://www.w3.org/1999/xhtml"><p>FORMULA: </p></html></notes>
      </species>
      <species id="S__40_5_45_L_45_Glutamyl_41__45_peptide_c" name="(5-L-Glutamyl)-peptide" compartment="C_c">
<notes><html xmlns="http://www.w3.org/1999/xhtml"><p>FORMULA: </p></html></notes>
      </species>
      <species id="S__40_5Z_44_8Z_44_11Z_44_14Z_41__45_Icosatetraenoic_32_acid_c" name="(5Z,8Z,11Z,14Z)-Icosatetraenoic acid" compartment="C_c">
<notes><html xmlns="http://www.w3.org/1999/xhtml"><p>FORMULA: </p></html></notes>
      </species>
      <species id="S__40_5Z_44_8Z_44_11Z_44_14Z_44_17Z_41__45_Icosapentaenoic_32_acid_c" name="(5Z,8Z,11Z,14Z,17Z)-Icosapentaenoic acid" compartment="C_c">
<notes><html xmlns="http://www.w3.org/1999/xhtml"><p>FORMULA: </p></html></notes>
      </species>
      <species id="S__40_5Z_44_8Z_44_11Z_44_14Z_44_17Z_41__45_Icosapentaenoyl_45_CoA_c" name="(5Z,8Z,11Z,14Z,17Z)-Icosapentaenoyl-CoA" compartment="C_c">
<notes><html xmlns="http://www.w3.org/1999/xhtml"><p>FORMULA: </p></html></notes>
      </species>
      <species id="S__40_6Z_44_9Z_44_12Z_41__45_Octadecatrienoic_32_acid_c" name="(6Z,9Z,12Z)-Octadecatrienoic acid" compartment="C_c">
<notes><html xmlns="http://www.w3.org/1999/xhtml"><p>FORMULA: </p></html></notes>
      </species>
      <species id="S__40_6Z_44_9Z_44_12Z_44_15Z_44_18Z_41__45_Tetracosapentaenoyl_45_CoA_c" name="(6Z,9Z,12Z,15Z,18Z)-Tetracosapentaenoyl-CoA" compartment="C_c">
<notes><html xmlns="http://www.w3.org/1999/xhtml"><p>FORMULA: </p></html></notes>
      </species>
      <species id="S__40_6Z_44_9Z_44_12Z_44_15Z_44_18Z_44_21Z_41__45_Tetracosahexaenoyl_45_CoA_c" name="(6Z,9Z,12Z,15Z,18Z,21Z)-Tetracosahexaenoyl-CoA" compartment="C_c">
<notes><html xmlns="http://www.w3.org/1999/xhtml"><p>FORMULA: </p></html></notes>
      </species>
      <species id="S__40_7Z_44_10Z_44_13Z_44_16Z_41__45_Docosatetraenoyl_45_CoA_c" name="(7Z,10Z,13Z,16Z)-Docosatetraenoyl-CoA" compartment="C_c">
<notes><html xmlns="http://www.w3.org/1999/xhtml"><p>FORMULA: </p></html></notes>
      </species>
      <species id="S__40_7Z_44_10Z_44_13Z_44_16Z_44_19Z_41__45_Docosa_45_7_44_10_44_13_44_16_44_19_45_pentaenoic_32_acid_c" name="(7Z,10Z,13Z,16Z,19Z)-Docosa-7,10,13,16,19-pentaenoic acid" compartment="C_c">
<notes><html xmlns="http://www.w3.org/1999/xhtml"><p>FORMULA: </p></html></notes>
      </species>
      <species id="S__40_7Z_44_10Z_44_13Z_44_16Z_44_19Z_41__45_Docosapentaenoyl_45_CoA_c" name="(7Z,10Z,13Z,16Z,19Z)-Docosapentaenoyl-CoA" compartment="C_c">
<notes><html xmlns="http://www.w3.org/1999/xhtml"><p>FORMULA: </p></html></notes>
      </species>
      <species id="S__40_8Z_44_11Z_44_14Z_41__45_Icosatrienoic_32_acid_c" name="(8Z,11Z,14Z)-Icosatrienoic acid" compartment="C_c">
<notes><html xmlns="http://www.w3.org/1999/xhtml"><p>FORMULA: </p></html></notes>
      </species>
      <species id="S__40_9Z_41__45_Hexadecenoic_32_acid_c" name="(9Z)-Hexadecenoic acid" compartment="C_c">
<notes><html xmlns="http://www.w3.org/1999/xhtml"><p>FORMULA: </p></html></notes>
      </species>
      <species id="S__40_9Z_41__45_Octadecenoic_32_acid_c" name="(9Z)-Octadecenoic acid" compartment="C_c">
<notes><html xmlns="http://www.w3.org/1999/xhtml"><p>FORMULA: </p></html></notes>
      </species>
      <species id="S__40_9Z_44_12Z_44_15Z_41__45_Octadecatrienoic_32_acid_c" name="(9Z,12Z,15Z)-Octadecatrienoic acid" compartment="C_c">
<notes><html xmlns="http://www.w3.org/1999/xhtml"><p>FORMULA: </p></html></notes>
      </species>
      <species id="S__40_9Z_44_12Z_44_15Z_41__45_Octadecatrienoyl_45_CoA_c" name="(9Z,12Z,15Z)-Octadecatrienoyl-CoA" compartment="C_c">
<notes><html xmlns="http://www.w3.org/1999/xhtml"><p>FORMULA: </p></html></notes>
      </species>
      <species id="S__40_9Z_44_15Z_41__45__40_13S_41__45_12_44_13_45_Epoxyoctadeca_45_9_44_11_44_15_45_trienoic_32_acid_c" name="(9Z,15Z)-(13S)-12,13-Epoxyoctadeca-9,11,15-trienoic acid" compartment="C_c">
<notes><html xmlns="http://www.w3.org/1999/xhtml"><p>FORMULA: </p></html></notes>
      </species>
      <species id="S__40_R_41__40__45__41__45_Allantoin_c" name="(R)(-)-Allantoin" compartment="C_c">
<notes><html xmlns="http://www.w3.org/1999/xhtml"><p>FORMULA: </p></html></notes>
      </species>
      <species id="S__40_R_41__45_2_44_3_45_Dihydroxy_45_3_45_methylbutanoate_c" name="(R)-2,3-Dihydroxy-3-methylbutanoate" compartment="C_c">
<notes><html xmlns="http://www.w3.org/1999/xhtml"><p>FORMULA: </p></html></notes>
      </species>
      <species id="S__40_R_41__45_2_44_3_45_Dihydroxy_45_3_45_methylpentanoate_c" name="(R)-2,3-Dihydroxy-3-methylpentanoate" compartment="C_c">
<notes><html xmlns="http://www.w3.org/1999/xhtml"><p>FORMULA: </p></html></notes>
      </species>
      <species id="S__40_R_41__45_3_45_Hydroxy_45_3_45_methyl_45_2_45_oxopentanoate_c" name="(R)-3-Hydroxy-3-methyl-2-oxopentanoate" compartment="C_c">
<notes><html xmlns="http://www.w3.org/1999/xhtml"><p>FORMULA: </p></html></notes>
      </species>
      <species id="S__40_R_41__45_3_45_Hydroxybutanoyl_45_CoA_c" name="(R)-3-Hydroxybutanoyl-CoA" compartment="C_c">
<notes><html xmlns="http://www.w3.org/1999/xhtml"><p>FORMULA: </p></html></notes>
      </species>
      <species id="S__40_R_41__45_3_45_Hydroxybutanoyl_45_CoA_m" name="(R)-3-Hydroxybutanoyl-CoA" compartment="C_m">
<notes><html xmlns="http://www.w3.org/1999/xhtml"><p>FORMULA: </p></html></notes>
      </species>
      <species id="S__40_R_41__45_3_45_Hydroxybutanoyl_45_CoA_p" name="(R)-3-Hydroxybutanoyl-CoA" compartment="C_p">
<notes><html xmlns="http://www.w3.org/1999/xhtml"><p>FORMULA: </p></html></notes>
      </species>
      <species id="S__40_R_41__45_3_45_Hydroxybutanoyl_45_CoA_x" name="(R)-3-Hydroxybutanoyl-CoA" compartment="C_x">
<notes><html xmlns="http://www.w3.org/1999/xhtml"><p>FORMULA: </p></html></notes>
      </species>
      <species id="S__40_R_41__45_3_45_Hydroxydodecanoyl_45__91_acp_93__c" name="(R)-3-Hydroxydodecanoyl-[acp]" compartment="C_c">
<notes><html xmlns="http://www.w3.org/1999/xhtml"><p>FORMULA: </p></html></notes>
      </species>
      <species id="S__40_R_41__45_3_45_Hydroxydodecanoyl_45__91_acp_93__p" name="(R)-3-Hydroxydodecanoyl-[acp]" compartment="C_p">
<notes><html xmlns="http://www.w3.org/1999/xhtml"><p>FORMULA: </p></html></notes>
      </species>
      <species id="S__40_R_41__45_3_45_Hydroxyhexanoyl_45__91_acp_93__c" name="(R)-3-Hydroxyhexanoyl-[acp]" compartment="C_c">
<notes><html xmlns="http://www.w3.org/1999/xhtml"><p>FORMULA: </p></html></notes>
      </species>
      <species id="S__40_R_41__45_3_45_Hydroxyhexanoyl_45__91_acp_93__p" name="(R)-3-Hydroxyhexanoyl-[acp]" compartment="C_p">
<notes><html xmlns="http://www.w3.org/1999/xhtml"><p>FORMULA: </p></html></notes>
      </species>
      <species id="S__40_R_41__45_4_39__45_Phosphopantothenoyl_45_L_45_cysteine_c" name="(R)-4&apos;-Phosphopantothenoyl-L-cysteine" compartment="C_c">
<notes><html xmlns="http://www.w3.org/1999/xhtml"><p>FORMULA: </p></html></notes>
      </species>
      <species id="S__40_R_41__45_5_45_Diphosphomevalonate_c" name="(R)-5-Diphosphomevalonate" compartment="C_c">
<notes><html xmlns="http://www.w3.org/1999/xhtml"><p>FORMULA: </p></html></notes>
      </species>
      <species id="S__40_R_41__45_5_45_Phosphomevalonate_c" name="(R)-5-Phosphomevalonate" compartment="C_c">
<notes><html xmlns="http://www.w3.org/1999/xhtml"><p>FORMULA: </p></html></notes>
      </species>
      <species id="S__40_R_41__45_Acetoin_c" name="(R)-Acetoin" compartment="C_c">
<notes><html xmlns="http://www.w3.org/1999/xhtml"><p>FORMULA: </p></html></notes>
      </species>
      <species id="S__40_R_41__45_Lactate_c" name="(R)-Lactate" compartment="C_c">
<notes><html xmlns="http://www.w3.org/1999/xhtml"><p>FORMULA: </p></html></notes>
      </species>
      <species id="S__40_R_41__45_Mevalonate_c" name="(R)-Mevalonate" compartment="C_c">
<notes><html xmlns="http://www.w3.org/1999/xhtml"><p>FORMULA: </p></html></notes>
      </species>
      <species id="S__40_R_41__45_Pantoate_c" name="(R)-Pantoate" compartment="C_c">
<notes><html xmlns="http://www.w3.org/1999/xhtml"><p>FORMULA: </p></html></notes>
      </species>
      <species id="S__40_R_41__45_S_45_Lactoylglutathione_c" name="(R)-S-Lactoylglutathione" compartment="C_c">
<notes><html xmlns="http://www.w3.org/1999/xhtml"><p>FORMULA: </p></html></notes>
      </species>
      <species id="S__40_R_44_R_41__45_Butane_45_2_44_3_45_diol_c" name="(R,R)-Butane-2,3-diol" compartment="C_c">
<notes><html xmlns="http://www.w3.org/1999/xhtml"><p>FORMULA: </p></html></notes>
      </species>
      <species id="S__40_S_41__40__43__41__45_Allantoin_c" name="(S)(+)-Allantoin" compartment="C_c">
<notes><html xmlns="http://www.w3.org/1999/xhtml"><p>FORMULA: </p></html></notes>
      </species>
      <species id="S__40_S_41__45_1_45_Pyrroline_45_5_45_carboxylate_c" name="(S)-1-Pyrroline-5-carboxylate" compartment="C_c">
<notes><html xmlns="http://www.w3.org/1999/xhtml"><p>FORMULA: </p></html></notes>
      </species>
      <species id="S__40_S_41__45_2_44_3_45_Epoxysqualene_c" name="(S)-2,3-Epoxysqualene" compartment="C_c">
<notes><html xmlns="http://www.w3.org/1999/xhtml"><p>FORMULA: </p></html></notes>
      </species>
      <species id="S__40_S_41__45_2_45_Aceto_45_2_45_hydroxybutanoate_c" name="(S)-2-Aceto-2-hydroxybutanoate" compartment="C_c">
<notes><html xmlns="http://www.w3.org/1999/xhtml"><p>FORMULA: </p></html></notes>
      </species>
      <species id="S__40_S_41__45_2_45_Acetolactate_c" name="(S)-2-Acetolactate" compartment="C_c">
<notes><html xmlns="http://www.w3.org/1999/xhtml"><p>FORMULA: </p></html></notes>
      </species>
      <species id="S__40_S_41__45_3_45_Hydroxy_45_3_45_methylglutaryl_45_CoA_c" name="(S)-3-Hydroxy-3-methylglutaryl-CoA" compartment="C_c">
<notes><html xmlns="http://www.w3.org/1999/xhtml"><p>FORMULA: </p></html></notes>
      </species>
      <species id="S__40_S_41__45_3_45_Hydroxybutanoyl_45_CoA_c" name="(S)-3-Hydroxybutanoyl-CoA" compartment="C_c">
<notes><html xmlns="http://www.w3.org/1999/xhtml"><p>FORMULA: </p></html></notes>
      </species>
      <species id="S__40_S_41__45_3_45_Hydroxybutanoyl_45_CoA_x" name="(S)-3-Hydroxybutanoyl-CoA" compartment="C_x">
<notes><html xmlns="http://www.w3.org/1999/xhtml"><p>FORMULA: </p></html></notes>
      </species>
      <species id="S__40_S_41__45_3_45_Hydroxydodecanoyl_45_CoA_x" name="(S)-3-Hydroxydodecanoyl-CoA" compartment="C_x">
<notes><html xmlns="http://www.w3.org/1999/xhtml"><p>FORMULA: </p></html></notes>
      </species>
      <species id="S__40_S_41__45_3_45_Hydroxyhexadecanoyl_45_CoA_x" name="(S)-3-Hydroxyhexadecanoyl-CoA" compartment="C_x">
<notes><html xmlns="http://www.w3.org/1999/xhtml"><p>FORMULA: </p></html></notes>
      </species>
      <species id="S__40_S_41__45_3_45_Hydroxyisobutyrate_c" name="(S)-3-Hydroxyisobutyrate" compartment="C_c">
<notes><html xmlns="http://www.w3.org/1999/xhtml"><p>FORMULA: </p></html></notes>
      </species>
      <species id="S__40_S_41__45_3_45_Hydroxyisobutyryl_45_CoA_c" name="(S)-3-Hydroxyisobutyryl-CoA" compartment="C_c">
<notes><html xmlns="http://www.w3.org/1999/xhtml"><p>FORMULA: </p></html></notes>
      </species>
      <species id="S__40_S_41__45_3_45_Hydroxytetradecanoyl_45_CoA_x" name="(S)-3-Hydroxytetradecanoyl-CoA" compartment="C_x">
<notes><html xmlns="http://www.w3.org/1999/xhtml"><p>FORMULA: </p></html></notes>
      </species>
      <species id="S__40_S_41__45_3_45_Methyl_45_2_45_oxopentanoic_32_acid_c" name="(S)-3-Methyl-2-oxopentanoic acid" compartment="C_c">
<notes><html xmlns="http://www.w3.org/1999/xhtml"><p>FORMULA: </p></html></notes>
      </species>
      <species id="S__40_S_41__45_4_45_Amino_45_5_45_oxopentanoate_c" name="(S)-4-Amino-5-oxopentanoate" compartment="C_c">
<notes><html xmlns="http://www.w3.org/1999/xhtml"><p>FORMULA: </p></html></notes>
      </species>
      <species id="S__40_S_41__45_Dihydroorotate_c" name="(S)-Dihydroorotate" compartment="C_c">
<notes><html xmlns="http://www.w3.org/1999/xhtml"><p>FORMULA: </p></html></notes>
      </species>
      <species id="S__40_S_41__45_Hydroxydecanoyl_45_CoA_x" name="(S)-Hydroxydecanoyl-CoA" compartment="C_x">
<notes><html xmlns="http://www.w3.org/1999/xhtml"><p>FORMULA: </p></html></notes>
      </species>
      <species id="S__40_S_41__45_Hydroxyhexanoyl_45_CoA_x" name="(S)-Hydroxyhexanoyl-CoA" compartment="C_x">
<notes><html xmlns="http://www.w3.org/1999/xhtml"><p>FORMULA: </p></html></notes>
      </species>
      <species id="S__40_S_41__45_Hydroxyoctanoyl_45_CoA_x" name="(S)-Hydroxyoctanoyl-CoA" compartment="C_x">
<notes><html xmlns="http://www.w3.org/1999/xhtml"><p>FORMULA: </p></html></notes>
      </species>
      <species id="S__40_S_41__45_Lactate_c" name="(S)-Lactate" compartment="C_c">
<notes><html xmlns="http://www.w3.org/1999/xhtml"><p>FORMULA: </p></html></notes>
      </species>
      <species id="S__40_S_41__45_Malate_c" name="(S)-Malate_c" compartment="C_c">
<notes><html xmlns="http://www.w3.org/1999/xhtml"><p>FORMULA: </p></html></notes>
      </species>
      <species id="S__40_S_41__45_Malate_m" name="(S)-Malate_m" compartment="C_m">
<notes><html xmlns="http://www.w3.org/1999/xhtml"><p>FORMULA: </p></html></notes>
      </species>
      <species id="S__40_S_41__45_Malate_p" name="(S)-Malate_p" compartment="C_p">
<notes><html xmlns="http://www.w3.org/1999/xhtml"><p>FORMULA: </p></html></notes>
      </species>
      <species id="S__40_S_41__45_Malate_v" name="(S)-Malate_v" compartment="C_v">
<notes><html xmlns="http://www.w3.org/1999/xhtml"><p>FORMULA: </p></html></notes>
      </species>
      <species id="S__40_S_41__45_Malate_x" name="(S)-Malate_x" compartment="C_x">
<notes><html xmlns="http://www.w3.org/1999/xhtml"><p>FORMULA: </p></html></notes>
      </species>
      <species id="S__40_S_41__45_Methylmalonate_32_semialdehyde_c" name="(S)-Methylmalonate semialdehyde" compartment="C_c">
<notes><html xmlns="http://www.w3.org/1999/xhtml"><p>FORMULA: </p></html></notes>
      </species>
      <species id="S__40_Z_41__45_5_45_Oxohex_45_2_45_enedioate_c" name="(Z)-5-Oxohex-2-enedioate" compartment="C_c">
<notes><html xmlns="http://www.w3.org/1999/xhtml"><p>FORMULA: </p></html></notes>
      </species>
      <species id="S_1_44_1_44_1_45_Trichloro_45_2_44_2_45_bis_40_4_45_chlorophenyl_41_ethane_c" name="1,1,1-Trichloro-2,2-bis(4-chlorophenyl)ethane" compartment="C_c">
<notes><html xmlns="http://www.w3.org/1999/xhtml"><p>FORMULA: </p></html></notes>
      </species>
      <species id="S_1_44_1_45_Dichloroethylene_32_epoxide_c" name="1,1-Dichloroethylene epoxide" compartment="C_c">
<notes><html xmlns="http://www.w3.org/1999/xhtml"><p>FORMULA: </p></html></notes>
      </species>
      <species id="S_1_44_2_45_Diacyl_45_3_45_beta_45_D_45_galactosyl_45_sn_45_glycerol_c" name="1,2-Diacyl-3-beta-D-galactosyl-sn-glycerol" compartment="C_c">
<notes><html xmlns="http://www.w3.org/1999/xhtml"><p>FORMULA: </p></html></notes>
      </species>
      <species id="S_1_44_2_45_Diacyl_45_sn_45_glycerol_c" name="1,2-Diacyl-sn-glycerol" compartment="C_c">
<notes><html xmlns="http://www.w3.org/1999/xhtml"><p>FORMULA: </p></html></notes>
      </species>
      <species id="S_1_44_2_45_Dibromoethane_c" name="1,2-Dibromoethane" compartment="C_c">
<notes><html xmlns="http://www.w3.org/1999/xhtml"><p>FORMULA: </p></html></notes>
      </species>
      <species id="S_1_44_2_45_Dihydroxy_45_8_45_carboxynaphthalene_c" name="1,2-Dihydroxy-8-carboxynaphthalene" compartment="C_c">
<notes><html xmlns="http://www.w3.org/1999/xhtml"><p>FORMULA: </p></html></notes>
      </species>
      <species id="S_1_44_3_44_7_45_Trimethyluric_32_acid_c" name="1,3,7-Trimethyluric acid" compartment="C_c">
<notes><html xmlns="http://www.w3.org/1999/xhtml"><p>FORMULA: </p></html></notes>
      </species>
      <species id="S_1_44_3_45_Diaminopropane_c" name="1,3-Diaminopropane" compartment="C_c">
<notes><html xmlns="http://www.w3.org/1999/xhtml"><p>FORMULA: </p></html></notes>
      </species>
      <species id="S_1_44_3_45_beta_45_D_45_Glucan_c" name="1,3-beta-D-Glucan" compartment="C_c">
<notes><html xmlns="http://www.w3.org/1999/xhtml"><p>FORMULA: </p></html></notes>
      </species>
      <species id="S_1_44_4_45_Dihydroxy_45_2_45_naphthoate_c" name="1,4-Dihydroxy-2-naphthoate" compartment="C_c">
<notes><html xmlns="http://www.w3.org/1999/xhtml"><p>FORMULA: </p></html></notes>
      </species>
      <species id="S_1_44_4_45_Dihydroxy_45_2_45_naphthoyl_45_CoA_c" name="1,4-Dihydroxy-2-naphthoyl-CoA" compartment="C_c">
<notes><html xmlns="http://www.w3.org/1999/xhtml"><p>FORMULA: </p></html></notes>
      </species>
      <species id="S_1_44_4_45_beta_45_D_45_Mannan_c" name="1,4-beta-D-Mannan" compartment="C_c">
<notes><html xmlns="http://www.w3.org/1999/xhtml"><p>FORMULA: </p></html></notes>
      </species>
      <species id="S_1_44_4_45_beta_45_D_45_Xylan_c" name="1,4-beta-D-Xylan" compartment="C_c">
<notes><html xmlns="http://www.w3.org/1999/xhtml"><p>FORMULA: </p></html></notes>
      </species>
      <species id="S_1_44_7_45_Dimethyluric_32_acid_c" name="1,7-Dimethyluric acid" compartment="C_c">
<notes><html xmlns="http://www.w3.org/1999/xhtml"><p>FORMULA: </p></html></notes>
      </species>
      <species id="S_1_44_7_45_Dimethylxanthine_c" name="1,7-Dimethylxanthine" compartment="C_c">
<notes><html xmlns="http://www.w3.org/1999/xhtml"><p>FORMULA: </p></html></notes>
      </species>
      <species id="S_1_45__40_2_45_Carboxyphenylamino_41__45_1_39__45_deoxy_45_D_45_ribulose_32_5_39__45_phosphate_c" name="1-(2-Carboxyphenylamino)-1&apos;-deoxy-D-ribulose 5&apos;-phosphate" compartment="C_c">
<notes><html xmlns="http://www.w3.org/1999/xhtml"><p>FORMULA: </p></html></notes>
      </species>
      <species id="S_1_45__40_5_39__45_Phosphoribosyl_41__45_5_45_amino_45_4_45__40_N_45_succinocarboxamide_41__45_imidazole_c" name="1-(5&apos;-Phosphoribosyl)-5-amino-4-(N-succinocarboxamide)-imidazole" compartment="C_c">
<notes><html xmlns="http://www.w3.org/1999/xhtml"><p>FORMULA: </p></html></notes>
      </species>
      <species id="S_1_45__40_5_39__45_Phosphoribosyl_41__45_5_45_amino_45_4_45_imidazolecarboxamide_c" name="1-(5&apos;-Phosphoribosyl)-5-amino-4-imidazolecarboxamide" compartment="C_c">
<notes><html xmlns="http://www.w3.org/1999/xhtml"><p>FORMULA: </p></html></notes>
      </species>
      <species id="S_1_45__40_5_39__45_Phosphoribosyl_41__45_5_45_formamido_45_4_45_imidazolecarboxamide_c" name="1-(5&apos;-Phosphoribosyl)-5-formamido-4-imidazolecarboxamide" compartment="C_c">
<notes><html xmlns="http://www.w3.org/1999/xhtml"><p>FORMULA: </p></html></notes>
      </species>
      <species id="S_1_45__40_5_45_Phospho_45_D_45_ribosyl_41__45_5_45_amino_45_4_45_imidazolecarboxylate_c" name="1-(5-Phospho-D-ribosyl)-5-amino-4-imidazolecarboxylate" compartment="C_c">
<notes><html xmlns="http://www.w3.org/1999/xhtml"><p>FORMULA: </p></html></notes>
      </species>
      <species id="S_1_45_Acyl_45_sn_45_glycerol_32_3_45_phosphate_c" name="1-Acyl-sn-glycerol 3-phosphate" compartment="C_c">
<notes><html xmlns="http://www.w3.org/1999/xhtml"><p>FORMULA: </p></html></notes>
      </species>
      <species id="S_1_45_Alkenyl_45_2_45_acylglycerol_c" name="1-Alkenyl-2-acylglycerol" compartment="C_c">
<notes><html xmlns="http://www.w3.org/1999/xhtml"><p>FORMULA: </p></html></notes>
      </species>
      <species id="S_1_45_Alkyl_45_2_45_acylglycerol_c" name="1-Alkyl-2-acylglycerol" compartment="C_c">
<notes><html xmlns="http://www.w3.org/1999/xhtml"><p>FORMULA: </p></html></notes>
      </species>
      <species id="S_1_45_Alkyl_45_2_45_acylglycerophosphoethanolamine_c" name="1-Alkyl-2-acylglycerophosphoethanolamine" compartment="C_c">
<notes><html xmlns="http://www.w3.org/1999/xhtml"><p>FORMULA: </p></html></notes>
      </species>
      <species id="S_1_45_Alkyl_45_sn_45_glycero_45_3_45_phosphate_c" name="1-Alkyl-sn-glycero-3-phosphate" compartment="C_c">
<notes><html xmlns="http://www.w3.org/1999/xhtml"><p>FORMULA: </p></html></notes>
      </species>
      <species id="S_1_45_Aminocyclopropane_45_1_45_carboxylate_c" name="1-Aminocyclopropane-1-carboxylate" compartment="C_c">
<notes><html xmlns="http://www.w3.org/1999/xhtml"><p>FORMULA: </p></html></notes>
      </species>
      <species id="S_1_45_Deoxy_45_D_45_xylulose_32_5_45_phosphate_c" name="1-Deoxy-D-xylulose 5-phosphate" compartment="C_c">
<notes><html xmlns="http://www.w3.org/1999/xhtml"><p>FORMULA: </p></html></notes>
      </species>
      <species id="S_1_45_Hydroxy_45_2_45_methyl_45_2_45_butenyl_32_4_45_diphosphate_c" name="1-Hydroxy-2-methyl-2-butenyl 4-diphosphate" compartment="C_c">
<notes><html xmlns="http://www.w3.org/1999/xhtml"><p>FORMULA: </p></html></notes>
      </species>
      <species id="S_1_45_Hydroxy_45_2_45_naphthaldehyde_c" name="1-Hydroxy-2-naphthaldehyde" compartment="C_c">
<notes><html xmlns="http://www.w3.org/1999/xhtml"><p>FORMULA: </p></html></notes>
      </species>
      <species id="S_1_45_Hydroxymethylnaphthalene_c" name="1-Hydroxymethylnaphthalene" compartment="C_c">
<notes><html xmlns="http://www.w3.org/1999/xhtml"><p>FORMULA: </p></html></notes>
      </species>
      <species id="S_1_45_Methoxyphenanthrene_c" name="1-Methoxyphenanthrene" compartment="C_c">
<notes><html xmlns="http://www.w3.org/1999/xhtml"><p>FORMULA: </p></html></notes>
      </species>
      <species id="S_1_45_Methylpyrrolinium_c" name="1-Methylpyrrolinium" compartment="C_c">
<notes><html xmlns="http://www.w3.org/1999/xhtml"><p>FORMULA: </p></html></notes>
      </species>
      <species id="S_1_45_Methyluric_32_acid_c" name="1-Methyluric acid" compartment="C_c">
<notes><html xmlns="http://www.w3.org/1999/xhtml"><p>FORMULA: </p></html></notes>
      </species>
      <species id="S_1_45_Methylxanthine_c" name="1-Methylxanthine" compartment="C_c">
<notes><html xmlns="http://www.w3.org/1999/xhtml"><p>FORMULA: </p></html></notes>
      </species>
      <species id="S_1_45_Naphthaldehyde_c" name="1-Naphthaldehyde" compartment="C_c">
<notes><html xmlns="http://www.w3.org/1999/xhtml"><p>FORMULA: </p></html></notes>
      </species>
      <species id="S_1_45_Nitro_45_5_45_glutathionyl_45_6_45_hydroxy_45_5_44_6_45_dihydronaphthalene_c" name="1-Nitro-5-glutathionyl-6-hydroxy-5,6-dihydronaphthalene" compartment="C_c">
<notes><html xmlns="http://www.w3.org/1999/xhtml"><p>FORMULA: </p></html></notes>
      </species>
      <species id="S_1_45_Nitro_45_5_45_hydroxy_45_6_45_glutathionyl_45_5_44_6_45_dihydronaphthalene_c" name="1-Nitro-5-hydroxy-6-glutathionyl-5,6-dihydronaphthalene" compartment="C_c">
<notes><html xmlns="http://www.w3.org/1999/xhtml"><p>FORMULA: </p></html></notes>
      </species>
      <species id="S_1_45_Nitro_45_7_45_glutathionyl_45_8_45_hydroxy_45_7_44_8_45_dihydronaphthalene_c" name="1-Nitro-7-glutathionyl-8-hydroxy-7,8-dihydronaphthalene" compartment="C_c">
<notes><html xmlns="http://www.w3.org/1999/xhtml"><p>FORMULA: </p></html></notes>
      </species>
      <species id="S_1_45_Nitro_45_7_45_hydroxy_45_8_45_glutathionyl_45_7_44_8_45_dihydronaphthalene_c" name="1-Nitro-7-hydroxy-8-glutathionyl-7,8-dihydronaphthalene" compartment="C_c">
<notes><html xmlns="http://www.w3.org/1999/xhtml"><p>FORMULA: </p></html></notes>
      </species>
      <species id="S_1_45_Nitronaphthalene_45_5_44_6_45_oxide_c" name="1-Nitronaphthalene-5,6-oxide" compartment="C_c">
<notes><html xmlns="http://www.w3.org/1999/xhtml"><p>FORMULA: </p></html></notes>
      </species>
      <species id="S_1_45_Nitronaphthalene_45_7_44_8_45_oxide_c" name="1-Nitronaphthalene-7,8-oxide" compartment="C_c">
<notes><html xmlns="http://www.w3.org/1999/xhtml"><p>FORMULA: </p></html></notes>
      </species>
      <species id="S_1_45_O_45_Sinapoyl_45_beta_45_D_45_glucose_c" name="1-O-Sinapoyl-beta-D-glucose" compartment="C_c">
<notes><html xmlns="http://www.w3.org/1999/xhtml"><p>FORMULA: </p></html></notes>
      </species>
      <species id="S_1_45_Phenanthrol_c" name="1-Phenanthrol" compartment="C_c">
<notes><html xmlns="http://www.w3.org/1999/xhtml"><p>FORMULA: </p></html></notes>
      </species>
      <species id="S_1_45_Phenylethanol_c" name="1-Phenylethanol" compartment="C_c">
<notes><html xmlns="http://www.w3.org/1999/xhtml"><p>FORMULA: </p></html></notes>
      </species>
      <species id="S_1_45_Phosphatidyl_45_1D_45_myo_45_inositol_32_3_45_phosphate_c" name="1-Phosphatidyl-1D-myo-inositol 3-phosphate" compartment="C_c">
<notes><html xmlns="http://www.w3.org/1999/xhtml"><p>FORMULA: </p></html></notes>
      </species>
      <species id="S_1_45_Phosphatidyl_45_1D_45_myo_45_inositol_32_4_45_phosphate_c" name="1-Phosphatidyl-1D-myo-inositol 4-phosphate" compartment="C_c">
<notes><html xmlns="http://www.w3.org/1999/xhtml"><p>FORMULA: </p></html></notes>
      </species>
      <species id="S_1_45_Phosphatidyl_45_D_45_myo_45_inositol_32_4_44_5_45_bisphosphate_c" name="1-Phosphatidyl-D-myo-inositol 4,5-bisphosphate" compartment="C_c">
<notes><html xmlns="http://www.w3.org/1999/xhtml"><p>FORMULA: </p></html></notes>
      </species>
      <species id="S_1_45_Phosphatidyl_45_D_45_myo_45_inositol_c" name="1-Phosphatidyl-D-myo-inositol" compartment="C_c">
<notes><html xmlns="http://www.w3.org/1999/xhtml"><p>FORMULA: </p></html></notes>
      </species>
      <species id="S_1_45_alpha_45_D_45_Galactosyl_45_myo_45_inositol_c" name="1-alpha-D-Galactosyl-myo-inositol" compartment="C_c">
<notes><html xmlns="http://www.w3.org/1999/xhtml"><p>FORMULA: </p></html></notes>
      </species>
      <species id="S_10_45_Formyltetrahydrofolate_c" name="10-Formyltetrahydrofolate" compartment="C_c">
<notes><html xmlns="http://www.w3.org/1999/xhtml"><p>FORMULA: </p></html></notes>
      </species>
      <species id="S_11_45_Dehydrocorticosterone_c" name="11-Dehydrocorticosterone" compartment="C_c">
<notes><html xmlns="http://www.w3.org/1999/xhtml"><p>FORMULA: </p></html></notes>
      </species>
      <species id="S_11beta_45_Hydroxyandrost_45_4_45_ene_45_3_44_17_45_dione_c" name="11beta-Hydroxyandrost-4-ene-3,17-dione" compartment="C_c">
<notes><html xmlns="http://www.w3.org/1999/xhtml"><p>FORMULA: </p></html></notes>
      </species>
      <species id="S_12_45_Oxo_45_9_40_Z_41__45_dodecenoic_32_acid_c" name="12-Oxo-9(Z)-dodecenoic acid" compartment="C_c">
<notes><html xmlns="http://www.w3.org/1999/xhtml"><p>FORMULA: </p></html></notes>
      </species>
      <species id="S_13_40_1_41__45_Hydroxy_45_magnesium_45_protoporphyrin_32_IX_32_13_45_monomethyl_32_ester_c" name="13(1)-Hydroxy-magnesium-protoporphyrin IX 13-monomethyl ester" compartment="C_c">
<notes><html xmlns="http://www.w3.org/1999/xhtml"><p>FORMULA: </p></html></notes>
      </species>
      <species id="S_13_40_1_41__45_Oxo_45_magnesium_45_protoporphyrin_32_IX_32_13_45_monomethyl_32_ester_c" name="13(1)-Oxo-magnesium-protoporphyrin IX 13-monomethyl ester" compartment="C_c">
<notes><html xmlns="http://www.w3.org/1999/xhtml"><p>FORMULA: </p></html></notes>
      </species>
      <species id="S_13_40_S_41__45_HPOT_c" name="13(S)-HPOT" compartment="C_c">
<notes><html xmlns="http://www.w3.org/1999/xhtml"><p>FORMULA: </p></html></notes>
      </species>
      <species id="S_13_44_16_45_Docosadienoic_32_acid_c" name="13,16-Docosadienoic acid" compartment="C_c">
<notes><html xmlns="http://www.w3.org/1999/xhtml"><p>FORMULA: </p></html></notes>
      </species>
      <species id="S_14_45_Demethyllanosterol_c" name="14-Demethyllanosterol" compartment="C_c">
<notes><html xmlns="http://www.w3.org/1999/xhtml"><p>FORMULA: </p></html></notes>
      </species>
      <species id="S_15_40_S_41__45_HPETE_c" name="15(S)-HPETE" compartment="C_c">
<notes><html xmlns="http://www.w3.org/1999/xhtml"><p>FORMULA: </p></html></notes>
      </species>
      <species id="S_16_45_Epivellosimine_c" name="16-Epivellosimine" compartment="C_c">
<notes><html xmlns="http://www.w3.org/1999/xhtml"><p>FORMULA: </p></html></notes>
      </species>
      <species id="S_16alpha_45_Hydroxydehydroepiandrosterone_c" name="16alpha-Hydroxydehydroepiandrosterone" compartment="C_c">
<notes><html xmlns="http://www.w3.org/1999/xhtml"><p>FORMULA: </p></html></notes>
      </species>
      <species id="S_19_45_Oxoandrost_45_4_45_ene_45_3_44_17_45_dione_c" name="19-Oxoandrost-4-ene-3,17-dione" compartment="C_c">
<notes><html xmlns="http://www.w3.org/1999/xhtml"><p>FORMULA: </p></html></notes>
      </species>
      <species id="S_19_45_Oxotestosterone_c" name="19-Oxotestosterone" compartment="C_c">
<notes><html xmlns="http://www.w3.org/1999/xhtml"><p>FORMULA: </p></html></notes>
      </species>
      <species id="S_1D_45_myo_45_Inositol_32_1_44_3_44_4_44_5_44_6_45_pentakisphosphate_c" name="1D-myo-Inositol 1,3,4,5,6-pentakisphosphate" compartment="C_c">
<notes><html xmlns="http://www.w3.org/1999/xhtml"><p>FORMULA: </p></html></notes>
      </species>
      <species id="S_1D_45_myo_45_Inositol_32_1_44_3_44_4_45_trisphosphate_c" name="1D-myo-Inositol 1,3,4-trisphosphate" compartment="C_c">
<notes><html xmlns="http://www.w3.org/1999/xhtml"><p>FORMULA: </p></html></notes>
      </species>
      <species id="S_1D_45_myo_45_Inositol_32_1_44_4_45_bisphosphate_c" name="1D-myo-Inositol 1,4-bisphosphate" compartment="C_c">
<notes><html xmlns="http://www.w3.org/1999/xhtml"><p>FORMULA: </p></html></notes>
      </species>
      <species id="S_1D_45_myo_45_Inositol_32_3_45_phosphate_c" name="1D-myo-Inositol 3-phosphate" compartment="C_c">
<notes><html xmlns="http://www.w3.org/1999/xhtml"><p>FORMULA: </p></html></notes>
      </species>
      <species id="S_1H_45_Imidazole_45_4_45_ethanamine_c" name="1H-Imidazole-4-ethanamine" compartment="C_c">
<notes><html xmlns="http://www.w3.org/1999/xhtml"><p>FORMULA: </p></html></notes>
      </species>
      <species id="S_2_39__45_Deoxyinosine_32_5_39__45_phosphate_c" name="2&apos;-Deoxyinosine 5&apos;-phosphate" compartment="C_c">
<notes><html xmlns="http://www.w3.org/1999/xhtml"><p>FORMULA: </p></html></notes>
      </species>
      <species id="S_2_39__45_Deoxyribonucleoside_32_diphosphate_c" name="2&apos;-Deoxyribonucleoside diphosphate" compartment="C_c">
<notes><html xmlns="http://www.w3.org/1999/xhtml"><p>FORMULA: </p></html></notes>
      </species>
      <species id="S_2_44_2_45_Dichloroacetaldehyde_c" name="2,2-Dichloroacetaldehyde" compartment="C_c">
<notes><html xmlns="http://www.w3.org/1999/xhtml"><p>FORMULA: </p></html></notes>
      </species>
      <species id="S_2_44_3_44_2_39_3_39__45_Tetrakis_40_3_45_hydroxytetradecanoyl_41__45_D_45_glucosaminyl_45_1_44_6_45_beta_45_D_45_glucosamine_32_1_44_4_39__45_bisphosphate_c" name="2,3,2&apos;3&apos;-Tetrakis(3-hydroxytetradecanoyl)-D-glucosaminyl-1,6-beta-D-glucosamine 1,4&apos;-bisphosphate" compartment="C_c">
<notes><html xmlns="http://www.w3.org/1999/xhtml"><p>FORMULA: </p></html></notes>
      </species>
      <species id="S_2_44_3_44_4_44_5_45_Tetrahydrodipicolinate_c" name="2,3,4,5-Tetrahydrodipicolinate" compartment="C_c">
<notes><html xmlns="http://www.w3.org/1999/xhtml"><p>FORMULA: </p></html></notes>
      </species>
      <species id="S_2_44_3_45_Dihydro_45_2_45_S_45_glutathionyl_45_3_45_hydroxy_32_bromobenzene_c" name="2,3-Dihydro-2-S-glutathionyl-3-hydroxy bromobenzene" compartment="C_c">
<notes><html xmlns="http://www.w3.org/1999/xhtml"><p>FORMULA: </p></html></notes>
      </species>
      <species id="S_2_44_3_45_Dihydroxy_32_1_44_1_44_1_45_Trichloro_45_2_44_2_45_bis_40_4_39__45_chlorophenyl_41_ethane_c" name="2,3-Dihydroxy 1,1,1-Trichloro-2,2-bis(4&apos;-chlorophenyl)ethane" compartment="C_c">
<notes><html xmlns="http://www.w3.org/1999/xhtml"><p>FORMULA: </p></html></notes>
      </species>
      <species id="S_2_44_3_45_Dihydroxy_45_3_45_methylbutanoate_c" name="2,3-Dihydroxy-3-methylbutanoate" compartment="C_c">
<notes><html xmlns="http://www.w3.org/1999/xhtml"><p>FORMULA: </p></html></notes>
      </species>
      <species id="S_2_44_3_45_Dimethyl_45_5_45_phytylquinol_c" name="2,3-Dimethyl-5-phytylquinol" compartment="C_c">
<notes><html xmlns="http://www.w3.org/1999/xhtml"><p>FORMULA: </p></html></notes>
      </species>
      <species id="S_2_44_5_45_Diamino_45_6_45__40_5_39__45_triphosphoryl_45_3_39__44_4_39__45_trihydroxy_45_2_39__45_oxopentyl_41__45_amino_45_4_45_oxopyrimidine_c" name="2,5-Diamino-6-(5&apos;-triphosphoryl-3&apos;,4&apos;-trihydroxy-2&apos;-oxopentyl)-amino-4-oxopyrimidine" compartment="C_c">
<notes><html xmlns="http://www.w3.org/1999/xhtml"><p>FORMULA: </p></html></notes>
      </species>
      <species id="S_2_44_5_45_Diamino_45_6_45_hydroxy_45_4_45__40_5_39__45_phosphoribosylamino_41_pyrimidine_c" name="2,5-Diamino-6-hydroxy-4-(5&apos;-phosphoribosylamino)pyrimidine" compartment="C_c">
<notes><html xmlns="http://www.w3.org/1999/xhtml"><p>FORMULA: </p></html></notes>
      </species>
      <species id="S_2_44_5_45_Diaminopyrimidine_32_nucleoside_32_triphosphate_c" name="2,5-Diaminopyrimidine nucleoside triphosphate" compartment="C_c">
<notes><html xmlns="http://www.w3.org/1999/xhtml"><p>FORMULA: </p></html></notes>
      </species>
      <species id="S_2_44_5_45_Dihydroxypyridine_c" name="2,5-Dihydroxypyridine" compartment="C_c">
<notes><html xmlns="http://www.w3.org/1999/xhtml"><p>FORMULA: </p></html></notes>
      </species>
      <species id="S_2_44_6_45_Dibromohydroquinone_c" name="2,6-Dibromohydroquinone" compartment="C_c">
<notes><html xmlns="http://www.w3.org/1999/xhtml"><p>FORMULA: </p></html></notes>
      </species>
      <species id="S_2_44_6_45_Dihydroxycyclohexane_45_1_45_carboxyl_45_CoA_c" name="2,6-Dihydroxycyclohexane-1-carboxyl-CoA" compartment="C_c">
<notes><html xmlns="http://www.w3.org/1999/xhtml"><p>FORMULA: </p></html></notes>
      </species>
      <species id="S_2_44_6_45_Dimethyl_45_5_45_methylene_45_3_45_oxo_45_heptanoyl_45_CoA_c" name="2,6-Dimethyl-5-methylene-3-oxo-heptanoyl-CoA" compartment="C_c">
<notes><html xmlns="http://www.w3.org/1999/xhtml"><p>FORMULA: </p></html></notes>
      </species>
      <species id="S_2_45__40_Formamido_41__45_N1_45__40_5_39__45_phosphoribosyl_41_acetamidine_c" name="2-(Formamido)-N1-(5&apos;-phosphoribosyl)acetamidine" compartment="C_c">
<notes><html xmlns="http://www.w3.org/1999/xhtml"><p>FORMULA: </p></html></notes>
      </species>
      <species id="S_2_45__40_S_45_Glutathionyl_41_acetyl_32_chloride_c" name="2-(S-Glutathionyl)acetyl chloride" compartment="C_c">
<notes><html xmlns="http://www.w3.org/1999/xhtml"><p>FORMULA: </p></html></notes>
      </species>
      <species id="S_2_45__40_S_45_Glutathionyl_41_acetyl_32_glutathione_c" name="2-(S-Glutathionyl)acetyl glutathione" compartment="C_c">
<notes><html xmlns="http://www.w3.org/1999/xhtml"><p>FORMULA: </p></html></notes>
      </species>
      <species id="S_2_45__40_alpha_45_Hydroxyethyl_41_thiamine_32_diphosphate_c" name="2-(alpha-Hydroxyethyl)thiamine diphosphate" compartment="C_c">
<notes><html xmlns="http://www.w3.org/1999/xhtml"><p>FORMULA: </p></html></notes>
      </species>
      <species id="S_2_45_Acetolactate_c" name="2-Acetolactate" compartment="C_c">
<notes><html xmlns="http://www.w3.org/1999/xhtml"><p>FORMULA: </p></html></notes>
      </species>
      <species id="S_2_45_Acyl_45_1_45__40_1_45_alkenyl_41__45_sn_45_glycero_45_3_45_phosphate_c" name="2-Acyl-1-(1-alkenyl)-sn-glycero-3-phosphate" compartment="C_c">
<notes><html xmlns="http://www.w3.org/1999/xhtml"><p>FORMULA: </p></html></notes>
      </species>
      <species id="S_2_45_Acyl_45_1_45_alkyl_45_sn_45_glycero_45_3_45_phosphate_c" name="2-Acyl-1-alkyl-sn-glycero-3-phosphate" compartment="C_c">
<notes><html xmlns="http://www.w3.org/1999/xhtml"><p>FORMULA: </p></html></notes>
      </species>
      <species id="S_2_45_Acyl_45_sn_45_glycerol_32_3_45_phosphate_c" name="2-Acyl-sn-glycerol 3-phosphate" compartment="C_c">
<notes><html xmlns="http://www.w3.org/1999/xhtml"><p>FORMULA: </p></html></notes>
      </species>
      <species id="S_2_45_Amino_45_4_45_hydroxy_45_6_45__40_D_45_erythro_45_1_44_2_44_3_45_trihydroxypropyl_41__45_7_44_8_45_dihydropteridine_c" name="2-Amino-4-hydroxy-6-(D-erythro-1,2,3-trihydroxypropyl)-7,8-dihydropteridine" compartment="C_c">
<notes><html xmlns="http://www.w3.org/1999/xhtml"><p>FORMULA: </p></html></notes>
      </species>
      <species id="S_2_45_Amino_45_4_45_hydroxy_45_6_45__40_erythro_45_1_44_2_44_3_45_trihydroxypropyl_41_dihydropteridine_32_triphosphate_c" name="2-Amino-4-hydroxy-6-(erythro-1,2,3-trihydroxypropyl)dihydropteridine triphosphate" compartment="C_c">
<notes><html xmlns="http://www.w3.org/1999/xhtml"><p>FORMULA: </p></html></notes>
      </species>
      <species id="S_2_45_Amino_45_4_45_hydroxy_45_6_45_hydroxymethyl_45_7_44_8_45_dihydropteridine_c" name="2-Amino-4-hydroxy-6-hydroxymethyl-7,8-dihydropteridine" compartment="C_c">
<notes><html xmlns="http://www.w3.org/1999/xhtml"><p>FORMULA: </p></html></notes>
      </species>
      <species id="S_2_45_Amino_45_7_44_8_45_dihydro_45_4_45_hydroxy_45_6_45__40_diphosphooxymethyl_41_pteridine_c" name="2-Amino-7,8-dihydro-4-hydroxy-6-(diphosphooxymethyl)pteridine" compartment="C_c">
<notes><html xmlns="http://www.w3.org/1999/xhtml"><p>FORMULA: </p></html></notes>
      </species>
      <species id="S_2_45_Aminoacrylate_c" name="2-Aminoacrylate" compartment="C_c">
<notes><html xmlns="http://www.w3.org/1999/xhtml"><p>FORMULA: </p></html></notes>
      </species>
      <species id="S_2_45_Bromoacetaldehyde_c" name="2-Bromoacetaldehyde" compartment="C_c">
<notes><html xmlns="http://www.w3.org/1999/xhtml"><p>FORMULA: </p></html></notes>
      </species>
      <species id="S_2_45_C_45_Methyl_45_D_45_erythritol_32_2_44_4_45_cyclodiphosphate_c" name="2-C-Methyl-D-erythritol 2,4-cyclodiphosphate" compartment="C_c">
<notes><html xmlns="http://www.w3.org/1999/xhtml"><p>FORMULA: </p></html></notes>
      </species>
      <species id="S_2_45_C_45_Methyl_45_D_45_erythritol_32_4_45_phosphate_c" name="2-C-Methyl-D-erythritol 4-phosphate" compartment="C_c">
<notes><html xmlns="http://www.w3.org/1999/xhtml"><p>FORMULA: </p></html></notes>
      </species>
      <species id="S_2_45_Carboxy_45_2_44_3_45_dihydro_45_5_44_6_45_dihydroxyindole_c" name="2-Carboxy-2,3-dihydro-5,6-dihydroxyindole" compartment="C_c">
<notes><html xmlns="http://www.w3.org/1999/xhtml"><p>FORMULA: </p></html></notes>
      </species>
      <species id="S_2_45_Dehydro_45_3_45_deoxy_45_D_45_arabino_45_heptonate_32_7_45_phosphate_c" name="2-Dehydro-3-deoxy-D-arabino-heptonate 7-phosphate" compartment="C_c">
<notes><html xmlns="http://www.w3.org/1999/xhtml"><p>FORMULA: </p></html></notes>
      </species>
      <species id="S_2_45_Dehydropantoate_c" name="2-Dehydropantoate" compartment="C_c">
<notes><html xmlns="http://www.w3.org/1999/xhtml"><p>FORMULA: </p></html></notes>
      </species>
      <species id="S_2_45_Demethylmenaquinone_c" name="2-Demethylmenaquinone" compartment="C_c">
<notes><html xmlns="http://www.w3.org/1999/xhtml"><p>FORMULA: </p></html></notes>
      </species>
      <species id="S_2_45_Deoxy_45_D_45_ribose_32_1_45_phosphate_c" name="2-Deoxy-D-ribose 1-phosphate" compartment="C_c">
<notes><html xmlns="http://www.w3.org/1999/xhtml"><p>FORMULA: </p></html></notes>
      </species>
      <species id="S_2_45_Deoxy_45_D_45_ribose_32_5_45_phosphate_c" name="2-Deoxy-D-ribose 5-phosphate" compartment="C_c">
<notes><html xmlns="http://www.w3.org/1999/xhtml"><p>FORMULA: </p></html></notes>
      </species>
      <species id="S_2_45_Hexaprenyl_45_3_45_methyl_45_5_45_hydroxy_45_6_45_methoxy_45_1_44_4_45_benzoquinone_c" name="2-Hexaprenyl-3-methyl-5-hydroxy-6-methoxy-1,4-benzoquinone" compartment="C_c">
<notes><html xmlns="http://www.w3.org/1999/xhtml"><p>FORMULA: </p></html></notes>
      </species>
      <species id="S_2_45_Hexaprenyl_45_3_45_methyl_45_6_45_methoxy_45_1_44_4_45_benzoquinone_c" name="2-Hexaprenyl-3-methyl-6-methoxy-1,4-benzoquinone" compartment="C_c">
<notes><html xmlns="http://www.w3.org/1999/xhtml"><p>FORMULA: </p></html></notes>
      </species>
      <species id="S_2_45_Hexaprenyl_45_6_45_methoxy_45_1_44_4_45_benzoquinone_c" name="2-Hexaprenyl-6-methoxy-1,4-benzoquinone" compartment="C_c">
<notes><html xmlns="http://www.w3.org/1999/xhtml"><p>FORMULA: </p></html></notes>
      </species>
      <species id="S_2_45_Hexaprenyl_45_6_45_methoxyphenol_c" name="2-Hexaprenyl-6-methoxyphenol" compartment="C_c">
<notes><html xmlns="http://www.w3.org/1999/xhtml"><p>FORMULA: </p></html></notes>
      </species>
      <species id="S_2_45_Hydroxy_45_1_44_4_45_benzoquinone_c" name="2-Hydroxy-1,4-benzoquinone" compartment="C_c">
<notes><html xmlns="http://www.w3.org/1999/xhtml"><p>FORMULA: </p></html></notes>
      </species>
      <species id="S_2_45_Hydroxy_45_4_45_isopropenylcyclohexane_45_1_45_carboxyl_45_CoA_c" name="2-Hydroxy-4-isopropenylcyclohexane-1-carboxyl-CoA" compartment="C_c">
<notes><html xmlns="http://www.w3.org/1999/xhtml"><p>FORMULA: </p></html></notes>
      </species>
      <species id="S_2_45_Hydroxybutanoic_32_acid_c" name="2-Hydroxybutanoic acid" compartment="C_c">
<notes><html xmlns="http://www.w3.org/1999/xhtml"><p>FORMULA: </p></html></notes>
      </species>
      <species id="S_2_45_Hydroxyestradiol_45_17beta_c" name="2-Hydroxyestradiol-17beta" compartment="C_c">
<notes><html xmlns="http://www.w3.org/1999/xhtml"><p>FORMULA: </p></html></notes>
      </species>
      <species id="S_2_45_Hydroxyethylenedicarboxylate_c" name="2-Hydroxyethylenedicarboxylate" compartment="C_c">
<notes><html xmlns="http://www.w3.org/1999/xhtml"><p>FORMULA: </p></html></notes>
      </species>
      <species id="S_2_45_Hydroxyhepta_45_2_44_4_45_dienedioate_c" name="2-Hydroxyhepta-2,4-dienedioate" compartment="C_c">
<notes><html xmlns="http://www.w3.org/1999/xhtml"><p>FORMULA: </p></html></notes>
      </species>
      <species id="S_2_45_Hydroxyisophthalic_32_acid_c" name="2-Hydroxyisophthalic acid" compartment="C_c">
<notes><html xmlns="http://www.w3.org/1999/xhtml"><p>FORMULA: </p></html></notes>
      </species>
      <species id="S_2_45_Hydroxymuconate_c" name="2-Hydroxymuconate" compartment="C_c">
<notes><html xmlns="http://www.w3.org/1999/xhtml"><p>FORMULA: </p></html></notes>
      </species>
      <species id="S_2_45_Hydroxyphenylacetate_c" name="2-Hydroxyphenylacetate" compartment="C_c">
<notes><html xmlns="http://www.w3.org/1999/xhtml"><p>FORMULA: </p></html></notes>
      </species>
      <species id="S_2_45_Hydroxypropylphosphonate_c" name="2-Hydroxypropylphosphonate" compartment="C_c">
<notes><html xmlns="http://www.w3.org/1999/xhtml"><p>FORMULA: </p></html></notes>
      </species>
      <species id="S_2_45_Isopropylmaleate_c" name="2-Isopropylmaleate" compartment="C_c">
<notes><html xmlns="http://www.w3.org/1999/xhtml"><p>FORMULA: </p></html></notes>
      </species>
      <species id="S_2_45_Maleylacetate_c" name="2-Maleylacetate" compartment="C_c">
<notes><html xmlns="http://www.w3.org/1999/xhtml"><p>FORMULA: </p></html></notes>
      </species>
      <species id="S_2_45_Methoxyestradiol_45_17beta_c" name="2-Methoxyestradiol-17beta" compartment="C_c">
<notes><html xmlns="http://www.w3.org/1999/xhtml"><p>FORMULA: </p></html></notes>
      </species>
      <species id="S_2_45_Methyl_45_1_45_hydroxybutyl_45_ThPP_c" name="2-Methyl-1-hydroxybutyl-ThPP" compartment="C_c">
<notes><html xmlns="http://www.w3.org/1999/xhtml"><p>FORMULA: </p></html></notes>
      </species>
      <species id="S_2_45_Methyl_45_1_45_hydroxypropyl_45_ThPP_c" name="2-Methyl-1-hydroxypropyl-ThPP" compartment="C_c">
<notes><html xmlns="http://www.w3.org/1999/xhtml"><p>FORMULA: </p></html></notes>
      </species>
      <species id="S_2_45_Methyl_45_4_45_amino_45_5_45_hydroxymethylpyrimidine_32_diphosphate_c" name="2-Methyl-4-amino-5-hydroxymethylpyrimidine diphosphate" compartment="C_c">
<notes><html xmlns="http://www.w3.org/1999/xhtml"><p>FORMULA: </p></html></notes>
      </species>
      <species id="S_2_45_Methyl_45_6_45_phytylquinol_c" name="2-Methyl-6-phytylquinol" compartment="C_c">
<notes><html xmlns="http://www.w3.org/1999/xhtml"><p>FORMULA: </p></html></notes>
      </species>
      <species id="S_2_45_Methylacetoacetyl_45_CoA_c" name="2-Methylacetoacetyl-CoA" compartment="C_c">
<notes><html xmlns="http://www.w3.org/1999/xhtml"><p>FORMULA: </p></html></notes>
      </species>
      <species id="S_2_45_Methylbut_45_2_45_enoyl_45_CoA_c" name="2-Methylbut-2-enoyl-CoA" compartment="C_c">
<notes><html xmlns="http://www.w3.org/1999/xhtml"><p>FORMULA: </p></html></notes>
      </species>
      <species id="S_2_45_Methylbutanoyl_45_CoA_c" name="2-Methylbutanoyl-CoA" compartment="C_c">
<notes><html xmlns="http://www.w3.org/1999/xhtml"><p>FORMULA: </p></html></notes>
      </species>
      <species id="S_2_45_Methylprop_45_2_45_enoyl_45_CoA_c" name="2-Methylprop-2-enoyl-CoA" compartment="C_c">
<notes><html xmlns="http://www.w3.org/1999/xhtml"><p>FORMULA: </p></html></notes>
      </species>
      <species id="S_2_45_Methylpropanoyl_45_CoA_c" name="2-Methylpropanoyl-CoA" compartment="C_c">
<notes><html xmlns="http://www.w3.org/1999/xhtml"><p>FORMULA: </p></html></notes>
      </species>
      <species id="S_2_45_Naphthaldehyde_c" name="2-Naphthaldehyde" compartment="C_c">
<notes><html xmlns="http://www.w3.org/1999/xhtml"><p>FORMULA: </p></html></notes>
      </species>
      <species id="S_2_45_Naphthoyl_45_CoA_c" name="2-Naphthoyl-CoA" compartment="C_c">
<notes><html xmlns="http://www.w3.org/1999/xhtml"><p>FORMULA: </p></html></notes>
      </species>
      <species id="S_2_45_Octaprenyl_45_3_45_methyl_45_6_45_methoxy_45_1_44_4_45_benzoquinone_c" name="2-Octaprenyl-3-methyl-6-methoxy-1,4-benzoquinone" compartment="C_c">
<notes><html xmlns="http://www.w3.org/1999/xhtml"><p>FORMULA: </p></html></notes>
      </species>
      <species id="S_2_45_Octaprenyl_45_6_45_methoxy_45_1_44_4_45_benzoquinone_c" name="2-Octaprenyl-6-methoxy-1,4-benzoquinone" compartment="C_c">
<notes><html xmlns="http://www.w3.org/1999/xhtml"><p>FORMULA: </p></html></notes>
      </species>
      <species id="S_2_45_Oxo_45_3_45_hydroxy_45_4_45_phosphobutanoate_c" name="2-Oxo-3-hydroxy-4-phosphobutanoate" compartment="C_c">
<notes><html xmlns="http://www.w3.org/1999/xhtml"><p>FORMULA: </p></html></notes>
      </species>
      <species id="S_2_45_Oxoadipate_c" name="2-Oxoadipate" compartment="C_c">
<notes><html xmlns="http://www.w3.org/1999/xhtml"><p>FORMULA: </p></html></notes>
      </species>
      <species id="S_2_45_Oxoarginine_c" name="2-Oxoarginine" compartment="C_c">
<notes><html xmlns="http://www.w3.org/1999/xhtml"><p>FORMULA: </p></html></notes>
      </species>
      <species id="S_2_45_Oxobutanoate_c" name="2-Oxobutanoate" compartment="C_c">
<notes><html xmlns="http://www.w3.org/1999/xhtml"><p>FORMULA: </p></html></notes>
      </species>
      <species id="S_2_45_Oxoglutarate_c" name="2-Oxoglutarate_c" compartment="C_c">
<notes><html xmlns="http://www.w3.org/1999/xhtml"><p>FORMULA: </p></html></notes>
      </species>
      <species id="S_2_45_Oxoglutarate_m" name="2-Oxoglutarate_m" compartment="C_m">
<notes><html xmlns="http://www.w3.org/1999/xhtml"><p>FORMULA: </p></html></notes>
      </species>
      <species id="S_2_45_Oxoglutarate_p" name="2-Oxoglutarate_p" compartment="C_p">
<notes><html xmlns="http://www.w3.org/1999/xhtml"><p>FORMULA: </p></html></notes>
      </species>
      <species id="S_2_45_Oxoglutarate_x" name="2-Oxoglutarate_x" compartment="C_x">
<notes><html xmlns="http://www.w3.org/1999/xhtml"><p>FORMULA: </p></html></notes>
      </species>
      <species id="S_2_45_Oxohept_45_3_45_enedioate_c" name="2-Oxohept-3-enedioate" compartment="C_c">
<notes><html xmlns="http://www.w3.org/1999/xhtml"><p>FORMULA: </p></html></notes>
      </species>
      <species id="S_2_45_Phenyl_45_1_44_3_45_propanediol_32_monocarbamate_c" name="2-Phenyl-1,3-propanediol monocarbamate" compartment="C_c">
<notes><html xmlns="http://www.w3.org/1999/xhtml"><p>FORMULA: </p></html></notes>
      </species>
      <species id="S_2_45_Phenylacetamide_c" name="2-Phenylacetamide" compartment="C_c">
<notes><html xmlns="http://www.w3.org/1999/xhtml"><p>FORMULA: </p></html></notes>
      </species>
      <species id="S_2_45_Phospho_45_4_45__40_cytidine_32_5_39__45_diphospho_41__45_2_45_C_45_methyl_45_D_45_erythritol_c" name="2-Phospho-4-(cytidine 5&apos;-diphospho)-2-C-methyl-D-erythritol" compartment="C_c">
<notes><html xmlns="http://www.w3.org/1999/xhtml"><p>FORMULA: </p></html></notes>
      </species>
      <species id="S_2_45_Phospho_45_D_45_glycerate_c" name="2-Phospho-D-glycerate_c" compartment="C_c">
<notes><html xmlns="http://www.w3.org/1999/xhtml"><p>FORMULA: </p></html></notes>
      </species>
      <species id="S_2_45_Phospho_45_D_45_glycerate_p" name="2-Phospho-D-glycerate_p" compartment="C_p">
<notes><html xmlns="http://www.w3.org/1999/xhtml"><p>FORMULA: </p></html></notes>
      </species>
      <species id="S_2_45_Phosphoglycolate_p" name="2-Phosphoglycolate" compartment="C_p">
<notes><html xmlns="http://www.w3.org/1999/xhtml"><p>FORMULA: </p></html></notes>
      </species>
      <species id="S_2_45_Phytyl_45_1_44_4_45_naphthoquinone_c" name="2-Phytyl-1,4-naphthoquinone" compartment="C_c">
<notes><html xmlns="http://www.w3.org/1999/xhtml"><p>FORMULA: </p></html></notes>
      </species>
      <species id="S_2_45_Propyn_45_1_45_al_c" name="2-Propyn-1-al" compartment="C_c">
<notes><html xmlns="http://www.w3.org/1999/xhtml"><p>FORMULA: </p></html></notes>
      </species>
      <species id="S_2_45_Succinyl_45_5_45_enolpyruvyl_45_6_45_hydroxy_45_3_45_cyclohexene_45_1_45_carboxylate_c" name="2-Succinyl-5-enolpyruvyl-6-hydroxy-3-cyclohexene-1-carboxylate" compartment="C_c">
<notes><html xmlns="http://www.w3.org/1999/xhtml"><p>FORMULA: </p></html></notes>
      </species>
      <species id="S_2_45_Succinyl_45_6_45_hydroxy_45_2_44_4_45_cyclohexadiene_45_1_45_carboxylate_c" name="2-Succinyl-6-hydroxy-2,4-cyclohexadiene-1-carboxylate" compartment="C_c">
<notes><html xmlns="http://www.w3.org/1999/xhtml"><p>FORMULA: </p></html></notes>
      </species>
      <species id="S_2_45_Succinylbenzoyl_45_CoA_c" name="2-Succinylbenzoyl-CoA" compartment="C_c">
<notes><html xmlns="http://www.w3.org/1999/xhtml"><p>FORMULA: </p></html></notes>
      </species>
      <species id="S_2_45_trans_45_Dodecenoyl_45_CoA_x" name="2-trans-Dodecenoyl-CoA" compartment="C_x">
<notes><html xmlns="http://www.w3.org/1999/xhtml"><p>FORMULA: </p></html></notes>
      </species>
      <species id="S_22alpha_45_Hydroxy_45_5alpha_45_campestan_45_3_45_one_c" name="22alpha-Hydroxy-5alpha-campestan-3-one" compartment="C_c">
<notes><html xmlns="http://www.w3.org/1999/xhtml"><p>FORMULA: </p></html></notes>
      </species>
      <species id="S_22alpha_45_Hydroxy_45_campest_45_4_45_en_45_3_45_one_c" name="22alpha-Hydroxy-campest-4-en-3-one" compartment="C_c">
<notes><html xmlns="http://www.w3.org/1999/xhtml"><p>FORMULA: </p></html></notes>
      </species>
      <species id="S_22alpha_45_Hydroxy_45_campesterol_c" name="22alpha-Hydroxy-campesterol" compartment="C_c">
<notes><html xmlns="http://www.w3.org/1999/xhtml"><p>FORMULA: </p></html></notes>
      </species>
      <species id="S_24_45_Methylene_32_lophenol_c" name="24-Methylene lophenol" compartment="C_c">
<notes><html xmlns="http://www.w3.org/1999/xhtml"><p>FORMULA: </p></html></notes>
      </species>
      <species id="S_24_45_Methylenecholesterol_c" name="24-Methylenecholesterol" compartment="C_c">
<notes><html xmlns="http://www.w3.org/1999/xhtml"><p>FORMULA: </p></html></notes>
      </species>
      <species id="S_24_45_Methylenecycloartanol_c" name="24-Methylenecycloartanol" compartment="C_c">
<notes><html xmlns="http://www.w3.org/1999/xhtml"><p>FORMULA: </p></html></notes>
      </species>
      <species id="S_2beta_45_Hydroxygibberellin_32_1_c" name="2beta-Hydroxygibberellin 1" compartment="C_c">
<notes><html xmlns="http://www.w3.org/1999/xhtml"><p>FORMULA: </p></html></notes>
      </species>
      <species id="S_3_39__44_4_39__44_5_44_7_45_Tetrahydroxy_45_3_45_methoxyflavone_c" name="3&apos;,4&apos;,5,7-Tetrahydroxy-3-methoxyflavone" compartment="C_c">
<notes><html xmlns="http://www.w3.org/1999/xhtml"><p>FORMULA: </p></html></notes>
      </species>
      <species id="S_3_39__44_5_39__45_Cyclic_32_AMP_c" name="3&apos;,5&apos;-Cyclic AMP" compartment="C_c">
<notes><html xmlns="http://www.w3.org/1999/xhtml"><p>FORMULA: </p></html></notes>
      </species>
      <species id="S_3_39__44_5_39__45_Cyclic_32_GMP_c" name="3&apos;,5&apos;-Cyclic GMP" compartment="C_c">
<notes><html xmlns="http://www.w3.org/1999/xhtml"><p>FORMULA: </p></html></notes>
      </species>
      <species id="S_3_39__45_Hydroxyechinenone_c" name="3&apos;-Hydroxyechinenone" compartment="C_c">
<notes><html xmlns="http://www.w3.org/1999/xhtml"><p>FORMULA: </p></html></notes>
      </species>
      <species id="S_3_39__45_Phosphoadenylylselenate_c" name="3&apos;-Phosphoadenylylselenate" compartment="C_c">
<notes><html xmlns="http://www.w3.org/1999/xhtml"><p>FORMULA: </p></html></notes>
      </species>
      <species id="S_3_44_3_39__44_4_39_5_45_Tetrahydroxystilbene_c" name="3,3&apos;,4&apos;5-Tetrahydroxystilbene" compartment="C_c">
<notes><html xmlns="http://www.w3.org/1999/xhtml"><p>FORMULA: </p></html></notes>
      </species>
      <species id="S_3_44_4_39__44_5_45_Trihydroxystilbene_c" name="3,4&apos;,5-Trihydroxystilbene" compartment="C_c">
<notes><html xmlns="http://www.w3.org/1999/xhtml"><p>FORMULA: </p></html></notes>
      </species>
      <species id="S_3_44_4_45_Dihydro_45_3_45_hydroxy_45_4_45_S_45_glutathionyl_32_bromobenzene_c" name="3,4-Dihydro-3-hydroxy-4-S-glutathionyl bromobenzene" compartment="C_c">
<notes><html xmlns="http://www.w3.org/1999/xhtml"><p>FORMULA: </p></html></notes>
      </species>
      <species id="S_3_44_4_45_Dihydroxy_45_2_45_butanone_32_4_45_phosphate_c" name="3,4-Dihydroxy-2-butanone 4-phosphate" compartment="C_c">
<notes><html xmlns="http://www.w3.org/1999/xhtml"><p>FORMULA: </p></html></notes>
      </species>
      <species id="S_3_44_4_45_Dihydroxy_45_L_45_phenylalanine_c" name="3,4-Dihydroxy-L-phenylalanine" compartment="C_c">
<notes><html xmlns="http://www.w3.org/1999/xhtml"><p>FORMULA: </p></html></notes>
      </species>
      <species id="S_3_44_4_45_Dihydroxy_45_trans_45_cinnamate_c" name="3,4-Dihydroxy-trans-cinnamate" compartment="C_c">
<notes><html xmlns="http://www.w3.org/1999/xhtml"><p>FORMULA: </p></html></notes>
      </species>
      <species id="S_3_44_4_45_Dihydroxyfluorene_c" name="3,4-Dihydroxyfluorene" compartment="C_c">
<notes><html xmlns="http://www.w3.org/1999/xhtml"><p>FORMULA: </p></html></notes>
      </species>
      <species id="S_3_44_4_45_Dihydroxymandelaldehyde_c" name="3,4-Dihydroxymandelaldehyde" compartment="C_c">
<notes><html xmlns="http://www.w3.org/1999/xhtml"><p>FORMULA: </p></html></notes>
      </species>
      <species id="S_3_44_4_45_Dihydroxyphenylacetaldehyde_c" name="3,4-Dihydroxyphenylacetaldehyde" compartment="C_c">
<notes><html xmlns="http://www.w3.org/1999/xhtml"><p>FORMULA: </p></html></notes>
      </species>
      <species id="S_3_44_4_45_Dihydroxyphenylethyleneglycol_c" name="3,4-Dihydroxyphenylethyleneglycol" compartment="C_c">
<notes><html xmlns="http://www.w3.org/1999/xhtml"><p>FORMULA: </p></html></notes>
      </species>
      <species id="S_3_44_4_45_Dihydroxystyrene_c" name="3,4-Dihydroxystyrene" compartment="C_c">
<notes><html xmlns="http://www.w3.org/1999/xhtml"><p>FORMULA: </p></html></notes>
      </species>
      <species id="S_3_44_5_45_Dibromo_45_4_45_hydroxybenzonitrile_c" name="3,5-Dibromo-4-hydroxybenzonitrile" compartment="C_c">
<notes><html xmlns="http://www.w3.org/1999/xhtml"><p>FORMULA: </p></html></notes>
      </species>
      <species id="S_3_44_6_44_8_45_Trimethylallantoin_c" name="3,6,8-Trimethylallantoin" compartment="C_c">
<notes><html xmlns="http://www.w3.org/1999/xhtml"><p>FORMULA: </p></html></notes>
      </species>
      <species id="S_3_44_6_45_Nonadienal_c" name="3,6-Nonadienal" compartment="C_c">
<notes><html xmlns="http://www.w3.org/1999/xhtml"><p>FORMULA: </p></html></notes>
      </species>
      <species id="S_3_44_7_45_Dimethyluric_32_acid_c" name="3,7-Dimethyluric acid" compartment="C_c">
<notes><html xmlns="http://www.w3.org/1999/xhtml"><p>FORMULA: </p></html></notes>
      </species>
      <species id="S_3_45__40_2_45_Aminoethyl_41__45_1H_45_indol_45_5_45_ol_c" name="3-(2-Aminoethyl)-1H-indol-5-ol" compartment="C_c">
<notes><html xmlns="http://www.w3.org/1999/xhtml"><p>FORMULA: </p></html></notes>
      </species>
      <species id="S_3_45__40_4_45_Hydroxyphenyl_41_pyruvate_c" name="3-(4-Hydroxyphenyl)pyruvate" compartment="C_c">
<notes><html xmlns="http://www.w3.org/1999/xhtml"><p>FORMULA: </p></html></notes>
      </species>
      <species id="S_3_45__40_Imidazol_45_4_45_yl_41__45_2_45_oxopropyl_32_phosphate_c" name="3-(Imidazol-4-yl)-2-oxopropyl phosphate" compartment="C_c">
<notes><html xmlns="http://www.w3.org/1999/xhtml"><p>FORMULA: </p></html></notes>
      </species>
      <species id="S_3_45_Aminoisobutanoate_c" name="3-Aminoisobutanoate" compartment="C_c">
<notes><html xmlns="http://www.w3.org/1999/xhtml"><p>FORMULA: </p></html></notes>
      </species>
      <species id="S_3_45_Butyn_45_1_45_al_c" name="3-Butyn-1-al" compartment="C_c">
<notes><html xmlns="http://www.w3.org/1999/xhtml"><p>FORMULA: </p></html></notes>
      </species>
      <species id="S_3_45_Butynoate_c" name="3-Butynoate" compartment="C_c">
<notes><html xmlns="http://www.w3.org/1999/xhtml"><p>FORMULA: </p></html></notes>
      </species>
      <species id="S_3_45_Carbamoyl_45_2_45_phenylpropionaldehyde_c" name="3-Carbamoyl-2-phenylpropionaldehyde" compartment="C_c">
<notes><html xmlns="http://www.w3.org/1999/xhtml"><p>FORMULA: </p></html></notes>
      </species>
      <species id="S_3_45_Carboxy_45_1_45_hydroxypropyl_45_ThPP_m" name="3-Carboxy-1-hydroxypropyl-ThPP" compartment="C_m">
<notes><html xmlns="http://www.w3.org/1999/xhtml"><p>FORMULA: </p></html></notes>
      </species>
      <species id="S_3_45_Cyano_45_L_45_alanine_c" name="3-Cyano-L-alanine" compartment="C_c">
<notes><html xmlns="http://www.w3.org/1999/xhtml"><p>FORMULA: </p></html></notes>
      </species>
      <species id="S_3_45_D_45_Glucosyl_45_1_44_2_45_diacylglycerol_c" name="3-D-Glucosyl-1,2-diacylglycerol" compartment="C_c">
<notes><html xmlns="http://www.w3.org/1999/xhtml"><p>FORMULA: </p></html></notes>
      </species>
      <species id="S_3_45_Dehydro_45_6_45_deoxoteasterone_c" name="3-Dehydro-6-deoxoteasterone" compartment="C_c">
<notes><html xmlns="http://www.w3.org/1999/xhtml"><p>FORMULA: </p></html></notes>
      </species>
      <species id="S_3_45_Dehydroquinate_c" name="3-Dehydroquinate" compartment="C_c">
<notes><html xmlns="http://www.w3.org/1999/xhtml"><p>FORMULA: </p></html></notes>
      </species>
      <species id="S_3_45_Dehydroshikimate_c" name="3-Dehydroshikimate" compartment="C_c">
<notes><html xmlns="http://www.w3.org/1999/xhtml"><p>FORMULA: </p></html></notes>
      </species>
      <species id="S_3_45_Dehydrosphinganine_c" name="3-Dehydrosphinganine" compartment="C_c">
<notes><html xmlns="http://www.w3.org/1999/xhtml"><p>FORMULA: </p></html></notes>
      </species>
      <species id="S_3_45_Dehydroteasterone_c" name="3-Dehydroteasterone" compartment="C_c">
<notes><html xmlns="http://www.w3.org/1999/xhtml"><p>FORMULA: </p></html></notes>
      </species>
      <species id="S_3_45_Deoxy_45_D_45_manno_45_octulosonate_32_8_45_phosphate_c" name="3-Deoxy-D-manno-octulosonate 8-phosphate" compartment="C_c">
<notes><html xmlns="http://www.w3.org/1999/xhtml"><p>FORMULA: </p></html></notes>
      </species>
      <species id="S_3_45_Deoxy_45_D_45_manno_45_octulosonate_c" name="3-Deoxy-D-manno-octulosonate" compartment="C_c">
<notes><html xmlns="http://www.w3.org/1999/xhtml"><p>FORMULA: </p></html></notes>
      </species>
      <species id="S_3_45_Deoxy_45_D_45_manno_45_octulosonyl_45_lipid_32_IV_40_A_41__c" name="3-Deoxy-D-manno-octulosonyl-lipid IV(A)" compartment="C_c">
<notes><html xmlns="http://www.w3.org/1999/xhtml"><p>FORMULA: </p></html></notes>
      </species>
      <species id="S_3_45_Hexaprenyl_45_4_44_5_45_dihydroxybenzoate_c" name="3-Hexaprenyl-4,5-dihydroxybenzoate" compartment="C_c">
<notes><html xmlns="http://www.w3.org/1999/xhtml"><p>FORMULA: </p></html></notes>
      </species>
      <species id="S_3_45_Hexaprenyl_45_4_45_hydroxy_45_5_45_methoxybenzoate_c" name="3-Hexaprenyl-4-hydroxy-5-methoxybenzoate" compartment="C_c">
<notes><html xmlns="http://www.w3.org/1999/xhtml"><p>FORMULA: </p></html></notes>
      </species>
      <species id="S_3_45_Hexaprenyl_45_4_45_hydroxybenzoate_c" name="3-Hexaprenyl-4-hydroxybenzoate" compartment="C_c">
<notes><html xmlns="http://www.w3.org/1999/xhtml"><p>FORMULA: </p></html></notes>
      </species>
      <species id="S_3_45_Hexenal_c" name="3-Hexenal" compartment="C_c">
<notes><html xmlns="http://www.w3.org/1999/xhtml"><p>FORMULA: </p></html></notes>
      </species>
      <species id="S_3_45_Hydroxy_45_2_44_6_45_dimethyl_45_5_45_methylene_45_heptanoyl_45_CoA_c" name="3-Hydroxy-2,6-dimethyl-5-methylene-heptanoyl-CoA" compartment="C_c">
<notes><html xmlns="http://www.w3.org/1999/xhtml"><p>FORMULA: </p></html></notes>
      </species>
      <species id="S_3_45_Hydroxy_45_3_45_methyl_45_2_45_oxobutanoic_32_acid_c" name="3-Hydroxy-3-methyl-2-oxobutanoic acid" compartment="C_c">
<notes><html xmlns="http://www.w3.org/1999/xhtml"><p>FORMULA: </p></html></notes>
      </species>
      <species id="S_3_45_Hydroxy_45_5_45_methylhex_45_4_45_enoyl_45_CoA_c" name="3-Hydroxy-5-methylhex-4-enoyl-CoA" compartment="C_c">
<notes><html xmlns="http://www.w3.org/1999/xhtml"><p>FORMULA: </p></html></notes>
      </species>
      <species id="S_3_45_Hydroxy_45_L_45_kynurenine_c" name="3-Hydroxy-L-kynurenine" compartment="C_c">
<notes><html xmlns="http://www.w3.org/1999/xhtml"><p>FORMULA: </p></html></notes>
      </species>
      <species id="S_3_45_Hydroxy_45_N6_44_N6_44_N6_45_trimethyl_45_L_45_lysine_c" name="3-Hydroxy-N6,N6,N6-trimethyl-L-lysine" compartment="C_c">
<notes><html xmlns="http://www.w3.org/1999/xhtml"><p>FORMULA: </p></html></notes>
      </species>
      <species id="S_3_45_Hydroxy_45_OPC4_45_CoA_c" name="3-Hydroxy-OPC4-CoA" compartment="C_c">
<notes><html xmlns="http://www.w3.org/1999/xhtml"><p>FORMULA: </p></html></notes>
      </species>
      <species id="S_3_45_Hydroxy_45_OPC6_45_CoA_c" name="3-Hydroxy-OPC6-CoA" compartment="C_c">
<notes><html xmlns="http://www.w3.org/1999/xhtml"><p>FORMULA: </p></html></notes>
      </species>
      <species id="S_3_45_Hydroxy_45_OPC8_45_CoA_c" name="3-Hydroxy-OPC8-CoA" compartment="C_c">
<notes><html xmlns="http://www.w3.org/1999/xhtml"><p>FORMULA: </p></html></notes>
      </species>
      <species id="S_3_45_Hydroxyanthranilate_c" name="3-Hydroxyanthranilate" compartment="C_c">
<notes><html xmlns="http://www.w3.org/1999/xhtml"><p>FORMULA: </p></html></notes>
      </species>
      <species id="S_3_45_Hydroxybutanoyl_45_CoA_c" name="3-Hydroxybutanoyl-CoA" compartment="C_c">
<notes><html xmlns="http://www.w3.org/1999/xhtml"><p>FORMULA: </p></html></notes>
      </species>
      <species id="S_3_45_Hydroxyechinenone_c" name="3-Hydroxyechinenone" compartment="C_c">
<notes><html xmlns="http://www.w3.org/1999/xhtml"><p>FORMULA: </p></html></notes>
      </species>
      <species id="S_3_45_Hydroxyisovaleryl_45_CoA_c" name="3-Hydroxyisovaleryl-CoA" compartment="C_c">
<notes><html xmlns="http://www.w3.org/1999/xhtml"><p>FORMULA: </p></html></notes>
      </species>
      <species id="S_3_45_Hydroxykynurenamine_c" name="3-Hydroxykynurenamine" compartment="C_c">
<notes><html xmlns="http://www.w3.org/1999/xhtml"><p>FORMULA: </p></html></notes>
      </species>
      <species id="S_3_45_Hydroxyoctadecanoyl_45_CoA_c" name="3-Hydroxyoctadecanoyl-CoA" compartment="C_c">
<notes><html xmlns="http://www.w3.org/1999/xhtml"><p>FORMULA: </p></html></notes>
      </species>
      <species id="S_3_45_Hydroxyoctadecanoyl_45__91_acp_93__c" name="3-Hydroxyoctadecanoyl-[acp]" compartment="C_c">
<notes><html xmlns="http://www.w3.org/1999/xhtml"><p>FORMULA: </p></html></notes>
      </species>
      <species id="S_3_45_Hydroxypimeloyl_45_CoA_c" name="3-Hydroxypimeloyl-CoA" compartment="C_c">
<notes><html xmlns="http://www.w3.org/1999/xhtml"><p>FORMULA: </p></html></notes>
      </species>
      <species id="S_3_45_Hydroxypropionyl_45_CoA_c" name="3-Hydroxypropionyl-CoA" compartment="C_c">
<notes><html xmlns="http://www.w3.org/1999/xhtml"><p>FORMULA: </p></html></notes>
      </species>
      <species id="S_3_45_Indoleacetonitrile_c" name="3-Indoleacetonitrile" compartment="C_c">
<notes><html xmlns="http://www.w3.org/1999/xhtml"><p>FORMULA: </p></html></notes>
      </species>
      <species id="S_3_45_Isopropylbut_45_3_45_enoic_32_acid_c" name="3-Isopropylbut-3-enoic acid" compartment="C_c">
<notes><html xmlns="http://www.w3.org/1999/xhtml"><p>FORMULA: </p></html></notes>
      </species>
      <species id="S_3_45_Isopropylbut_45_3_45_enoyl_45_CoA_c" name="3-Isopropylbut-3-enoyl-CoA" compartment="C_c">
<notes><html xmlns="http://www.w3.org/1999/xhtml"><p>FORMULA: </p></html></notes>
      </species>
      <species id="S_3_45_Keto_45_beta_45_D_45_galactose_c" name="3-Keto-beta-D-galactose" compartment="C_c">
<notes><html xmlns="http://www.w3.org/1999/xhtml"><p>FORMULA: </p></html></notes>
      </species>
      <species id="S_3_45_Ketolactose_c" name="3-Ketolactose" compartment="C_c">
<notes><html xmlns="http://www.w3.org/1999/xhtml"><p>FORMULA: </p></html></notes>
      </species>
      <species id="S_3_45_Mercaptolactate_c" name="3-Mercaptolactate" compartment="C_c">
<notes><html xmlns="http://www.w3.org/1999/xhtml"><p>FORMULA: </p></html></notes>
      </species>
      <species id="S_3_45_Methoxyanthranilate_c" name="3-Methoxyanthranilate" compartment="C_c">
<notes><html xmlns="http://www.w3.org/1999/xhtml"><p>FORMULA: </p></html></notes>
      </species>
      <species id="S_3_45_Methoxyapigenin_c" name="3-Methoxyapigenin" compartment="C_c">
<notes><html xmlns="http://www.w3.org/1999/xhtml"><p>FORMULA: </p></html></notes>
      </species>
      <species id="S_3_45_Methyl_45_1_45_hydroxybutyl_45_ThPP_c" name="3-Methyl-1-hydroxybutyl-ThPP" compartment="C_c">
<notes><html xmlns="http://www.w3.org/1999/xhtml"><p>FORMULA: </p></html></notes>
      </species>
      <species id="S_3_45_Methyl_45_2_45_oxobutanoic_32_acid_c" name="3-Methyl-2-oxobutanoic acid" compartment="C_c">
<notes><html xmlns="http://www.w3.org/1999/xhtml"><p>FORMULA: </p></html></notes>
      </species>
      <species id="S_3_45_Methyl_45_2_45_oxopentanoate_c" name="3-Methyl-2-oxopentanoate" compartment="C_c">
<notes><html xmlns="http://www.w3.org/1999/xhtml"><p>FORMULA: </p></html></notes>
      </species>
      <species id="S_3_45_Methylbutanoyl_45_CoA_c" name="3-Methylbutanoyl-CoA" compartment="C_c">
<notes><html xmlns="http://www.w3.org/1999/xhtml"><p>FORMULA: </p></html></notes>
      </species>
      <species id="S_3_45_Methylcrotonyl_45_CoA_c" name="3-Methylcrotonyl-CoA" compartment="C_c">
<notes><html xmlns="http://www.w3.org/1999/xhtml"><p>FORMULA: </p></html></notes>
      </species>
      <species id="S_3_45_Methylglutaconyl_45_CoA_c" name="3-Methylglutaconyl-CoA" compartment="C_c">
<notes><html xmlns="http://www.w3.org/1999/xhtml"><p>FORMULA: </p></html></notes>
      </species>
      <species id="S_3_45_Oxo_45_OPC4_45_CoA_c" name="3-Oxo-OPC4-CoA" compartment="C_c">
<notes><html xmlns="http://www.w3.org/1999/xhtml"><p>FORMULA: </p></html></notes>
      </species>
      <species id="S_3_45_Oxo_45_OPC6_45_CoA_c" name="3-Oxo-OPC6-CoA" compartment="C_c">
<notes><html xmlns="http://www.w3.org/1999/xhtml"><p>FORMULA: </p></html></notes>
      </species>
      <species id="S_3_45_Oxo_45_OPC8_45_CoA_c" name="3-Oxo-OPC8-CoA" compartment="C_c">
<notes><html xmlns="http://www.w3.org/1999/xhtml"><p>FORMULA: </p></html></notes>
      </species>
      <species id="S_3_45_Oxoadipyl_45_CoA_c" name="3-Oxoadipyl-CoA" compartment="C_c">
<notes><html xmlns="http://www.w3.org/1999/xhtml"><p>FORMULA: </p></html></notes>
      </species>
      <species id="S_3_45_Oxodecanoyl_45_CoA_x" name="3-Oxodecanoyl-CoA" compartment="C_x">
<notes><html xmlns="http://www.w3.org/1999/xhtml"><p>FORMULA: </p></html></notes>
      </species>
      <species id="S_3_45_Oxodecanoyl_45__91_acp_93__c" name="3-Oxodecanoyl-[acp]" compartment="C_c">
<notes><html xmlns="http://www.w3.org/1999/xhtml"><p>FORMULA: </p></html></notes>
      </species>
      <species id="S_3_45_Oxodecanoyl_45__91_acp_93__p" name="3-Oxodecanoyl-[acp]" compartment="C_p">
<notes><html xmlns="http://www.w3.org/1999/xhtml"><p>FORMULA: </p></html></notes>
      </species>
      <species id="S_3_45_Oxododecanoyl_45_CoA_x" name="3-Oxododecanoyl-CoA" compartment="C_x">
<notes><html xmlns="http://www.w3.org/1999/xhtml"><p>FORMULA: </p></html></notes>
      </species>
      <species id="S_3_45_Oxododecanoyl_45__91_acp_93__c" name="3-Oxododecanoyl-[acp]" compartment="C_c">
<notes><html xmlns="http://www.w3.org/1999/xhtml"><p>FORMULA: </p></html></notes>
      </species>
      <species id="S_3_45_Oxododecanoyl_45__91_acp_93__p" name="3-Oxododecanoyl-[acp]" compartment="C_p">
<notes><html xmlns="http://www.w3.org/1999/xhtml"><p>FORMULA: </p></html></notes>
      </species>
      <species id="S_3_45_Oxohexadecanoyl_45__91_acp_93__c" name="3-Oxohexadecanoyl-[acp]" compartment="C_c">
<notes><html xmlns="http://www.w3.org/1999/xhtml"><p>FORMULA: </p></html></notes>
      </species>
      <species id="S_3_45_Oxohexadecanoyl_45__91_acp_93__p" name="3-Oxohexadecanoyl-[acp]" compartment="C_p">
<notes><html xmlns="http://www.w3.org/1999/xhtml"><p>FORMULA: </p></html></notes>
      </species>
      <species id="S_3_45_Oxohexanoyl_45_CoA_x" name="3-Oxohexanoyl-CoA" compartment="C_x">
<notes><html xmlns="http://www.w3.org/1999/xhtml"><p>FORMULA: </p></html></notes>
      </species>
      <species id="S_3_45_Oxohexanoyl_45__91_acp_93__c" name="3-Oxohexanoyl-[acp]" compartment="C_c">
<notes><html xmlns="http://www.w3.org/1999/xhtml"><p>FORMULA: </p></html></notes>
      </species>
      <species id="S_3_45_Oxohexanoyl_45__91_acp_93__p" name="3-Oxohexanoyl-[acp]" compartment="C_p">
<notes><html xmlns="http://www.w3.org/1999/xhtml"><p>FORMULA: </p></html></notes>
      </species>
      <species id="S_3_45_Oxooctanoyl_45_CoA_x" name="3-Oxooctanoyl-CoA" compartment="C_x">
<notes><html xmlns="http://www.w3.org/1999/xhtml"><p>FORMULA: </p></html></notes>
      </species>
      <species id="S_3_45_Oxooctanoyl_45__91_acp_93__c" name="3-Oxooctanoyl-[acp]" compartment="C_c">
<notes><html xmlns="http://www.w3.org/1999/xhtml"><p>FORMULA: </p></html></notes>
      </species>
      <species id="S_3_45_Oxooctanoyl_45__91_acp_93__p" name="3-Oxooctanoyl-[acp]" compartment="C_p">
<notes><html xmlns="http://www.w3.org/1999/xhtml"><p>FORMULA: </p></html></notes>
      </species>
      <species id="S_3_45_Oxopalmitoyl_45_CoA_x" name="3-Oxopalmitoyl-CoA" compartment="C_x">
<notes><html xmlns="http://www.w3.org/1999/xhtml"><p>FORMULA: </p></html></notes>
      </species>
      <species id="S_3_45_Oxopimeloyl_45_CoA_c" name="3-Oxopimeloyl-CoA" compartment="C_c">
<notes><html xmlns="http://www.w3.org/1999/xhtml"><p>FORMULA: </p></html></notes>
      </species>
      <species id="S_3_45_Oxopropanoate_c" name="3-Oxopropanoate" compartment="C_c">
<notes><html xmlns="http://www.w3.org/1999/xhtml"><p>FORMULA: </p></html></notes>
      </species>
      <species id="S_3_45_Oxostearoyl_45_CoA_c" name="3-Oxostearoyl-CoA" compartment="C_c">
<notes><html xmlns="http://www.w3.org/1999/xhtml"><p>FORMULA: </p></html></notes>
      </species>
      <species id="S_3_45_Oxostearoyl_45__91_acp_93__c" name="3-Oxostearoyl-[acp]" compartment="C_c">
<notes><html xmlns="http://www.w3.org/1999/xhtml"><p>FORMULA: </p></html></notes>
      </species>
      <species id="S_3_45_Oxotetradecanoyl_45_CoA_x" name="3-Oxotetradecanoyl-CoA" compartment="C_x">
<notes><html xmlns="http://www.w3.org/1999/xhtml"><p>FORMULA: </p></html></notes>
      </species>
      <species id="S_3_45_Oxotetradecanoyl_45__91_acp_93__c" name="3-Oxotetradecanoyl-[acp]" compartment="C_c">
<notes><html xmlns="http://www.w3.org/1999/xhtml"><p>FORMULA: </p></html></notes>
      </species>
      <species id="S_3_45_Oxotetradecanoyl_45__91_acp_93__p" name="3-Oxotetradecanoyl-[acp]" compartment="C_p">
<notes><html xmlns="http://www.w3.org/1999/xhtml"><p>FORMULA: </p></html></notes>
      </species>
      <species id="S_3_45_Phospho_45_D_45_glycerate_c" name="3-Phospho-D-glycerate_c" compartment="C_c">
<notes><html xmlns="http://www.w3.org/1999/xhtml"><p>FORMULA: </p></html></notes>
      </species>
      <species id="S_3_45_Phospho_45_D_45_glycerate_p" name="3-Phospho-D-glycerate_p" compartment="C_p">
<notes><html xmlns="http://www.w3.org/1999/xhtml"><p>FORMULA: </p></html></notes>
      </species>
      <species id="S_3_45_Phospho_45_D_45_glyceroyl_32_phosphate_c" name="3-Phospho-D-glyceroyl phosphate" compartment="C_c">
<notes><html xmlns="http://www.w3.org/1999/xhtml"><p>FORMULA: </p></html></notes>
      </species>
      <species id="S_3_45_Phospho_45_D_45_glyceroyl_32_phosphate_p" name="3-Phospho-D-glyceroyl phosphate" compartment="C_p">
<notes><html xmlns="http://www.w3.org/1999/xhtml"><p>FORMULA: </p></html></notes>
      </species>
      <species id="S_3_45_Phosphoadenylyl_sulfate_c" name="3-Phosphoadenylyl_sulfate" compartment="C_c">
<notes><html xmlns="http://www.w3.org/1999/xhtml"><p>FORMULA: </p></html></notes>
      </species>
      <species id="S_3_45_Phosphoadenylyl_sulfate_p" name="3-Phosphoadenylyl_sulfate" compartment="C_p">
<notes><html xmlns="http://www.w3.org/1999/xhtml"><p>FORMULA: </p></html></notes>
      </species>
      <species id="S_3_45_Phosphonooxypyruvate_c" name="3-Phosphonooxypyruvate" compartment="C_c">
<notes><html xmlns="http://www.w3.org/1999/xhtml"><p>FORMULA: </p></html></notes>
      </species>
      <species id="S_3_45_Phosphonopyruvate_c" name="3-Phosphonopyruvate" compartment="C_c">
<notes><html xmlns="http://www.w3.org/1999/xhtml"><p>FORMULA: </p></html></notes>
      </species>
      <species id="S_3_45_Sulfino_45_L_45_alanine_c" name="3-Sulfino-L-alanine" compartment="C_c">
<notes><html xmlns="http://www.w3.org/1999/xhtml"><p>FORMULA: </p></html></notes>
      </species>
      <species id="S_3_45_Sulfinylpyruvate_c" name="3-Sulfinylpyruvate" compartment="C_c">
<notes><html xmlns="http://www.w3.org/1999/xhtml"><p>FORMULA: </p></html></notes>
      </species>
      <species id="S_3_45_Sulfopyruvate_c" name="3-Sulfopyruvate" compartment="C_c">
<notes><html xmlns="http://www.w3.org/1999/xhtml"><p>FORMULA: </p></html></notes>
      </species>
      <species id="S_3_45_Ureidoisobutyrate_c" name="3-Ureidoisobutyrate" compartment="C_c">
<notes><html xmlns="http://www.w3.org/1999/xhtml"><p>FORMULA: </p></html></notes>
      </species>
      <species id="S_3_45_Ureidopropionate_c" name="3-Ureidopropionate" compartment="C_c">
<notes><html xmlns="http://www.w3.org/1999/xhtml"><p>FORMULA: </p></html></notes>
      </species>
      <species id="S_3_45_alpha_40_S_41__45_Strictosidine_c" name="3-alpha(S)-Strictosidine" compartment="C_c">
<notes><html xmlns="http://www.w3.org/1999/xhtml"><p>FORMULA: </p></html></notes>
      </species>
      <species id="S_3_45_beta_45_D_45_Galactosyl_45_sn_45_glycerol_c" name="3-beta-D-Galactosyl-sn-glycerol" compartment="C_c">
<notes><html xmlns="http://www.w3.org/1999/xhtml"><p>FORMULA: </p></html></notes>
      </species>
      <species id="S_3alpha_44_21_45_Dihydroxy_45_5beta_45_pregnane_45_11_44_20_45_dione_c" name="3alpha,21-Dihydroxy-5beta-pregnane-11,20-dione" compartment="C_c">
<notes><html xmlns="http://www.w3.org/1999/xhtml"><p>FORMULA: </p></html></notes>
      </species>
      <species id="S_3alpha_44_7alpha_44_12alpha_45_Trihydroxy_45_5beta_45_24_45_oxocholestanoyl_45_CoA_c" name="3alpha,7alpha,12alpha-Trihydroxy-5beta-24-oxocholestanoyl-CoA" compartment="C_c">
<notes><html xmlns="http://www.w3.org/1999/xhtml"><p>FORMULA: </p></html></notes>
      </species>
      <species id="S_3alpha_44_7alpha_44_12alpha_45_Trihydroxy_45_5beta_45_cholest_45_24_45_enoyl_45_CoA_c" name="3alpha,7alpha,12alpha-Trihydroxy-5beta-cholest-24-enoyl-CoA" compartment="C_c">
<notes><html xmlns="http://www.w3.org/1999/xhtml"><p>FORMULA: </p></html></notes>
      </species>
      <species id="S_3alpha_44_7alpha_44_12alpha_45_Trihydroxy_45_5beta_45_cholestanoyl_45_CoA_c" name="3alpha,7alpha,12alpha-Trihydroxy-5beta-cholestanoyl-CoA" compartment="C_c">
<notes><html xmlns="http://www.w3.org/1999/xhtml"><p>FORMULA: </p></html></notes>
      </species>
      <species id="S_3alpha_44_7alpha_44_26_45_Trihydroxy_45_5beta_45_cholestane_c" name="3alpha,7alpha,26-Trihydroxy-5beta-cholestane" compartment="C_c">
<notes><html xmlns="http://www.w3.org/1999/xhtml"><p>FORMULA: </p></html></notes>
      </species>
      <species id="S_3alpha_44_7alpha_45_Dihydroxy_45_5beta_45_24_45_oxocholestanoyl_45_CoA_c" name="3alpha,7alpha-Dihydroxy-5beta-24-oxocholestanoyl-CoA" compartment="C_c">
<notes><html xmlns="http://www.w3.org/1999/xhtml"><p>FORMULA: </p></html></notes>
      </species>
      <species id="S_3alpha_44_7alpha_45_Dihydroxy_45_5beta_45_cholest_45_24_45_enoyl_45_CoA_c" name="3alpha,7alpha-Dihydroxy-5beta-cholest-24-enoyl-CoA" compartment="C_c">
<notes><html xmlns="http://www.w3.org/1999/xhtml"><p>FORMULA: </p></html></notes>
      </species>
      <species id="S_3alpha_44_7alpha_45_Dihydroxy_45_5beta_45_cholestan_45_26_45_al_c" name="3alpha,7alpha-Dihydroxy-5beta-cholestan-26-al" compartment="C_c">
<notes><html xmlns="http://www.w3.org/1999/xhtml"><p>FORMULA: </p></html></notes>
      </species>
      <species id="S_3alpha_44_7alpha_45_Dihydroxy_45_5beta_45_cholestanate_c" name="3alpha,7alpha-Dihydroxy-5beta-cholestanate" compartment="C_c">
<notes><html xmlns="http://www.w3.org/1999/xhtml"><p>FORMULA: </p></html></notes>
      </species>
      <species id="S_3alpha_44_7alpha_45_Dihydroxy_45_5beta_45_cholestanoyl_45_CoA_c" name="3alpha,7alpha-Dihydroxy-5beta-cholestanoyl-CoA" compartment="C_c">
<notes><html xmlns="http://www.w3.org/1999/xhtml"><p>FORMULA: </p></html></notes>
      </species>
      <species id="S_3beta_45_Hydroxyandrost_45_5_45_en_45_17_45_one_c" name="3beta-Hydroxyandrost-5-en-17-one" compartment="C_c">
<notes><html xmlns="http://www.w3.org/1999/xhtml"><p>FORMULA: </p></html></notes>
      </species>
      <species id="S_4_44_4_45_Dimethyl_45_5alpha_45_cholesta_45_8_45_en_45_3beta_45_ol_c" name="4,4-Dimethyl-5alpha-cholesta-8-en-3beta-ol" compartment="C_c">
<notes><html xmlns="http://www.w3.org/1999/xhtml"><p>FORMULA: </p></html></notes>
      </species>
      <species id="S_4_44_5_45_Dihydro_45_4_45_hydroxy_45_5_45_S_45_glutathionyl_45_benzo_91_a_93_pyrene_c" name="4,5-Dihydro-4-hydroxy-5-S-glutathionyl-benzo[a]pyrene" compartment="C_c">
<notes><html xmlns="http://www.w3.org/1999/xhtml"><p>FORMULA: </p></html></notes>
      </species>
      <species id="S_4_44_6_45_Dideoxy_45_4_45_oxo_45_dTDP_45_D_45_glucose_c" name="4,6-Dideoxy-4-oxo-dTDP-D-glucose" compartment="C_c">
<notes><html xmlns="http://www.w3.org/1999/xhtml"><p>FORMULA: </p></html></notes>
      </species>
      <species id="S_4_45__40_2_45_Aminoethyl_41__45_1_44_2_45_benzenediol_c" name="4-(2-Aminoethyl)-1,2-benzenediol" compartment="C_c">
<notes><html xmlns="http://www.w3.org/1999/xhtml"><p>FORMULA: </p></html></notes>
      </species>
      <species id="S_4_45__40_4_45_Deoxy_45_alpha_45_D_45_gluc_45_4_45_enuronosyl_41__45_D_45_galacturonate_c" name="4-(4-Deoxy-alpha-D-gluc-4-enuronosyl)-D-galacturonate" compartment="C_c">
<notes><html xmlns="http://www.w3.org/1999/xhtml"><p>FORMULA: </p></html></notes>
      </species>
      <species id="S_4_45__40_4_45_Deoxy_45_beta_45_D_45_gluc_45_4_45_enuronosyl_41__45_D_45_galacturonate_c" name="4-(4-Deoxy-beta-D-gluc-4-enuronosyl)-D-galacturonate" compartment="C_c">
<notes><html xmlns="http://www.w3.org/1999/xhtml"><p>FORMULA: </p></html></notes>
      </species>
      <species id="S_4_45__40_Cytidine_32_5_39__45_diphospho_41__45_2_45_C_45_methyl_45_D_45_erythritol_c" name="4-(Cytidine 5&apos;-diphospho)-2-C-methyl-D-erythritol" compartment="C_c">
<notes><html xmlns="http://www.w3.org/1999/xhtml"><p>FORMULA: </p></html></notes>
      </species>
      <species id="S_4_45_Acetamidobutanoate_c" name="4-Acetamidobutanoate" compartment="C_c">
<notes><html xmlns="http://www.w3.org/1999/xhtml"><p>FORMULA: </p></html></notes>
      </species>
      <species id="S_4_45_Amino_45_2_45_methyl_45_5_45_phosphomethylpyrimidine_c" name="4-Amino-2-methyl-5-phosphomethylpyrimidine" compartment="C_c">
<notes><html xmlns="http://www.w3.org/1999/xhtml"><p>FORMULA: </p></html></notes>
      </species>
      <species id="S_4_45_Amino_45_4_45_deoxychorismate_c" name="4-Amino-4-deoxychorismate" compartment="C_c">
<notes><html xmlns="http://www.w3.org/1999/xhtml"><p>FORMULA: </p></html></notes>
      </species>
      <species id="S_4_45_Amino_45_5_45_hydroxymethyl_45_2_45_methylpyrimidine_c" name="4-Amino-5-hydroxymethyl-2-methylpyrimidine" compartment="C_c">
<notes><html xmlns="http://www.w3.org/1999/xhtml"><p>FORMULA: </p></html></notes>
      </species>
      <species id="S_4_45_Aminobenzoate_c" name="4-Aminobenzoate" compartment="C_c">
<notes><html xmlns="http://www.w3.org/1999/xhtml"><p>FORMULA: </p></html></notes>
      </species>
      <species id="S_4_45_Aminobutanal_c" name="4-Aminobutanal" compartment="C_c">
<notes><html xmlns="http://www.w3.org/1999/xhtml"><p>FORMULA: </p></html></notes>
      </species>
      <species id="S_4_45_Aminobutanoate_c" name="4-Aminobutanoate" compartment="C_c">
<notes><html xmlns="http://www.w3.org/1999/xhtml"><p>FORMULA: </p></html></notes>
      </species>
      <species id="S_4_45_Coumarate_c" name="4-Coumarate" compartment="C_c">
<notes><html xmlns="http://www.w3.org/1999/xhtml"><p>FORMULA: </p></html></notes>
      </species>
      <species id="S_4_45_Coumaryl_32_alcohol_biomass" name="4-Coumaryl alcohol_biomass" compartment="C_biomass">
<notes><html xmlns="http://www.w3.org/1999/xhtml"><p>FORMULA: </p></html></notes>
      </species>
      <species id="S_4_45_Coumaryl_32_alcohol_c" name="4-Coumaryl alcohol_c" compartment="C_c">
<notes><html xmlns="http://www.w3.org/1999/xhtml"><p>FORMULA: </p></html></notes>
      </species>
      <species id="S_4_45_Fluorocatechol_c" name="4-Fluorocatechol" compartment="C_c">
<notes><html xmlns="http://www.w3.org/1999/xhtml"><p>FORMULA: </p></html></notes>
      </species>
      <species id="S_4_45_Fluorocyclohexadiene_45_cis_44_cis_45_1_44_2_45_diol_c" name="4-Fluorocyclohexadiene-cis,cis-1,2-diol" compartment="C_c">
<notes><html xmlns="http://www.w3.org/1999/xhtml"><p>FORMULA: </p></html></notes>
      </species>
      <species id="S_4_45_Fluoromuconolactone_c" name="4-Fluoromuconolactone" compartment="C_c">
<notes><html xmlns="http://www.w3.org/1999/xhtml"><p>FORMULA: </p></html></notes>
      </species>
      <species id="S_4_45_Fumarylacetoacetate_c" name="4-Fumarylacetoacetate" compartment="C_c">
<notes><html xmlns="http://www.w3.org/1999/xhtml"><p>FORMULA: </p></html></notes>
      </species>
      <species id="S_4_45_Glutathionyl_32_cyclophosphamide_c" name="4-Glutathionyl cyclophosphamide" compartment="C_c">
<notes><html xmlns="http://www.w3.org/1999/xhtml"><p>FORMULA: </p></html></notes>
      </species>
      <species id="S_4_45_Guanidinobutanal_c" name="4-Guanidinobutanal" compartment="C_c">
<notes><html xmlns="http://www.w3.org/1999/xhtml"><p>FORMULA: </p></html></notes>
      </species>
      <species id="S_4_45_Hydroxy_45_2_45_oxo_45_heptanedioate_c" name="4-Hydroxy-2-oxo-heptanedioate" compartment="C_c">
<notes><html xmlns="http://www.w3.org/1999/xhtml"><p>FORMULA: </p></html></notes>
      </species>
      <species id="S_4_45_Hydroxy_45_2_45_oxopentanoate_c" name="4-Hydroxy-2-oxopentanoate" compartment="C_c">
<notes><html xmlns="http://www.w3.org/1999/xhtml"><p>FORMULA: </p></html></notes>
      </species>
      <species id="S_4_45_Hydroxy_45_5_45_phenyltetrahydro_45_1_44_3_45_oxazin_45_2_45_one_c" name="4-Hydroxy-5-phenyltetrahydro-1,3-oxazin-2-one" compartment="C_c">
<notes><html xmlns="http://www.w3.org/1999/xhtml"><p>FORMULA: </p></html></notes>
      </species>
      <species id="S_4_45_Hydroxy_45_L_45_threonine_c" name="4-Hydroxy-L-threonine" compartment="C_c">
<notes><html xmlns="http://www.w3.org/1999/xhtml"><p>FORMULA: </p></html></notes>
      </species>
      <species id="S_4_45_Hydroxybenzaldehyde_c" name="4-Hydroxybenzaldehyde" compartment="C_c">
<notes><html xmlns="http://www.w3.org/1999/xhtml"><p>FORMULA: </p></html></notes>
      </species>
      <species id="S_4_45_Hydroxybenzoate_c" name="4-Hydroxybenzoate" compartment="C_c">
<notes><html xmlns="http://www.w3.org/1999/xhtml"><p>FORMULA: </p></html></notes>
      </species>
      <species id="S_4_45_Hydroxycinnamyl_32_aldehyde_c" name="4-Hydroxycinnamyl aldehyde" compartment="C_c">
<notes><html xmlns="http://www.w3.org/1999/xhtml"><p>FORMULA: </p></html></notes>
      </species>
      <species id="S_4_45_Hydroxyphenylacetaldehyde_c" name="4-Hydroxyphenylacetaldehyde" compartment="C_c">
<notes><html xmlns="http://www.w3.org/1999/xhtml"><p>FORMULA: </p></html></notes>
      </species>
      <species id="S_4_45_Hydroxyphenylacetyl_45_CoA_c" name="4-Hydroxyphenylacetyl-CoA" compartment="C_c">
<notes><html xmlns="http://www.w3.org/1999/xhtml"><p>FORMULA: </p></html></notes>
      </species>
      <species id="S_4_45_Hydroxyphenylacetylglycine_c" name="4-Hydroxyphenylacetylglycine" compartment="C_c">
<notes><html xmlns="http://www.w3.org/1999/xhtml"><p>FORMULA: </p></html></notes>
      </species>
      <species id="S_4_45_Hydroxystyrene_c" name="4-Hydroxystyrene" compartment="C_c">
<notes><html xmlns="http://www.w3.org/1999/xhtml"><p>FORMULA: </p></html></notes>
      </species>
      <species id="S_4_45_Isopropenyl_45_2_45_oxy_45_cyclohexanecarboxyl_45_CoA_c" name="4-Isopropenyl-2-oxy-cyclohexanecarboxyl-CoA" compartment="C_c">
<notes><html xmlns="http://www.w3.org/1999/xhtml"><p>FORMULA: </p></html></notes>
      </species>
      <species id="S_4_45_Maleylacetoacetate_c" name="4-Maleylacetoacetate" compartment="C_c">
<notes><html xmlns="http://www.w3.org/1999/xhtml"><p>FORMULA: </p></html></notes>
      </species>
      <species id="S_4_45_Methyl_45_2_45_oxopentanoate_c" name="4-Methyl-2-oxopentanoate" compartment="C_c">
<notes><html xmlns="http://www.w3.org/1999/xhtml"><p>FORMULA: </p></html></notes>
      </species>
      <species id="S_4_45_Methyl_45_5_45__40_2_45_phosphoethyl_41__45_thiazole_c" name="4-Methyl-5-(2-phosphoethyl)-thiazole" compartment="C_c">
<notes><html xmlns="http://www.w3.org/1999/xhtml"><p>FORMULA: </p></html></notes>
      </species>
      <species id="S_4_45_Methylthio_45_2_45_oxobutanoic_32_acid_c" name="4-Methylthio-2-oxobutanoic acid" compartment="C_c">
<notes><html xmlns="http://www.w3.org/1999/xhtml"><p>FORMULA: </p></html></notes>
      </species>
      <species id="S_4_45_Nitrocatechol_c" name="4-Nitrocatechol" compartment="C_c">
<notes><html xmlns="http://www.w3.org/1999/xhtml"><p>FORMULA: </p></html></notes>
      </species>
      <species id="S_4_45_Nitrophenol_c" name="4-Nitrophenol" compartment="C_c">
<notes><html xmlns="http://www.w3.org/1999/xhtml"><p>FORMULA: </p></html></notes>
      </species>
      <species id="S_4_45_Nitrophenyl_32_phosphate_c" name="4-Nitrophenyl phosphate" compartment="C_c">
<notes><html xmlns="http://www.w3.org/1999/xhtml"><p>FORMULA: </p></html></notes>
      </species>
      <species id="S_4_45_Phospho_45_L_45_aspartate_c" name="4-Phospho-L-aspartate" compartment="C_c">
<notes><html xmlns="http://www.w3.org/1999/xhtml"><p>FORMULA: </p></html></notes>
      </species>
      <species id="S_4_45_Trimethylammoniobutanal_c" name="4-Trimethylammoniobutanal" compartment="C_c">
<notes><html xmlns="http://www.w3.org/1999/xhtml"><p>FORMULA: </p></html></notes>
      </species>
      <species id="S_4_45_Trimethylammoniobutanoate_c" name="4-Trimethylammoniobutanoate" compartment="C_c">
<notes><html xmlns="http://www.w3.org/1999/xhtml"><p>FORMULA: </p></html></notes>
      </species>
      <species id="S_4alpha_45_Methyl_45_5alpha_45_ergosta_45_8_44_14_44_24_40_28_41__45_trien_45_3beta_45_ol_c" name="4alpha-Methyl-5alpha-ergosta-8,14,24(28)-trien-3beta-ol" compartment="C_c">
<notes><html xmlns="http://www.w3.org/1999/xhtml"><p>FORMULA: </p></html></notes>
      </species>
      <species id="S_4alpha_45_Methylcholesta_45_8_45_en_45_3beta_45_ol_c" name="4alpha-Methylcholesta-8-en-3beta-ol" compartment="C_c">
<notes><html xmlns="http://www.w3.org/1999/xhtml"><p>FORMULA: </p></html></notes>
      </species>
      <species id="S_4alpha_45_Methylfecosterol_c" name="4alpha-Methylfecosterol" compartment="C_c">
<notes><html xmlns="http://www.w3.org/1999/xhtml"><p>FORMULA: </p></html></notes>
      </species>
      <species id="S_4alpha_45_Methylzymosterol_45_4_45_carboxylate_c" name="4alpha-Methylzymosterol-4-carboxylate" compartment="C_c">
<notes><html xmlns="http://www.w3.org/1999/xhtml"><p>FORMULA: </p></html></notes>
      </species>
      <species id="S_5_39__45_Deoxy_45_5_45_fluorocytidine_c" name="5&apos;-Deoxy-5-fluorocytidine" compartment="C_c">
<notes><html xmlns="http://www.w3.org/1999/xhtml"><p>FORMULA: </p></html></notes>
      </species>
      <species id="S_5_39__45_Deoxy_45_5_45_fluorouridine_c" name="5&apos;-Deoxy-5-fluorouridine" compartment="C_c">
<notes><html xmlns="http://www.w3.org/1999/xhtml"><p>FORMULA: </p></html></notes>
      </species>
      <species id="S_5_39__45_Deoxyadenosine_c" name="5&apos;-Deoxyadenosine" compartment="C_c">
<notes><html xmlns="http://www.w3.org/1999/xhtml"><p>FORMULA: </p></html></notes>
      </species>
      <species id="S_5_39__45_Methylthioadenosine_c" name="5&apos;-Methylthioadenosine" compartment="C_c">
<notes><html xmlns="http://www.w3.org/1999/xhtml"><p>FORMULA: </p></html></notes>
      </species>
      <species id="S_5_39__45_Phosphoribosyl_45_N_45_formylglycinamide_c" name="5&apos;-Phosphoribosyl-N-formylglycinamide" compartment="C_c">
<notes><html xmlns="http://www.w3.org/1999/xhtml"><p>FORMULA: </p></html></notes>
      </species>
      <species id="S_5_39__45_Phosphoribosylglycinamide_c" name="5&apos;-Phosphoribosylglycinamide" compartment="C_c">
<notes><html xmlns="http://www.w3.org/1999/xhtml"><p>FORMULA: </p></html></notes>
      </species>
      <species id="S_5_40_S_41__45_HETE_c" name="5(S)-HETE" compartment="C_c">
<notes><html xmlns="http://www.w3.org/1999/xhtml"><p>FORMULA: </p></html></notes>
      </species>
      <species id="S_5_40_S_41__45_HPETE_c" name="5(S)-HPETE" compartment="C_c">
<notes><html xmlns="http://www.w3.org/1999/xhtml"><p>FORMULA: </p></html></notes>
      </species>
      <species id="S_5_44_10_45_Methenyltetrahydrofolate_c" name="5,10-Methenyltetrahydrofolate" compartment="C_c">
<notes><html xmlns="http://www.w3.org/1999/xhtml"><p>FORMULA: </p></html></notes>
      </species>
      <species id="S_5_44_10_45_Methylenetetrahydrofolate_c" name="5,10-Methylenetetrahydrofolate" compartment="C_c">
<notes><html xmlns="http://www.w3.org/1999/xhtml"><p>FORMULA: </p></html></notes>
      </species>
      <species id="S_5_44_10_45_Methylenetetrahydrofolate_m" name="5,10-Methylenetetrahydrofolate" compartment="C_m">
<notes><html xmlns="http://www.w3.org/1999/xhtml"><p>FORMULA: </p></html></notes>
      </species>
      <species id="S_5_44_6_45_Dihydro_45_5_45_fluorouracil_c" name="5,6-Dihydro-5-fluorouracil" compartment="C_c">
<notes><html xmlns="http://www.w3.org/1999/xhtml"><p>FORMULA: </p></html></notes>
      </species>
      <species id="S_5_44_6_45_Dihydrothymine_c" name="5,6-Dihydrothymine" compartment="C_c">
<notes><html xmlns="http://www.w3.org/1999/xhtml"><p>FORMULA: </p></html></notes>
      </species>
      <species id="S_5_44_6_45_Dihydrouracil_c" name="5,6-Dihydrouracil" compartment="C_c">
<notes><html xmlns="http://www.w3.org/1999/xhtml"><p>FORMULA: </p></html></notes>
      </species>
      <species id="S_5_44_6_45_Dihydroxyindole_c" name="5,6-Dihydroxyindole" compartment="C_c">
<notes><html xmlns="http://www.w3.org/1999/xhtml"><p>FORMULA: </p></html></notes>
      </species>
      <species id="S_5_45__40_2_45_Hydroxyethyl_41__45_4_45_methylthiazole_c" name="5-(2-Hydroxyethyl)-4-methylthiazole" compartment="C_c">
<notes><html xmlns="http://www.w3.org/1999/xhtml"><p>FORMULA: </p></html></notes>
      </species>
      <species id="S_5_45__40_3_39__45_Carboxy_45_3_39__45_oxopropenyl_41__45_4_44_6_45_dihydroxypicolinate_c" name="5-(3&apos;-Carboxy-3&apos;-oxopropenyl)-4,6-dihydroxypicolinate" compartment="C_c">
<notes><html xmlns="http://www.w3.org/1999/xhtml"><p>FORMULA: </p></html></notes>
      </species>
      <species id="S_5_45__40_3_39__45_Carboxy_45_3_39__45_oxopropyl_41__45_4_44_6_45_dihydroxypicolinate_c" name="5-(3&apos;-Carboxy-3&apos;-oxopropyl)-4,6-dihydroxypicolinate" compartment="C_c">
<notes><html xmlns="http://www.w3.org/1999/xhtml"><p>FORMULA: </p></html></notes>
      </species>
      <species id="S_5_45__40_5_45_Phospho_45_D_45_ribosylaminoformimino_41__45_1_45__40_5_45_phosphoribosyl_41__45_imidazole_45_4_45_carboxamide_c" name="5-(5-Phospho-D-ribosylaminoformimino)-1-(5-phosphoribosyl)-imidazole-4-carboxamide" compartment="C_c">
<notes><html xmlns="http://www.w3.org/1999/xhtml"><p>FORMULA: </p></html></notes>
      </species>
      <species id="S_5_45_Amino_45_4_45_imidazole_32_carboxylate_c" name="5-Amino-4-imidazole carboxylate" compartment="C_c">
<notes><html xmlns="http://www.w3.org/1999/xhtml"><p>FORMULA: </p></html></notes>
      </species>
      <species id="S_5_45_Amino_45_4_45_imidazolecarboxyamide_c" name="5-Amino-4-imidazolecarboxyamide" compartment="C_c">
<notes><html xmlns="http://www.w3.org/1999/xhtml"><p>FORMULA: </p></html></notes>
      </species>
      <species id="S_5_45_Amino_45_6_45__40_1_45_D_45_ribitylamino_41_uracil_c" name="5-Amino-6-(1-D-ribitylamino)uracil" compartment="C_c">
<notes><html xmlns="http://www.w3.org/1999/xhtml"><p>FORMULA: </p></html></notes>
      </species>
      <species id="S_5_45_Amino_45_6_45__40_5_39__45_phosphoribitylamino_41_uracil_c" name="5-Amino-6-(5&apos;-phosphoribitylamino)uracil" compartment="C_c">
<notes><html xmlns="http://www.w3.org/1999/xhtml"><p>FORMULA: </p></html></notes>
      </species>
      <species id="S_5_45_Amino_45_6_45__40_5_39__45_phosphoribosylamino_41_uracil_c" name="5-Amino-6-(5&apos;-phosphoribosylamino)uracil" compartment="C_c">
<notes><html xmlns="http://www.w3.org/1999/xhtml"><p>FORMULA: </p></html></notes>
      </species>
      <species id="S_5_45_Aminoimidazole_c" name="5-Aminoimidazole" compartment="C_c">
<notes><html xmlns="http://www.w3.org/1999/xhtml"><p>FORMULA: </p></html></notes>
      </species>
      <species id="S_5_45_Aminolevulinate_c" name="5-Aminolevulinate" compartment="C_c">
<notes><html xmlns="http://www.w3.org/1999/xhtml"><p>FORMULA: </p></html></notes>
      </species>
      <species id="S_5_45_Aminopentanal_c" name="5-Aminopentanal" compartment="C_c">
<notes><html xmlns="http://www.w3.org/1999/xhtml"><p>FORMULA: </p></html></notes>
      </species>
      <species id="S_5_45_Carboxy_45_2_45_pentenoyl_45_CoA_c" name="5-Carboxy-2-pentenoyl-CoA" compartment="C_c">
<notes><html xmlns="http://www.w3.org/1999/xhtml"><p>FORMULA: </p></html></notes>
      </species>
      <species id="S_5_45_Dehydroavenasterol_c" name="5-Dehydroavenasterol" compartment="C_c">
<notes><html xmlns="http://www.w3.org/1999/xhtml"><p>FORMULA: </p></html></notes>
      </species>
      <species id="S_5_45_Dehydroepisterol_c" name="5-Dehydroepisterol" compartment="C_c">
<notes><html xmlns="http://www.w3.org/1999/xhtml"><p>FORMULA: </p></html></notes>
      </species>
      <species id="S_5_45_Deoxyleucopelargonidin_c" name="5-Deoxyleucopelargonidin" compartment="C_c">
<notes><html xmlns="http://www.w3.org/1999/xhtml"><p>FORMULA: </p></html></notes>
      </species>
      <species id="S_5_45_FU_c" name="5-FU" compartment="C_c">
<notes><html xmlns="http://www.w3.org/1999/xhtml"><p>FORMULA: </p></html></notes>
      </species>
      <species id="S_5_45_Fluorodeoxyuridine_32_monophosphate_c" name="5-Fluorodeoxyuridine monophosphate" compartment="C_c">
<notes><html xmlns="http://www.w3.org/1999/xhtml"><p>FORMULA: </p></html></notes>
      </species>
      <species id="S_5_45_Fluorodeoxyuridine_c" name="5-Fluorodeoxyuridine" compartment="C_c">
<notes><html xmlns="http://www.w3.org/1999/xhtml"><p>FORMULA: </p></html></notes>
      </species>
      <species id="S_5_45_Fluoromuconolactone_c" name="5-Fluoromuconolactone" compartment="C_c">
<notes><html xmlns="http://www.w3.org/1999/xhtml"><p>FORMULA: </p></html></notes>
      </species>
      <species id="S_5_45_Fluorouridine_32_monophosphate_c" name="5-Fluorouridine monophosphate" compartment="C_c">
<notes><html xmlns="http://www.w3.org/1999/xhtml"><p>FORMULA: </p></html></notes>
      </species>
      <species id="S_5_45_Formyltetrahydrofolate_c" name="5-Formyltetrahydrofolate" compartment="C_c">
<notes><html xmlns="http://www.w3.org/1999/xhtml"><p>FORMULA: </p></html></notes>
      </species>
      <species id="S_5_45_Hydroxy_45_2_45_oxo_45_4_45_ureido_45_2_44_5_45_dihydro_45_1H_45_imidazole_45_5_45_carboxylate_c" name="5-Hydroxy-2-oxo-4-ureido-2,5-dihydro-1H-imidazole-5-carboxylate" compartment="C_c">
<notes><html xmlns="http://www.w3.org/1999/xhtml"><p>FORMULA: </p></html></notes>
      </species>
      <species id="S_5_45_Hydroxy_45_guaiacyl_32_lignin_c" name="5-Hydroxy-guaiacyl lignin" compartment="C_c">
<notes><html xmlns="http://www.w3.org/1999/xhtml"><p>FORMULA: </p></html></notes>
      </species>
      <species id="S_5_45_Hydroxyconiferyl_32_alcohol_c" name="5-Hydroxyconiferyl alcohol" compartment="C_c">
<notes><html xmlns="http://www.w3.org/1999/xhtml"><p>FORMULA: </p></html></notes>
      </species>
      <species id="S_5_45_Hydroxyferulate_c" name="5-Hydroxyferulate" compartment="C_c">
<notes><html xmlns="http://www.w3.org/1999/xhtml"><p>FORMULA: </p></html></notes>
      </species>
      <species id="S_5_45_Hydroxyindoleacetaldehyde_c" name="5-Hydroxyindoleacetaldehyde" compartment="C_c">
<notes><html xmlns="http://www.w3.org/1999/xhtml"><p>FORMULA: </p></html></notes>
      </species>
      <species id="S_5_45_Hydroxyindoleacetate_c" name="5-Hydroxyindoleacetate" compartment="C_c">
<notes><html xmlns="http://www.w3.org/1999/xhtml"><p>FORMULA: </p></html></notes>
      </species>
      <species id="S_5_45_Hydroxyindoleacetylglycine_c" name="5-Hydroxyindoleacetylglycine" compartment="C_c">
<notes><html xmlns="http://www.w3.org/1999/xhtml"><p>FORMULA: </p></html></notes>
      </species>
      <species id="S_5_45_Hydroxyisourate_c" name="5-Hydroxyisourate" compartment="C_c">
<notes><html xmlns="http://www.w3.org/1999/xhtml"><p>FORMULA: </p></html></notes>
      </species>
      <species id="S_5_45_L_45_Glutamyl_45_taurine_c" name="5-L-Glutamyl-taurine" compartment="C_c">
<notes><html xmlns="http://www.w3.org/1999/xhtml"><p>FORMULA: </p></html></notes>
      </species>
      <species id="S_5_45_Methoxytryptamine_c" name="5-Methoxytryptamine" compartment="C_c">
<notes><html xmlns="http://www.w3.org/1999/xhtml"><p>FORMULA: </p></html></notes>
      </species>
      <species id="S_5_45_Methyl_45_3_45_oxo_45_4_45_hexenoyl_45_CoA_c" name="5-Methyl-3-oxo-4-hexenoyl-CoA" compartment="C_c">
<notes><html xmlns="http://www.w3.org/1999/xhtml"><p>FORMULA: </p></html></notes>
      </species>
      <species id="S_5_45_Methylhex_45_4_45_enoyl_45_CoA_c" name="5-Methylhex-4-enoyl-CoA" compartment="C_c">
<notes><html xmlns="http://www.w3.org/1999/xhtml"><p>FORMULA: </p></html></notes>
      </species>
      <species id="S_5_45_Methyltetrahydrofolate_c" name="5-Methyltetrahydrofolate" compartment="C_c">
<notes><html xmlns="http://www.w3.org/1999/xhtml"><p>FORMULA: </p></html></notes>
      </species>
      <species id="S_5_45_Methyltetrahydropteroyltri_45_L_45_glutamate_c" name="5-Methyltetrahydropteroyltri-L-glutamate" compartment="C_c">
<notes><html xmlns="http://www.w3.org/1999/xhtml"><p>FORMULA: </p></html></notes>
      </species>
      <species id="S_5_45_O_45__40_1_45_Carboxyvinyl_41__45_3_45_phosphoshikimate_c" name="5-O-(1-Carboxyvinyl)-3-phosphoshikimate" compartment="C_c">
<notes><html xmlns="http://www.w3.org/1999/xhtml"><p>FORMULA: </p></html></notes>
      </species>
      <species id="S_5_45_Oxoproline_c" name="5-Oxoproline" compartment="C_c">
<notes><html xmlns="http://www.w3.org/1999/xhtml"><p>FORMULA: </p></html></notes>
      </species>
      <species id="S_5_45_Phenyl_45_1_44_3_45_oxazinane_45_2_44_4_45_dione_c" name="5-Phenyl-1,3-oxazinane-2,4-dione" compartment="C_c">
<notes><html xmlns="http://www.w3.org/1999/xhtml"><p>FORMULA: </p></html></notes>
      </species>
      <species id="S_5_45_Phospho_45_alpha_45_D_45_ribose_32_1_45_diphosphate_c" name="5-Phospho-alpha-D-ribose 1-diphosphate" compartment="C_c">
<notes><html xmlns="http://www.w3.org/1999/xhtml"><p>FORMULA: </p></html></notes>
      </species>
      <species id="S_5_45_Phosphoribosylamine_c" name="5-Phosphoribosylamine" compartment="C_c">
<notes><html xmlns="http://www.w3.org/1999/xhtml"><p>FORMULA: </p></html></notes>
      </species>
      <species id="S_5alpha_45_Campestan_45_3_45_one_c" name="5alpha-Campestan-3-one" compartment="C_c">
<notes><html xmlns="http://www.w3.org/1999/xhtml"><p>FORMULA: </p></html></notes>
      </species>
      <species id="S_5alpha_45_Cholest_45_8_45_en_45_3beta_45_ol_c" name="5alpha-Cholest-8-en-3beta-ol" compartment="C_c">
<notes><html xmlns="http://www.w3.org/1999/xhtml"><p>FORMULA: </p></html></notes>
      </species>
      <species id="S_5alpha_45_Cholesta_45_7_44_24_45_dien_45_3beta_45_ol_c" name="5alpha-Cholesta-7,24-dien-3beta-ol" compartment="C_c">
<notes><html xmlns="http://www.w3.org/1999/xhtml"><p>FORMULA: </p></html></notes>
      </species>
      <species id="S_6_44_7_45_Dimethyl_45_8_45__40_1_45_D_45_ribityl_41_lumazine_c" name="6,7-Dimethyl-8-(1-D-ribityl)lumazine" compartment="C_c">
<notes><html xmlns="http://www.w3.org/1999/xhtml"><p>FORMULA: </p></html></notes>
      </species>
      <species id="S_6_45_Carboxyhexanoate_c" name="6-Carboxyhexanoate" compartment="C_c">
<notes><html xmlns="http://www.w3.org/1999/xhtml"><p>FORMULA: </p></html></notes>
      </species>
      <species id="S_6_45_Carboxyhexanoyl_45_CoA_c" name="6-Carboxyhexanoyl-CoA" compartment="C_c">
<notes><html xmlns="http://www.w3.org/1999/xhtml"><p>FORMULA: </p></html></notes>
      </species>
      <species id="S_6_45_Deoxocastasterone_c" name="6-Deoxocastasterone" compartment="C_c">
<notes><html xmlns="http://www.w3.org/1999/xhtml"><p>FORMULA: </p></html></notes>
      </species>
      <species id="S_6_45_Deoxocathasterone_c" name="6-Deoxocathasterone" compartment="C_c">
<notes><html xmlns="http://www.w3.org/1999/xhtml"><p>FORMULA: </p></html></notes>
      </species>
      <species id="S_6_45_Deoxoteasterone_c" name="6-Deoxoteasterone" compartment="C_c">
<notes><html xmlns="http://www.w3.org/1999/xhtml"><p>FORMULA: </p></html></notes>
      </species>
      <species id="S_6_45_Deoxotyphasterol_c" name="6-Deoxotyphasterol" compartment="C_c">
<notes><html xmlns="http://www.w3.org/1999/xhtml"><p>FORMULA: </p></html></notes>
      </species>
      <species id="S_6_45_Hydroxynicotinate_c" name="6-Hydroxynicotinate" compartment="C_c">
<notes><html xmlns="http://www.w3.org/1999/xhtml"><p>FORMULA: </p></html></notes>
      </species>
      <species id="S_6_45_Mercaptopurin_c" name="6-Mercaptopurin" compartment="C_c">
<notes><html xmlns="http://www.w3.org/1999/xhtml"><p>FORMULA: </p></html></notes>
      </species>
      <species id="S_6_45_Mercaptopurine_32_ribonucleoside_32_triphosphate_c" name="6-Mercaptopurine ribonucleoside triphosphate" compartment="C_c">
<notes><html xmlns="http://www.w3.org/1999/xhtml"><p>FORMULA: </p></html></notes>
      </species>
      <species id="S_6_45_Methylmercaptopurine_c" name="6-Methylmercaptopurine" compartment="C_c">
<notes><html xmlns="http://www.w3.org/1999/xhtml"><p>FORMULA: </p></html></notes>
      </species>
      <species id="S_6_45_Methylthiopurine_32_5_39__45_monophosphate_32_ribonucleotide_c" name="6-Methylthiopurine 5&apos;-monophosphate ribonucleotide" compartment="C_c">
<notes><html xmlns="http://www.w3.org/1999/xhtml"><p>FORMULA: </p></html></notes>
      </species>
      <species id="S_6_45_Oxo_45_2_45_hydroxycyclohexane_45_1_45_carboxyl_45_CoA_c" name="6-Oxo-2-hydroxycyclohexane-1-carboxyl-CoA" compartment="C_c">
<notes><html xmlns="http://www.w3.org/1999/xhtml"><p>FORMULA: </p></html></notes>
      </species>
      <species id="S_6_45_Oxocampestanol_c" name="6-Oxocampestanol" compartment="C_c">
<notes><html xmlns="http://www.w3.org/1999/xhtml"><p>FORMULA: </p></html></notes>
      </species>
      <species id="S_6_45_Phospho_45_D_45_gluconate_c" name="6-Phospho-D-gluconate" compartment="C_c">
<notes><html xmlns="http://www.w3.org/1999/xhtml"><p>FORMULA: </p></html></notes>
      </species>
      <species id="S_6_45_Phospho_45_D_45_gluconate_p" name="6-Phospho-D-gluconate" compartment="C_p">
<notes><html xmlns="http://www.w3.org/1999/xhtml"><p>FORMULA: </p></html></notes>
      </species>
      <species id="S_6_45_Thioguanosine_32_monophosphate_c" name="6-Thioguanosine monophosphate" compartment="C_c">
<notes><html xmlns="http://www.w3.org/1999/xhtml"><p>FORMULA: </p></html></notes>
      </species>
      <species id="S_6_45_Thioinosine_32_5_39__45_monophosphate_c" name="6-Thioinosine 5&apos;-monophosphate" compartment="C_c">
<notes><html xmlns="http://www.w3.org/1999/xhtml"><p>FORMULA: </p></html></notes>
      </species>
      <species id="S_6_45_Thiourate_c" name="6-Thiourate" compartment="C_c">
<notes><html xmlns="http://www.w3.org/1999/xhtml"><p>FORMULA: </p></html></notes>
      </species>
      <species id="S_6_45_Thioxanthine_32_5_39__45_monophosphate_c" name="6-Thioxanthine 5&apos;-monophosphate" compartment="C_c">
<notes><html xmlns="http://www.w3.org/1999/xhtml"><p>FORMULA: </p></html></notes>
      </species>
      <species id="S_6alpha_45_Hydroxy_45_castasterone_c" name="6alpha-Hydroxy-castasterone" compartment="C_c">
<notes><html xmlns="http://www.w3.org/1999/xhtml"><p>FORMULA: </p></html></notes>
      </species>
      <species id="S_6beta_44_7beta_45_Dihydroxykaurenoic_32_acid_c" name="6beta,7beta-Dihydroxykaurenoic acid" compartment="C_c">
<notes><html xmlns="http://www.w3.org/1999/xhtml"><p>FORMULA: </p></html></notes>
      </species>
      <species id="S_7_44_10_44_13_44_16_45_Docosatetraenoic_32_acid_c" name="7,10,13,16-Docosatetraenoic acid" compartment="C_c">
<notes><html xmlns="http://www.w3.org/1999/xhtml"><p>FORMULA: </p></html></notes>
      </species>
      <species id="S_7_44_8_45_Diaminononanoate_c" name="7,8-Diaminononanoate" compartment="C_c">
<notes><html xmlns="http://www.w3.org/1999/xhtml"><p>FORMULA: </p></html></notes>
      </species>
      <species id="S_7_44_8_45_Dihydro_45_7_45_hydroxy_45_8_45_S_45_glutathionyl_45_benzo_91_a_93_pyrene_c" name="7,8-Dihydro-7-hydroxy-8-S-glutathionyl-benzo[a]pyrene" compartment="C_c">
<notes><html xmlns="http://www.w3.org/1999/xhtml"><p>FORMULA: </p></html></notes>
      </species>
      <species id="S_7_44_8_45_Dihydro_45_beta_45_carotene_c" name="7,8-Dihydro-beta-carotene" compartment="C_c">
<notes><html xmlns="http://www.w3.org/1999/xhtml"><p>FORMULA: </p></html></notes>
      </species>
      <species id="S_7_45_Dehydrodesmosterol_c" name="7-Dehydrodesmosterol" compartment="C_c">
<notes><html xmlns="http://www.w3.org/1999/xhtml"><p>FORMULA: </p></html></notes>
      </species>
      <species id="S_7_45_Methyl_45_3_45_oxo_45_6_45_octenoyl_45_CoA_c" name="7-Methyl-3-oxo-6-octenoyl-CoA" compartment="C_c">
<notes><html xmlns="http://www.w3.org/1999/xhtml"><p>FORMULA: </p></html></notes>
      </species>
      <species id="S_7_45_Methyluric_32_acid_c" name="7-Methyluric acid" compartment="C_c">
<notes><html xmlns="http://www.w3.org/1999/xhtml"><p>FORMULA: </p></html></notes>
      </species>
      <species id="S_7_45_Methylxanthine_c" name="7-Methylxanthine" compartment="C_c">
<notes><html xmlns="http://www.w3.org/1999/xhtml"><p>FORMULA: </p></html></notes>
      </species>
      <species id="S_8_44_11_44_14_45_Eicosatrienoyl_45_CoA_c" name="8,11,14-Eicosatrienoyl-CoA" compartment="C_c">
<notes><html xmlns="http://www.w3.org/1999/xhtml"><p>FORMULA: </p></html></notes>
      </species>
      <species id="S_8_45_Amino_45_7_45_oxononanoate_c" name="8-Amino-7-oxononanoate" compartment="C_c">
<notes><html xmlns="http://www.w3.org/1999/xhtml"><p>FORMULA: </p></html></notes>
      </species>
      <species id="S_8_45_Methoxykynurenate_c" name="8-Methoxykynurenate" compartment="C_c">
<notes><html xmlns="http://www.w3.org/1999/xhtml"><p>FORMULA: </p></html></notes>
      </species>
      <species id="S_8_45__91__40_1R_44_2R_41__45_3_45_Oxo_45_2_45__123__40_Z_41__45_pent_45_2_45_enyl_125_cyclopentyl_93_octanoate_c" name="8-[(1R,2R)-3-Oxo-2-{(Z)-pent-2-enyl}cyclopentyl]octanoate" compartment="C_c">
<notes><html xmlns="http://www.w3.org/1999/xhtml"><p>FORMULA: </p></html></notes>
      </species>
      <species id="S_9_40_S_41__45_HPOT_c" name="9(S)-HPOT" compartment="C_c">
<notes><html xmlns="http://www.w3.org/1999/xhtml"><p>FORMULA: </p></html></notes>
      </species>
      <species id="S_9_44_10_45_Dihydroxyanthracene_c" name="9,10-Dihydroxyanthracene" compartment="C_c">
<notes><html xmlns="http://www.w3.org/1999/xhtml"><p>FORMULA: </p></html></notes>
      </species>
      <species id="S_9_44_10_45_EOT_c" name="9,10-EOT" compartment="C_c">
<notes><html xmlns="http://www.w3.org/1999/xhtml"><p>FORMULA: </p></html></notes>
      </species>
      <species id="S_9_45_Oxononanoic_32_acid_c" name="9-Oxononanoic acid" compartment="C_c">
<notes><html xmlns="http://www.w3.org/1999/xhtml"><p>FORMULA: </p></html></notes>
      </species>
      <species id="S_9_45_cis_45_Retinal_c" name="9-cis-Retinal" compartment="C_c">
<notes><html xmlns="http://www.w3.org/1999/xhtml"><p>FORMULA: </p></html></notes>
      </species>
      <species id="S_9_45_cis_45_Retinol_c" name="9-cis-Retinol" compartment="C_c">
<notes><html xmlns="http://www.w3.org/1999/xhtml"><p>FORMULA: </p></html></notes>
      </species>
      <species id="S_ADP_45_glucose_c" name="ADP-glucose" compartment="C_c">
<notes><html xmlns="http://www.w3.org/1999/xhtml"><p>FORMULA: </p></html></notes>
      </species>
      <species id="S_ADP_45_glucose_p" name="ADP-glucose" compartment="C_p">
<notes><html xmlns="http://www.w3.org/1999/xhtml"><p>FORMULA: </p></html></notes>
      </species>
      <species id="S_ADP_45_ribose_c" name="ADP-ribose" compartment="C_c">
<notes><html xmlns="http://www.w3.org/1999/xhtml"><p>FORMULA: </p></html></notes>
      </species>
      <species id="S_ADP_c" name="ADP_c" compartment="C_c">
<notes><html xmlns="http://www.w3.org/1999/xhtml"><p>FORMULA: </p></html></notes>
      </species>
      <species id="S_ADP_m" name="ADP_m" compartment="C_m">
<notes><html xmlns="http://www.w3.org/1999/xhtml"><p>FORMULA: </p></html></notes>
      </species>
      <species id="S_ADP_p" name="ADP_p" compartment="C_p">
<notes><html xmlns="http://www.w3.org/1999/xhtml"><p>FORMULA: </p></html></notes>
      </species>
      <species id="S_AMP_c" name="AMP_c" compartment="C_c">
<notes><html xmlns="http://www.w3.org/1999/xhtml"><p>FORMULA: </p></html></notes>
      </species>
      <species id="S_AMP_m" name="AMP_m" compartment="C_m">
<notes><html xmlns="http://www.w3.org/1999/xhtml"><p>FORMULA: </p></html></notes>
      </species>
      <species id="S_AMP_p" name="AMP" compartment="C_p">
<notes><html xmlns="http://www.w3.org/1999/xhtml"><p>FORMULA: </p></html></notes>
      </species>
      <species id="S_AMP_x" name="AMP_x" compartment="C_x">
<notes><html xmlns="http://www.w3.org/1999/xhtml"><p>FORMULA: </p></html></notes>
      </species>
      <species id="S_ATP_biomass" name="ATP_biomass" compartment="C_biomass">
<notes><html xmlns="http://www.w3.org/1999/xhtml"><p>FORMULA: </p></html></notes>
      </species>
      <species id="S_ATP_c" name="ATP_c" compartment="C_c">
<notes><html xmlns="http://www.w3.org/1999/xhtml"><p>FORMULA: </p></html></notes>
      </species>
      <species id="S_ATP_m" name="ATP_m" compartment="C_m">
<notes><html xmlns="http://www.w3.org/1999/xhtml"><p>FORMULA: </p></html></notes>
      </species>
      <species id="S_ATP_p" name="ATP_p" compartment="C_p">
<notes><html xmlns="http://www.w3.org/1999/xhtml"><p>FORMULA: </p></html></notes>
      </species>
      <species id="S_ATP_x" name="ATP_x" compartment="C_x">
<notes><html xmlns="http://www.w3.org/1999/xhtml"><p>FORMULA: </p></html></notes>
      </species>
      <species id="S_Acceptor_c" name="Acceptor" compartment="C_c">
<notes><html xmlns="http://www.w3.org/1999/xhtml"><p>FORMULA: </p></html></notes>
      </species>
      <species id="S_Acetaldehyde_c" name="Acetaldehyde" compartment="C_c">
<notes><html xmlns="http://www.w3.org/1999/xhtml"><p>FORMULA: </p></html></notes>
      </species>
      <species id="S_Acetate_c" name="Acetate_c" compartment="C_c">
<notes><html xmlns="http://www.w3.org/1999/xhtml"><p>FORMULA: </p></html></notes>
      </species>
      <species id="S_Acetate_m" name="Acetate_m" compartment="C_m">
<notes><html xmlns="http://www.w3.org/1999/xhtml"><p>FORMULA: </p></html></notes>
      </species>
      <species id="S_Acetoacetate_c" name="Acetoacetate" compartment="C_c">
<notes><html xmlns="http://www.w3.org/1999/xhtml"><p>FORMULA: </p></html></notes>
      </species>
      <species id="S_Acetoacetyl_45_CoA_c" name="Acetoacetyl-CoA" compartment="C_c">
<notes><html xmlns="http://www.w3.org/1999/xhtml"><p>FORMULA: </p></html></notes>
      </species>
      <species id="S_Acetoacetyl_45_CoA_m" name="Acetoacetyl-CoA" compartment="C_m">
<notes><html xmlns="http://www.w3.org/1999/xhtml"><p>FORMULA: </p></html></notes>
      </species>
      <species id="S_Acetoacetyl_45_CoA_p" name="Acetoacetyl-CoA" compartment="C_p">
<notes><html xmlns="http://www.w3.org/1999/xhtml"><p>FORMULA: </p></html></notes>
      </species>
      <species id="S_Acetoacetyl_45_CoA_x" name="Acetoacetyl-CoA" compartment="C_x">
<notes><html xmlns="http://www.w3.org/1999/xhtml"><p>FORMULA: </p></html></notes>
      </species>
      <species id="S_Acetoacetyl_45__91_acp_93__c" name="Acetoacetyl-[acp]" compartment="C_c">
<notes><html xmlns="http://www.w3.org/1999/xhtml"><p>FORMULA: </p></html></notes>
      </species>
      <species id="S_Acetoacetyl_45__91_acp_93__p" name="Acetoacetyl-[acp]" compartment="C_p">
<notes><html xmlns="http://www.w3.org/1999/xhtml"><p>FORMULA: </p></html></notes>
      </species>
      <species id="S_Acetophenone_c" name="Acetophenone" compartment="C_c">
<notes><html xmlns="http://www.w3.org/1999/xhtml"><p>FORMULA: </p></html></notes>
      </species>
      <species id="S_Acetyl_32_adenylate_c" name="Acetyl adenylate" compartment="C_c">
<notes><html xmlns="http://www.w3.org/1999/xhtml"><p>FORMULA: </p></html></notes>
      </species>
      <species id="S_Acetyl_32_adenylate_m" name="Acetyl adenylate" compartment="C_m">
<notes><html xmlns="http://www.w3.org/1999/xhtml"><p>FORMULA: </p></html></notes>
      </species>
      <species id="S_Acetyl_45_CoA_c" name="Acetyl-CoA" compartment="C_c">
<notes><html xmlns="http://www.w3.org/1999/xhtml"><p>FORMULA: </p></html></notes>
      </species>
      <species id="S_Acetyl_45_CoA_m" name="Acetyl-CoA" compartment="C_m">
<notes><html xmlns="http://www.w3.org/1999/xhtml"><p>FORMULA: </p></html></notes>
      </species>
      <species id="S_Acetyl_45_CoA_p" name="Acetyl-CoA" compartment="C_p">
<notes><html xmlns="http://www.w3.org/1999/xhtml"><p>FORMULA: </p></html></notes>
      </species>
      <species id="S_Acetyl_45_CoA_x" name="Acetyl-CoA" compartment="C_x">
<notes><html xmlns="http://www.w3.org/1999/xhtml"><p>FORMULA: </p></html></notes>
      </species>
      <species id="S_Acetyl_45__91_acyl_45_carrier_32_protein_93__c" name="Acetyl-[acyl-carrier protein]" compartment="C_c">
<notes><html xmlns="http://www.w3.org/1999/xhtml"><p>FORMULA: </p></html></notes>
      </species>
      <species id="S_Acetyl_45__91_acyl_45_carrier_32_protein_93__p" name="Acetyl-[acyl-carrier protein]" compartment="C_p">
<notes><html xmlns="http://www.w3.org/1999/xhtml"><p>FORMULA: </p></html></notes>
      </species>
      <species id="S_Acetylpseudotropine_c" name="Acetylpseudotropine" compartment="C_c">
<notes><html xmlns="http://www.w3.org/1999/xhtml"><p>FORMULA: </p></html></notes>
      </species>
      <species id="S_Acetyltropine_c" name="Acetyltropine" compartment="C_c">
<notes><html xmlns="http://www.w3.org/1999/xhtml"><p>FORMULA: </p></html></notes>
      </species>
      <species id="S_Activated_32_methyl_32_group_c" name="Activated methyl group" compartment="C_c">
<notes><html xmlns="http://www.w3.org/1999/xhtml"><p>FORMULA: </p></html></notes>
      </species>
      <species id="S_Acyl_45_CoA_c" name="Acyl-CoA" compartment="C_c">
<notes><html xmlns="http://www.w3.org/1999/xhtml"><p>FORMULA: </p></html></notes>
      </species>
      <species id="S_Acyl_45_carrier_32_protein_c" name="Acyl-carrier protein" compartment="C_c">
<notes><html xmlns="http://www.w3.org/1999/xhtml"><p>FORMULA: </p></html></notes>
      </species>
      <species id="S_Acyl_45_carrier_32_protein_p" name="Acyl-carrier protein" compartment="C_p">
<notes><html xmlns="http://www.w3.org/1999/xhtml"><p>FORMULA: </p></html></notes>
      </species>
      <species id="S_Acylglycerone_32_phosphate_c" name="Acylglycerone phosphate" compartment="C_c">
<notes><html xmlns="http://www.w3.org/1999/xhtml"><p>FORMULA: </p></html></notes>
      </species>
      <species id="S_Adenine_c" name="Adenine" compartment="C_c">
<notes><html xmlns="http://www.w3.org/1999/xhtml"><p>FORMULA: </p></html></notes>
      </species>
      <species id="S_Adenosine_32_3_39__44_5_39__45_bisphosphate_c" name="Adenosine 3&apos;,5&apos;-bisphosphate" compartment="C_c">
<notes><html xmlns="http://www.w3.org/1999/xhtml"><p>FORMULA: </p></html></notes>
      </species>
      <species id="S_Adenosine_32_3_39__44_5_39__45_bisphosphate_p" name="Adenosine 3&apos;,5&apos;-bisphosphate" compartment="C_p">
<notes><html xmlns="http://www.w3.org/1999/xhtml"><p>FORMULA: </p></html></notes>
      </species>
      <species id="S_Adenosine_c" name="Adenosine" compartment="C_c">
<notes><html xmlns="http://www.w3.org/1999/xhtml"><p>FORMULA: </p></html></notes>
      </species>
      <species id="S_Adenylyl_sulfate_c" name="Adenylyl_sulfate" compartment="C_c">
<notes><html xmlns="http://www.w3.org/1999/xhtml"><p>FORMULA: </p></html></notes>
      </species>
      <species id="S_Adenylyl_sulfate_p" name="Adenylyl_sulfate" compartment="C_p">
<notes><html xmlns="http://www.w3.org/1999/xhtml"><p>FORMULA: </p></html></notes>
      </species>
      <species id="S_Adenylylselenate_c" name="Adenylylselenate" compartment="C_c">
<notes><html xmlns="http://www.w3.org/1999/xhtml"><p>FORMULA: </p></html></notes>
      </species>
      <species id="S_Adonixanthin_c" name="Adonixanthin" compartment="C_c">
<notes><html xmlns="http://www.w3.org/1999/xhtml"><p>FORMULA: </p></html></notes>
      </species>
      <species id="S_Adrenosterone_c" name="Adrenosterone" compartment="C_c">
<notes><html xmlns="http://www.w3.org/1999/xhtml"><p>FORMULA: </p></html></notes>
      </species>
      <species id="S_Agmatine_c" name="Agmatine" compartment="C_c">
<notes><html xmlns="http://www.w3.org/1999/xhtml"><p>FORMULA: </p></html></notes>
      </species>
      <species id="S_Alanine_c" name="Alanine" compartment="C_c">
<notes><html xmlns="http://www.w3.org/1999/xhtml"><p>FORMULA: </p></html></notes>
      </species>
      <species id="S_Alcophosphamide_c" name="Alcophosphamide" compartment="C_c">
<notes><html xmlns="http://www.w3.org/1999/xhtml"><p>FORMULA: </p></html></notes>
      </species>
      <species id="S_Aldehyde_c" name="Aldehyde" compartment="C_c">
<notes><html xmlns="http://www.w3.org/1999/xhtml"><p>FORMULA: </p></html></notes>
      </species>
      <species id="S_Aldophosphamide_c" name="Aldophosphamide" compartment="C_c">
<notes><html xmlns="http://www.w3.org/1999/xhtml"><p>FORMULA: </p></html></notes>
      </species>
      <species id="S_Alkane_c" name="Alkane" compartment="C_c">
<notes><html xmlns="http://www.w3.org/1999/xhtml"><p>FORMULA: </p></html></notes>
      </species>
      <species id="S_Alkylphosphonate_c" name="Alkylphosphonate" compartment="C_c">
<notes><html xmlns="http://www.w3.org/1999/xhtml"><p>FORMULA: </p></html></notes>
      </species>
      <species id="S_Allantoate_c" name="Allantoate" compartment="C_c">
<notes><html xmlns="http://www.w3.org/1999/xhtml"><p>FORMULA: </p></html></notes>
      </species>
      <species id="S_Aminoacetone_c" name="Aminoacetone" compartment="C_c">
<notes><html xmlns="http://www.w3.org/1999/xhtml"><p>FORMULA: </p></html></notes>
      </species>
      <species id="S_Aminoimidazole_32_ribotide_c" name="Aminoimidazole ribotide" compartment="C_c">
<notes><html xmlns="http://www.w3.org/1999/xhtml"><p>FORMULA: </p></html></notes>
      </species>
      <species id="S_Aminopropylcadaverine_c" name="Aminopropylcadaverine" compartment="C_c">
<notes><html xmlns="http://www.w3.org/1999/xhtml"><p>FORMULA: </p></html></notes>
      </species>
      <species id="S_Amylose_c" name="Amylose" compartment="C_c">
<notes><html xmlns="http://www.w3.org/1999/xhtml"><p>FORMULA: </p></html></notes>
      </species>
      <species id="S_Amylose_p" name="Amylose" compartment="C_p">
<notes><html xmlns="http://www.w3.org/1999/xhtml"><p>FORMULA: </p></html></notes>
      </species>
      <species id="S_Aniline_c" name="Aniline" compartment="C_c">
<notes><html xmlns="http://www.w3.org/1999/xhtml"><p>FORMULA: </p></html></notes>
      </species>
      <species id="S_Anthracene_45_9_44_10_45_dihydrodiol_c" name="Anthracene-9,10-dihydrodiol" compartment="C_c">
<notes><html xmlns="http://www.w3.org/1999/xhtml"><p>FORMULA: </p></html></notes>
      </species>
      <species id="S_Anthracene_c" name="Anthracene" compartment="C_c">
<notes><html xmlns="http://www.w3.org/1999/xhtml"><p>FORMULA: </p></html></notes>
      </species>
      <species id="S_Anthranilate_c" name="Anthranilate" compartment="C_c">
<notes><html xmlns="http://www.w3.org/1999/xhtml"><p>FORMULA: </p></html></notes>
      </species>
      <species id="S_Apiforol_c" name="Apiforol" compartment="C_c">
<notes><html xmlns="http://www.w3.org/1999/xhtml"><p>FORMULA: </p></html></notes>
      </species>
      <species id="S_Apigenin_c" name="Apigenin" compartment="C_c">
<notes><html xmlns="http://www.w3.org/1999/xhtml"><p>FORMULA: </p></html></notes>
      </species>
      <species id="S_Apoprotein_c" name="Apoprotein" compartment="C_c">
<notes><html xmlns="http://www.w3.org/1999/xhtml"><p>FORMULA: </p></html></notes>
      </species>
      <species id="S_Arachidonyl_45_CoA_c" name="Arachidonyl-CoA" compartment="C_c">
<notes><html xmlns="http://www.w3.org/1999/xhtml"><p>FORMULA: </p></html></notes>
      </species>
      <species id="S_Ascorbate_c" name="Ascorbate_c" compartment="C_c">
<notes><html xmlns="http://www.w3.org/1999/xhtml"><p>FORMULA: </p></html></notes>
      </species>
      <species id="S_Astaxanthin_c" name="Astaxanthin" compartment="C_c">
<notes><html xmlns="http://www.w3.org/1999/xhtml"><p>FORMULA: </p></html></notes>
      </species>
      <species id="S_Benzene_45_1_44_2_44_4_45_triol_c" name="Benzene-1,2,4-triol" compartment="C_c">
<notes><html xmlns="http://www.w3.org/1999/xhtml"><p>FORMULA: </p></html></notes>
      </species>
      <species id="S_Benzo_91_a_93_pyrene_45_4_44_5_45_oxide_c" name="Benzo[a]pyrene-4,5-oxide" compartment="C_c">
<notes><html xmlns="http://www.w3.org/1999/xhtml"><p>FORMULA: </p></html></notes>
      </species>
      <species id="S_Benzo_91_a_93_pyrene_45_7_44_8_45_diol_c" name="Benzo[a]pyrene-7,8-diol" compartment="C_c">
<notes><html xmlns="http://www.w3.org/1999/xhtml"><p>FORMULA: </p></html></notes>
      </species>
      <species id="S_Benzoate_c" name="Benzoate" compartment="C_c">
<notes><html xmlns="http://www.w3.org/1999/xhtml"><p>FORMULA: </p></html></notes>
      </species>
      <species id="S_Benzonitrile_c" name="Benzonitrile" compartment="C_c">
<notes><html xmlns="http://www.w3.org/1999/xhtml"><p>FORMULA: </p></html></notes>
      </species>
      <species id="S_Benzoyl_32_acetyl_45_CoA_c" name="Benzoyl acetyl-CoA" compartment="C_c">
<notes><html xmlns="http://www.w3.org/1999/xhtml"><p>FORMULA: </p></html></notes>
      </species>
      <species id="S_Betaine_32_aldehyde_c" name="Betaine aldehyde" compartment="C_c">
<notes><html xmlns="http://www.w3.org/1999/xhtml"><p>FORMULA: </p></html></notes>
      </species>
      <species id="S_Betaine_c" name="Betaine" compartment="C_c">
<notes><html xmlns="http://www.w3.org/1999/xhtml"><p>FORMULA: </p></html></notes>
      </species>
      <species id="S_Biliverdin_c" name="Biliverdin" compartment="C_c">
<notes><html xmlns="http://www.w3.org/1999/xhtml"><p>FORMULA: </p></html></notes>
      </species>
      <species id="S_Biomass_biomass" name="Biomass_biomass" compartment="C_biomass">
<notes><html xmlns="http://www.w3.org/1999/xhtml"><p>FORMULA: </p></html></notes>
      </species>
      <species id="S_Biotin_biomass" name="Biotin_biomass" compartment="C_biomass">
<notes><html xmlns="http://www.w3.org/1999/xhtml"><p>FORMULA: </p></html></notes>
      </species>
      <species id="S_Biotin_c" name="Biotin_c" compartment="C_c">
<notes><html xmlns="http://www.w3.org/1999/xhtml"><p>FORMULA: </p></html></notes>
      </species>
      <species id="S_Bis_40_4_39__45_chlorophenyl_41_acetate_c" name="Bis(4&apos;-chlorophenyl)acetate" compartment="C_c">
<notes><html xmlns="http://www.w3.org/1999/xhtml"><p>FORMULA: </p></html></notes>
      </species>
      <species id="S_Bis_40_4_39__45_chlorophenyl_41_methane_c" name="Bis(4&apos;-chlorophenyl)methane" compartment="C_c">
<notes><html xmlns="http://www.w3.org/1999/xhtml"><p>FORMULA: </p></html></notes>
      </species>
      <species id="S_Bromobenzene_45_2_44_3_45_oxide_c" name="Bromobenzene-2,3-oxide" compartment="C_c">
<notes><html xmlns="http://www.w3.org/1999/xhtml"><p>FORMULA: </p></html></notes>
      </species>
      <species id="S_Bromobenzene_45_3_44_4_45_oxide_c" name="Bromobenzene-3,4-oxide" compartment="C_c">
<notes><html xmlns="http://www.w3.org/1999/xhtml"><p>FORMULA: </p></html></notes>
      </species>
      <species id="S_But_45_2_45_enoyl_45__91_acyl_45_carrier_32_protein_93__c" name="But-2-enoyl-[acyl-carrier protein]" compartment="C_c">
<notes><html xmlns="http://www.w3.org/1999/xhtml"><p>FORMULA: </p></html></notes>
      </species>
      <species id="S_But_45_2_45_enoyl_45__91_acyl_45_carrier_32_protein_93__p" name="But-2-enoyl-[acyl-carrier protein]" compartment="C_p">
<notes><html xmlns="http://www.w3.org/1999/xhtml"><p>FORMULA: </p></html></notes>
      </species>
      <species id="S_Butanoyl_45_CoA_x" name="Butanoyl-CoA" compartment="C_x">
<notes><html xmlns="http://www.w3.org/1999/xhtml"><p>FORMULA: </p></html></notes>
      </species>
      <species id="S_Butein_c" name="Butein" compartment="C_c">
<notes><html xmlns="http://www.w3.org/1999/xhtml"><p>FORMULA: </p></html></notes>
      </species>
      <species id="S_Butin_c" name="Butin" compartment="C_c">
<notes><html xmlns="http://www.w3.org/1999/xhtml"><p>FORMULA: </p></html></notes>
      </species>
      <species id="S_Butyryl_45__91_acp_93__c" name="Butyryl-[acp]" compartment="C_c">
<notes><html xmlns="http://www.w3.org/1999/xhtml"><p>FORMULA: </p></html></notes>
      </species>
      <species id="S_Butyryl_45__91_acp_93__p" name="Butyryl-[acp]" compartment="C_p">
<notes><html xmlns="http://www.w3.org/1999/xhtml"><p>FORMULA: </p></html></notes>
      </species>
      <species id="S_C15811_c" name="C15811" compartment="C_c">
<notes><html xmlns="http://www.w3.org/1999/xhtml"><p>FORMULA: </p></html></notes>
      </species>
      <species id="S_C15812_c" name="C15812" compartment="C_c">
<notes><html xmlns="http://www.w3.org/1999/xhtml"><p>FORMULA: </p></html></notes>
      </species>
      <species id="S_CDP_45_choline_c" name="CDP-choline" compartment="C_c">
<notes><html xmlns="http://www.w3.org/1999/xhtml"><p>FORMULA: </p></html></notes>
      </species>
      <species id="S_CDP_45_diacylglycerol_c" name="CDP-diacylglycerol" compartment="C_c">
<notes><html xmlns="http://www.w3.org/1999/xhtml"><p>FORMULA: </p></html></notes>
      </species>
      <species id="S_CDP_45_ethanolamine_c" name="CDP-ethanolamine" compartment="C_c">
<notes><html xmlns="http://www.w3.org/1999/xhtml"><p>FORMULA: </p></html></notes>
      </species>
      <species id="S_CDP_c" name="CDP" compartment="C_c">
<notes><html xmlns="http://www.w3.org/1999/xhtml"><p>FORMULA: </p></html></notes>
      </species>
      <species id="S_CH3_45_R_c" name="CH3-R" compartment="C_c">
<notes><html xmlns="http://www.w3.org/1999/xhtml"><p>FORMULA: </p></html></notes>
      </species>
      <species id="S_CMP_45_2_45_aminoethylphosphonate_c" name="CMP-2-aminoethylphosphonate" compartment="C_c">
<notes><html xmlns="http://www.w3.org/1999/xhtml"><p>FORMULA: </p></html></notes>
      </species>
      <species id="S_CMP_45_3_45_deoxy_45_D_45_manno_45_octulosonate_c" name="CMP-3-deoxy-D-manno-octulosonate" compartment="C_c">
<notes><html xmlns="http://www.w3.org/1999/xhtml"><p>FORMULA: </p></html></notes>
      </species>
      <species id="S_CMP_c" name="CMP" compartment="C_c">
<notes><html xmlns="http://www.w3.org/1999/xhtml"><p>FORMULA: </p></html></notes>
      </species>
      <species id="S_CO2_c" name="CO2_c" compartment="C_c">
<notes><html xmlns="http://www.w3.org/1999/xhtml"><p>FORMULA: </p></html></notes>
      </species>
      <species id="S_CO2_ext" name="CO2_ext" compartment="C_ext">
<notes><html xmlns="http://www.w3.org/1999/xhtml"><p>FORMULA: </p></html></notes>
      </species>
      <species id="S_CO2_m" name="CO2_m" compartment="C_m">
<notes><html xmlns="http://www.w3.org/1999/xhtml"><p>FORMULA: </p></html></notes>
      </species>
      <species id="S_CO2_p" name="CO2_p" compartment="C_p">
<notes><html xmlns="http://www.w3.org/1999/xhtml"><p>FORMULA: </p></html></notes>
      </species>
      <species id="S_CO2_x" name="CO2" compartment="C_x">
<notes><html xmlns="http://www.w3.org/1999/xhtml"><p>FORMULA: </p></html></notes>
      </species>
      <species id="S_CTP_biomass" name="CTP_biomass" compartment="C_biomass">
<notes><html xmlns="http://www.w3.org/1999/xhtml"><p>FORMULA: </p></html></notes>
      </species>
      <species id="S_CTP_c" name="CTP_c" compartment="C_c">
<notes><html xmlns="http://www.w3.org/1999/xhtml"><p>FORMULA: </p></html></notes>
      </species>
      <species id="S_Cadaverine_c" name="Cadaverine" compartment="C_c">
<notes><html xmlns="http://www.w3.org/1999/xhtml"><p>FORMULA: </p></html></notes>
      </species>
      <species id="S_Caffeic_32_aldehyde_c" name="Caffeic aldehyde" compartment="C_c">
<notes><html xmlns="http://www.w3.org/1999/xhtml"><p>FORMULA: </p></html></notes>
      </species>
      <species id="S_Caffeoyl_45_CoA_c" name="Caffeoyl-CoA" compartment="C_c">
<notes><html xmlns="http://www.w3.org/1999/xhtml"><p>FORMULA: </p></html></notes>
      </species>
      <species id="S_Campest_45_4_45_en_45_3_45_one_c" name="Campest-4-en-3-one" compartment="C_c">
<notes><html xmlns="http://www.w3.org/1999/xhtml"><p>FORMULA: </p></html></notes>
      </species>
      <species id="S_Campestanol_c" name="Campestanol" compartment="C_c">
<notes><html xmlns="http://www.w3.org/1999/xhtml"><p>FORMULA: </p></html></notes>
      </species>
      <species id="S_Campesterol_c" name="Campesterol" compartment="C_c">
<notes><html xmlns="http://www.w3.org/1999/xhtml"><p>FORMULA: </p></html></notes>
      </species>
      <species id="S_Canthaxanthin_c" name="Canthaxanthin" compartment="C_c">
<notes><html xmlns="http://www.w3.org/1999/xhtml"><p>FORMULA: </p></html></notes>
      </species>
      <species id="S_Carbamate_c" name="Carbamate" compartment="C_c">
<notes><html xmlns="http://www.w3.org/1999/xhtml"><p>FORMULA: </p></html></notes>
      </species>
      <species id="S_Carbamoyl_32_phosphate_c" name="Carbamoyl phosphate" compartment="C_c">
<notes><html xmlns="http://www.w3.org/1999/xhtml"><p>FORMULA: </p></html></notes>
      </species>
      <species id="S_Carbamoyl_32_phosphate_m" name="Carbamoyl phosphate" compartment="C_m">
<notes><html xmlns="http://www.w3.org/1999/xhtml"><p>FORMULA: </p></html></notes>
      </species>
      <species id="S_Carbamoyl_32_phosphate_p" name="Carbamoyl phosphate" compartment="C_p">
<notes><html xmlns="http://www.w3.org/1999/xhtml"><p>FORMULA: </p></html></notes>
      </species>
      <species id="S_Carboxylate_c" name="Carboxylate" compartment="C_c">
<notes><html xmlns="http://www.w3.org/1999/xhtml"><p>FORMULA: </p></html></notes>
      </species>
      <species id="S_Castasterone_c" name="Castasterone" compartment="C_c">
<notes><html xmlns="http://www.w3.org/1999/xhtml"><p>FORMULA: </p></html></notes>
      </species>
      <species id="S_Catechol_c" name="Catechol" compartment="C_c">
<notes><html xmlns="http://www.w3.org/1999/xhtml"><p>FORMULA: </p></html></notes>
      </species>
      <species id="S_Cathasterone_c" name="Cathasterone" compartment="C_c">
<notes><html xmlns="http://www.w3.org/1999/xhtml"><p>FORMULA: </p></html></notes>
      </species>
      <species id="S_Cellobiose_c" name="Cellobiose" compartment="C_c">
<notes><html xmlns="http://www.w3.org/1999/xhtml"><p>FORMULA: </p></html></notes>
      </species>
      <species id="S_Cellulose_biomass" name="Cellulose_biomass" compartment="C_biomass">
<notes><html xmlns="http://www.w3.org/1999/xhtml"><p>FORMULA: </p></html></notes>
      </species>
      <species id="S_Cellulose_c" name="Cellulose_c" compartment="C_c">
<notes><html xmlns="http://www.w3.org/1999/xhtml"><p>FORMULA: </p></html></notes>
      </species>
      <species id="S_Ceramide_32_1_45_phosphate_c" name="Ceramide 1-phosphate" compartment="C_c">
<notes><html xmlns="http://www.w3.org/1999/xhtml"><p>FORMULA: </p></html></notes>
      </species>
      <species id="S_Chenodeoxycholoyl_45_CoA_c" name="Chenodeoxycholoyl-CoA" compartment="C_c">
<notes><html xmlns="http://www.w3.org/1999/xhtml"><p>FORMULA: </p></html></notes>
      </species>
      <species id="S_Chenodeoxyglycocholoyl_45_CoA_c" name="Chenodeoxyglycocholoyl-CoA" compartment="C_c">
<notes><html xmlns="http://www.w3.org/1999/xhtml"><p>FORMULA: </p></html></notes>
      </species>
      <species id="S_Chitin_c" name="Chitin" compartment="C_c">
<notes><html xmlns="http://www.w3.org/1999/xhtml"><p>FORMULA: </p></html></notes>
      </species>
      <species id="S_Chitobiose_c" name="Chitobiose" compartment="C_c">
<notes><html xmlns="http://www.w3.org/1999/xhtml"><p>FORMULA: </p></html></notes>
      </species>
      <species id="S_Chloral_32_hydrate_c" name="Chloral hydrate" compartment="C_c">
<notes><html xmlns="http://www.w3.org/1999/xhtml"><p>FORMULA: </p></html></notes>
      </species>
      <species id="S_Chloroacetyl_32_chloride_c" name="Chloroacetyl chloride" compartment="C_c">
<notes><html xmlns="http://www.w3.org/1999/xhtml"><p>FORMULA: </p></html></notes>
      </species>
      <species id="S_Chlorophyll_32_a_biomass" name="Chlorophyll a_biomass" compartment="C_biomass">
<notes><html xmlns="http://www.w3.org/1999/xhtml"><p>FORMULA: </p></html></notes>
      </species>
      <species id="S_Chlorophyll_32_a_c" name="Chlorophyll a_c" compartment="C_c">
<notes><html xmlns="http://www.w3.org/1999/xhtml"><p>FORMULA: </p></html></notes>
      </species>
      <species id="S_Chlorophyllide_c" name="Chlorophyllide" compartment="C_c">
<notes><html xmlns="http://www.w3.org/1999/xhtml"><p>FORMULA: </p></html></notes>
      </species>
      <species id="S_Cholesta_45_5_44_7_45_dien_45_3beta_45_ol_c" name="Cholesta-5,7-dien-3beta-ol" compartment="C_c">
<notes><html xmlns="http://www.w3.org/1999/xhtml"><p>FORMULA: </p></html></notes>
      </species>
      <species id="S_Cholesterol_c" name="Cholesterol" compartment="C_c">
<notes><html xmlns="http://www.w3.org/1999/xhtml"><p>FORMULA: </p></html></notes>
      </species>
      <species id="S_Choline_32_phosphate_c" name="Choline phosphate" compartment="C_c">
<notes><html xmlns="http://www.w3.org/1999/xhtml"><p>FORMULA: </p></html></notes>
      </species>
      <species id="S_Choline_c" name="Choline" compartment="C_c">
<notes><html xmlns="http://www.w3.org/1999/xhtml"><p>FORMULA: </p></html></notes>
      </species>
      <species id="S_Choloyl_45_CoA_c" name="Choloyl-CoA" compartment="C_c">
<notes><html xmlns="http://www.w3.org/1999/xhtml"><p>FORMULA: </p></html></notes>
      </species>
      <species id="S_Chorismate_c" name="Chorismate" compartment="C_c">
<notes><html xmlns="http://www.w3.org/1999/xhtml"><p>FORMULA: </p></html></notes>
      </species>
      <species id="S_Cinnamoyl_45_CoA_c" name="Cinnamoyl-CoA" compartment="C_c">
<notes><html xmlns="http://www.w3.org/1999/xhtml"><p>FORMULA: </p></html></notes>
      </species>
      <species id="S_Cinnavalininate_c" name="Cinnavalininate" compartment="C_c">
<notes><html xmlns="http://www.w3.org/1999/xhtml"><p>FORMULA: </p></html></notes>
      </species>
      <species id="S_Citrate_c" name="Citrate_c" compartment="C_c">
<notes><html xmlns="http://www.w3.org/1999/xhtml"><p>FORMULA: </p></html></notes>
      </species>
      <species id="S_Citrate_m" name="Citrate_m" compartment="C_m">
<notes><html xmlns="http://www.w3.org/1999/xhtml"><p>FORMULA: </p></html></notes>
      </species>
      <species id="S_Citrate_v" name="Citrate_v" compartment="C_v">
<notes><html xmlns="http://www.w3.org/1999/xhtml"><p>FORMULA: </p></html></notes>
      </species>
      <species id="S_Citrate_x" name="Citrate_x" compartment="C_x">
<notes><html xmlns="http://www.w3.org/1999/xhtml"><p>FORMULA: </p></html></notes>
      </species>
      <species id="S_CoA_biomass" name="CoA_biomass" compartment="C_biomass">
<notes><html xmlns="http://www.w3.org/1999/xhtml"><p>FORMULA: </p></html></notes>
      </species>
      <species id="S_CoA_c" name="CoA_c" compartment="C_c">
<notes><html xmlns="http://www.w3.org/1999/xhtml"><p>FORMULA: </p></html></notes>
      </species>
      <species id="S_CoA_m" name="CoA_m" compartment="C_m">
<notes><html xmlns="http://www.w3.org/1999/xhtml"><p>FORMULA: </p></html></notes>
      </species>
      <species id="S_CoA_p" name="CoA" compartment="C_p">
<notes><html xmlns="http://www.w3.org/1999/xhtml"><p>FORMULA: </p></html></notes>
      </species>
      <species id="S_CoA_x" name="CoA_x" compartment="C_x">
<notes><html xmlns="http://www.w3.org/1999/xhtml"><p>FORMULA: </p></html></notes>
      </species>
      <species id="S_Coniferyl_32_alcohol_biomass" name="Coniferyl alcohol_biomass" compartment="C_biomass">
<notes><html xmlns="http://www.w3.org/1999/xhtml"><p>FORMULA: </p></html></notes>
      </species>
      <species id="S_Coniferyl_32_alcohol_c" name="Coniferyl alcohol_c" compartment="C_c">
<notes><html xmlns="http://www.w3.org/1999/xhtml"><p>FORMULA: </p></html></notes>
      </species>
      <species id="S_Coniferyl_32_aldehyde_c" name="Coniferyl aldehyde" compartment="C_c">
<notes><html xmlns="http://www.w3.org/1999/xhtml"><p>FORMULA: </p></html></notes>
      </species>
      <species id="S_Coproporphyrinogen_32_III_c" name="Coproporphyrinogen III" compartment="C_c">
<notes><html xmlns="http://www.w3.org/1999/xhtml"><p>FORMULA: </p></html></notes>
      </species>
      <species id="S_Coproporphyrinogen_32_I_c" name="Coproporphyrinogen I" compartment="C_c">
<notes><html xmlns="http://www.w3.org/1999/xhtml"><p>FORMULA: </p></html></notes>
      </species>
      <species id="S_Corticosterone_c" name="Corticosterone" compartment="C_c">
<notes><html xmlns="http://www.w3.org/1999/xhtml"><p>FORMULA: </p></html></notes>
      </species>
      <species id="S_Cortisol_c" name="Cortisol" compartment="C_c">
<notes><html xmlns="http://www.w3.org/1999/xhtml"><p>FORMULA: </p></html></notes>
      </species>
      <species id="S_Cortisone_c" name="Cortisone" compartment="C_c">
<notes><html xmlns="http://www.w3.org/1999/xhtml"><p>FORMULA: </p></html></notes>
      </species>
      <species id="S_Crotonoyl_45_CoA_c" name="Crotonoyl-CoA" compartment="C_c">
<notes><html xmlns="http://www.w3.org/1999/xhtml"><p>FORMULA: </p></html></notes>
      </species>
      <species id="S_Crotonoyl_45_CoA_x" name="Crotonoyl-CoA" compartment="C_x">
<notes><html xmlns="http://www.w3.org/1999/xhtml"><p>FORMULA: </p></html></notes>
      </species>
      <species id="S_Cyanate_c" name="Cyanate" compartment="C_c">
<notes><html xmlns="http://www.w3.org/1999/xhtml"><p>FORMULA: </p></html></notes>
      </species>
      <species id="S_Cyanide_c" name="Cyanide" compartment="C_c">
<notes><html xmlns="http://www.w3.org/1999/xhtml"><p>FORMULA: </p></html></notes>
      </species>
      <species id="S_Cyanidin_32_3_45_O_45_glucoside_c" name="Cyanidin 3-O-glucoside" compartment="C_c">
<notes><html xmlns="http://www.w3.org/1999/xhtml"><p>FORMULA: </p></html></notes>
      </species>
      <species id="S_Cyanidin_c" name="Cyanidin" compartment="C_c">
<notes><html xmlns="http://www.w3.org/1999/xhtml"><p>FORMULA: </p></html></notes>
      </species>
      <species id="S_Cyanoglycoside_c" name="Cyanoglycoside" compartment="C_c">
<notes><html xmlns="http://www.w3.org/1999/xhtml"><p>FORMULA: </p></html></notes>
      </species>
      <species id="S_Cyanohydrin_c" name="Cyanohydrin" compartment="C_c">
<notes><html xmlns="http://www.w3.org/1999/xhtml"><p>FORMULA: </p></html></notes>
      </species>
      <species id="S_Cycloartenol_c" name="Cycloartenol" compartment="C_c">
<notes><html xmlns="http://www.w3.org/1999/xhtml"><p>FORMULA: </p></html></notes>
      </species>
      <species id="S_Cyclohexylamine_c" name="Cyclohexylamine" compartment="C_c">
<notes><html xmlns="http://www.w3.org/1999/xhtml"><p>FORMULA: </p></html></notes>
      </species>
      <species id="S_Cys_45_Gly_c" name="Cys-Gly" compartment="C_c">
<notes><html xmlns="http://www.w3.org/1999/xhtml"><p>FORMULA: </p></html></notes>
      </species>
      <species id="S_Cytidine_c" name="Cytidine" compartment="C_c">
<notes><html xmlns="http://www.w3.org/1999/xhtml"><p>FORMULA: </p></html></notes>
      </species>
      <species id="S_Cytosine_c" name="Cytosine" compartment="C_c">
<notes><html xmlns="http://www.w3.org/1999/xhtml"><p>FORMULA: </p></html></notes>
      </species>
      <species id="S_D_45_4_45_Hydroxy_45_2_45_oxoglutarate_c" name="D-4-Hydroxy-2-oxoglutarate" compartment="C_c">
<notes><html xmlns="http://www.w3.org/1999/xhtml"><p>FORMULA: </p></html></notes>
      </species>
      <species id="S_D_45_Arabinose_32_5_45_phosphate_c" name="D-Arabinose 5-phosphate" compartment="C_c">
<notes><html xmlns="http://www.w3.org/1999/xhtml"><p>FORMULA: </p></html></notes>
      </species>
      <species id="S_D_45_Erythrose_32_4_45_phosphate_c" name="D-Erythrose 4-phosphate" compartment="C_c">
<notes><html xmlns="http://www.w3.org/1999/xhtml"><p>FORMULA: </p></html></notes>
      </species>
      <species id="S_D_45_Erythrose_32_4_45_phosphate_p" name="D-Erythrose 4-phosphate" compartment="C_p">
<notes><html xmlns="http://www.w3.org/1999/xhtml"><p>FORMULA: </p></html></notes>
      </species>
      <species id="S_D_45_Fructose_32_1_44_6_45_bisphosphate_c" name="D-Fructose 1,6-bisphosphate" compartment="C_c">
<notes><html xmlns="http://www.w3.org/1999/xhtml"><p>FORMULA: </p></html></notes>
      </species>
      <species id="S_D_45_Fructose_32_1_44_6_45_bisphosphate_p" name="D-Fructose 1,6-bisphosphate" compartment="C_p">
<notes><html xmlns="http://www.w3.org/1999/xhtml"><p>FORMULA: </p></html></notes>
      </species>
      <species id="S_D_45_Fructose_32_1_45_phosphate_c" name="D-Fructose 1-phosphate" compartment="C_c">
<notes><html xmlns="http://www.w3.org/1999/xhtml"><p>FORMULA: </p></html></notes>
      </species>
      <species id="S_D_45_Fructose_32_6_45_phosphate_c" name="D-Fructose 6-phosphate" compartment="C_c">
<notes><html xmlns="http://www.w3.org/1999/xhtml"><p>FORMULA: </p></html></notes>
      </species>
      <species id="S_D_45_Fructose_32_6_45_phosphate_p" name="D-Fructose 6-phosphate" compartment="C_p">
<notes><html xmlns="http://www.w3.org/1999/xhtml"><p>FORMULA: </p></html></notes>
      </species>
      <species id="S_D_45_Fructose_c" name="D-Fructose" compartment="C_c">
<notes><html xmlns="http://www.w3.org/1999/xhtml"><p>FORMULA: </p></html></notes>
      </species>
      <species id="S_D_45_Gal_32_alpha_32_1_45__62_6D_45_Gal_32_alpha_32_1_45__62_6D_45_Glucose_c" name="D-Gal alpha 1-&gt;6D-Gal alpha 1-&gt;6D-Glucose" compartment="C_c">
<notes><html xmlns="http://www.w3.org/1999/xhtml"><p>FORMULA: </p></html></notes>
      </species>
      <species id="S_D_45_Galactose_c" name="D-Galactose" compartment="C_c">
<notes><html xmlns="http://www.w3.org/1999/xhtml"><p>FORMULA: </p></html></notes>
      </species>
      <species id="S_D_45_Galacturonate_c" name="D-Galacturonate" compartment="C_c">
<notes><html xmlns="http://www.w3.org/1999/xhtml"><p>FORMULA: </p></html></notes>
      </species>
      <species id="S_D_45_Glucarate_c" name="D-Glucarate" compartment="C_c">
<notes><html xmlns="http://www.w3.org/1999/xhtml"><p>FORMULA: </p></html></notes>
      </species>
      <species id="S_D_45_Gluconic_32_acid_c" name="D-Gluconic acid" compartment="C_c">
<notes><html xmlns="http://www.w3.org/1999/xhtml"><p>FORMULA: </p></html></notes>
      </species>
      <species id="S_D_45_Glucono_45_1_44_5_45_lactone_32_6_45_phosphate_c" name="D-Glucono-1,5-lactone 6-phosphate" compartment="C_c">
<notes><html xmlns="http://www.w3.org/1999/xhtml"><p>FORMULA: </p></html></notes>
      </species>
      <species id="S_D_45_Glucono_45_1_44_5_45_lactone_32_6_45_phosphate_p" name="D-Glucono-1,5-lactone 6-phosphate" compartment="C_p">
<notes><html xmlns="http://www.w3.org/1999/xhtml"><p>FORMULA: </p></html></notes>
      </species>
      <species id="S_D_45_Glucosamine_32_6_45_phosphate_c" name="D-Glucosamine 6-phosphate" compartment="C_c">
<notes><html xmlns="http://www.w3.org/1999/xhtml"><p>FORMULA: </p></html></notes>
      </species>
      <species id="S_D_45_Glucosamine_c" name="D-Glucosamine" compartment="C_c">
<notes><html xmlns="http://www.w3.org/1999/xhtml"><p>FORMULA: </p></html></notes>
      </species>
      <species id="S_D_45_Glucosaminide_c" name="D-Glucosaminide" compartment="C_c">
<notes><html xmlns="http://www.w3.org/1999/xhtml"><p>FORMULA: </p></html></notes>
      </species>
      <species id="S_D_45_Glucose_32_1_45_phosphate_c" name="D-Glucose 1-phosphate" compartment="C_c">
<notes><html xmlns="http://www.w3.org/1999/xhtml"><p>FORMULA: </p></html></notes>
      </species>
      <species id="S_D_45_Glucose_32_1_45_phosphate_p" name="D-Glucose 1-phosphate" compartment="C_p">
<notes><html xmlns="http://www.w3.org/1999/xhtml"><p>FORMULA: </p></html></notes>
      </species>
      <species id="S_D_45_Glucose_32_6_45_phosphate_c" name="D-Glucose 6-phosphate" compartment="C_c">
<notes><html xmlns="http://www.w3.org/1999/xhtml"><p>FORMULA: </p></html></notes>
      </species>
      <species id="S_D_45_Glucose_c" name="D-Glucose" compartment="C_c">
<notes><html xmlns="http://www.w3.org/1999/xhtml"><p>FORMULA: </p></html></notes>
      </species>
      <species id="S_D_45_Glucoside_c" name="D-Glucoside" compartment="C_c">
<notes><html xmlns="http://www.w3.org/1999/xhtml"><p>FORMULA: </p></html></notes>
      </species>
      <species id="S_D_45_Glucuronate_c" name="D-Glucuronate" compartment="C_c">
<notes><html xmlns="http://www.w3.org/1999/xhtml"><p>FORMULA: </p></html></notes>
      </species>
      <species id="S_D_45_Glucuronolactone_c" name="D-Glucuronolactone" compartment="C_c">
<notes><html xmlns="http://www.w3.org/1999/xhtml"><p>FORMULA: </p></html></notes>
      </species>
      <species id="S_D_45_Glyceraldehyde_c" name="D-Glyceraldehyde" compartment="C_c">
<notes><html xmlns="http://www.w3.org/1999/xhtml"><p>FORMULA: </p></html></notes>
      </species>
      <species id="S_D_45_Glycerate_c" name="D-Glycerate_c" compartment="C_c">
<notes><html xmlns="http://www.w3.org/1999/xhtml"><p>FORMULA: </p></html></notes>
      </species>
      <species id="S_D_45_Glycerate_p" name="D-Glycerate_p" compartment="C_p">
<notes><html xmlns="http://www.w3.org/1999/xhtml"><p>FORMULA: </p></html></notes>
      </species>
      <species id="S_D_45_Glycerate_x" name="D-Glycerate_x" compartment="C_x">
<notes><html xmlns="http://www.w3.org/1999/xhtml"><p>FORMULA: </p></html></notes>
      </species>
      <species id="S_D_45_Mannose_32_1_45_phosphate_c" name="D-Mannose 1-phosphate" compartment="C_c">
<notes><html xmlns="http://www.w3.org/1999/xhtml"><p>FORMULA: </p></html></notes>
      </species>
      <species id="S_D_45_Mannose_32_6_45_phosphate_c" name="D-Mannose 6-phosphate" compartment="C_c">
<notes><html xmlns="http://www.w3.org/1999/xhtml"><p>FORMULA: </p></html></notes>
      </species>
      <species id="S_D_45_Mannose_c" name="D-Mannose" compartment="C_c">
<notes><html xmlns="http://www.w3.org/1999/xhtml"><p>FORMULA: </p></html></notes>
      </species>
      <species id="S_D_45_Ribose_32_5_45_phosphate_c" name="D-Ribose 5-phosphate" compartment="C_c">
<notes><html xmlns="http://www.w3.org/1999/xhtml"><p>FORMULA: </p></html></notes>
      </species>
      <species id="S_D_45_Ribose_32_5_45_phosphate_p" name="D-Ribose 5-phosphate" compartment="C_p">
<notes><html xmlns="http://www.w3.org/1999/xhtml"><p>FORMULA: </p></html></notes>
      </species>
      <species id="S_D_45_Ribose_c" name="D-Ribose" compartment="C_c">
<notes><html xmlns="http://www.w3.org/1999/xhtml"><p>FORMULA: </p></html></notes>
      </species>
      <species id="S_D_45_Ribulose_32_1_44_5_45_bisphosphate_c" name="D-Ribulose 1,5-bisphosphate" compartment="C_c">
<notes><html xmlns="http://www.w3.org/1999/xhtml"><p>FORMULA: </p></html></notes>
      </species>
      <species id="S_D_45_Ribulose_32_1_44_5_45_bisphosphate_p" name="D-Ribulose 1,5-bisphosphate" compartment="C_p">
<notes><html xmlns="http://www.w3.org/1999/xhtml"><p>FORMULA: </p></html></notes>
      </species>
      <species id="S_D_45_Ribulose_32_5_45_phosphate_c" name="D-Ribulose 5-phosphate" compartment="C_c">
<notes><html xmlns="http://www.w3.org/1999/xhtml"><p>FORMULA: </p></html></notes>
      </species>
      <species id="S_D_45_Ribulose_32_5_45_phosphate_p" name="D-Ribulose 5-phosphate" compartment="C_p">
<notes><html xmlns="http://www.w3.org/1999/xhtml"><p>FORMULA: </p></html></notes>
      </species>
      <species id="S_D_45_Sedoheptulose_32_7_45_phosphate_c" name="D-Sedoheptulose 7-phosphate" compartment="C_c">
<notes><html xmlns="http://www.w3.org/1999/xhtml"><p>FORMULA: </p></html></notes>
      </species>
      <species id="S_D_45_Sedoheptulose_32_7_45_phosphate_p" name="D-Sedoheptulose 7-phosphate" compartment="C_p">
<notes><html xmlns="http://www.w3.org/1999/xhtml"><p>FORMULA: </p></html></notes>
      </species>
      <species id="S_D_45_Sorbitol_c" name="D-Sorbitol" compartment="C_c">
<notes><html xmlns="http://www.w3.org/1999/xhtml"><p>FORMULA: </p></html></notes>
      </species>
      <species id="S_D_45_Xylose_biomass" name="D-Xylose_biomass" compartment="C_biomass">
<notes><html xmlns="http://www.w3.org/1999/xhtml"><p>FORMULA: </p></html></notes>
      </species>
      <species id="S_D_45_Xylose_c" name="D-Xylose_c" compartment="C_c">
<notes><html xmlns="http://www.w3.org/1999/xhtml"><p>FORMULA: </p></html></notes>
      </species>
      <species id="S_D_45_Xylulose_32_5_45_phosphate_c" name="D-Xylulose 5-phosphate" compartment="C_c">
<notes><html xmlns="http://www.w3.org/1999/xhtml"><p>FORMULA: </p></html></notes>
      </species>
      <species id="S_D_45_Xylulose_32_5_45_phosphate_p" name="D-Xylulose 5-phosphate" compartment="C_p">
<notes><html xmlns="http://www.w3.org/1999/xhtml"><p>FORMULA: </p></html></notes>
      </species>
      <species id="S_D_45_Xylulose_c" name="D-Xylulose" compartment="C_c">
<notes><html xmlns="http://www.w3.org/1999/xhtml"><p>FORMULA: </p></html></notes>
      </species>
      <species id="S_D_45_erythro_45_1_45__40_Imidazol_45_4_45_yl_41_glycerol_32_3_45_phosphate_c" name="D-erythro-1-(Imidazol-4-yl)glycerol 3-phosphate" compartment="C_c">
<notes><html xmlns="http://www.w3.org/1999/xhtml"><p>FORMULA: </p></html></notes>
      </species>
      <species id="S_D_45_erythro_45_3_45_Methylmalate_c" name="D-erythro-3-Methylmalate" compartment="C_c">
<notes><html xmlns="http://www.w3.org/1999/xhtml"><p>FORMULA: </p></html></notes>
      </species>
      <species id="S_D_45_myo_45_Inositol_32_3_44_4_45_bisphosphate_c" name="D-myo-Inositol 3,4-bisphosphate" compartment="C_c">
<notes><html xmlns="http://www.w3.org/1999/xhtml"><p>FORMULA: </p></html></notes>
      </species>
      <species id="S_DNA_32_5_45_methylcytosine_c" name="DNA 5-methylcytosine" compartment="C_c">
<notes><html xmlns="http://www.w3.org/1999/xhtml"><p>FORMULA: </p></html></notes>
      </species>
      <species id="S_DNA_32_cytosine_c" name="DNA cytosine" compartment="C_c">
<notes><html xmlns="http://www.w3.org/1999/xhtml"><p>FORMULA: </p></html></notes>
      </species>
      <species id="S_DNA_c" name="DNA" compartment="C_c">
<notes><html xmlns="http://www.w3.org/1999/xhtml"><p>FORMULA: </p></html></notes>
      </species>
      <species id="S_Deamino_45_NAD_43__c" name="Deamino-NAD+" compartment="C_c">
<notes><html xmlns="http://www.w3.org/1999/xhtml"><p>FORMULA: </p></html></notes>
      </species>
      <species id="S_Decanoic_32_acid_c" name="Decanoic acid" compartment="C_c">
<notes><html xmlns="http://www.w3.org/1999/xhtml"><p>FORMULA: </p></html></notes>
      </species>
      <species id="S_Decanoyl_45_CoA_x" name="Decanoyl-CoA" compartment="C_x">
<notes><html xmlns="http://www.w3.org/1999/xhtml"><p>FORMULA: </p></html></notes>
      </species>
      <species id="S_Decanoyl_45__91_acp_93__c" name="Decanoyl-[acp]" compartment="C_c">
<notes><html xmlns="http://www.w3.org/1999/xhtml"><p>FORMULA: </p></html></notes>
      </species>
      <species id="S_Decanoyl_45__91_acp_93__p" name="Decanoyl-[acp]" compartment="C_p">
<notes><html xmlns="http://www.w3.org/1999/xhtml"><p>FORMULA: </p></html></notes>
      </species>
      <species id="S_Dehydrodolichol_32_diphosphate_c" name="Dehydrodolichol diphosphate" compartment="C_c">
<notes><html xmlns="http://www.w3.org/1999/xhtml"><p>FORMULA: </p></html></notes>
      </species>
      <species id="S_Delphin_c" name="Delphin" compartment="C_c">
<notes><html xmlns="http://www.w3.org/1999/xhtml"><p>FORMULA: </p></html></notes>
      </species>
      <species id="S_Delphinidin_32_3_45_O_45_glucoside_c" name="Delphinidin 3-O-glucoside" compartment="C_c">
<notes><html xmlns="http://www.w3.org/1999/xhtml"><p>FORMULA: </p></html></notes>
      </species>
      <species id="S_Delphinidin_c" name="Delphinidin" compartment="C_c">
<notes><html xmlns="http://www.w3.org/1999/xhtml"><p>FORMULA: </p></html></notes>
      </species>
      <species id="S_Deoxyadenosine_c" name="Deoxyadenosine" compartment="C_c">
<notes><html xmlns="http://www.w3.org/1999/xhtml"><p>FORMULA: </p></html></notes>
      </species>
      <species id="S_Deoxycytidine_c" name="Deoxycytidine" compartment="C_c">
<notes><html xmlns="http://www.w3.org/1999/xhtml"><p>FORMULA: </p></html></notes>
      </species>
      <species id="S_Deoxyguanosine_c" name="Deoxyguanosine" compartment="C_c">
<notes><html xmlns="http://www.w3.org/1999/xhtml"><p>FORMULA: </p></html></notes>
      </species>
      <species id="S_Deoxyinosine_c" name="Deoxyinosine" compartment="C_c">
<notes><html xmlns="http://www.w3.org/1999/xhtml"><p>FORMULA: </p></html></notes>
      </species>
      <species id="S_Deoxyribose_c" name="Deoxyribose" compartment="C_c">
<notes><html xmlns="http://www.w3.org/1999/xhtml"><p>FORMULA: </p></html></notes>
      </species>
      <species id="S_Deoxyuridine_c" name="Deoxyuridine" compartment="C_c">
<notes><html xmlns="http://www.w3.org/1999/xhtml"><p>FORMULA: </p></html></notes>
      </species>
      <species id="S_Dephospho_45_CoA_c" name="Dephospho-CoA" compartment="C_c">
<notes><html xmlns="http://www.w3.org/1999/xhtml"><p>FORMULA: </p></html></notes>
      </species>
      <species id="S_Desmosterol_c" name="Desmosterol" compartment="C_c">
<notes><html xmlns="http://www.w3.org/1999/xhtml"><p>FORMULA: </p></html></notes>
      </species>
      <species id="S_Dethiobiotin_c" name="Dethiobiotin" compartment="C_c">
<notes><html xmlns="http://www.w3.org/1999/xhtml"><p>FORMULA: </p></html></notes>
      </species>
      <species id="S_Dextrin_c" name="Dextrin" compartment="C_c">
<notes><html xmlns="http://www.w3.org/1999/xhtml"><p>FORMULA: </p></html></notes>
      </species>
      <species id="S_Dextrin_p" name="Dextrin" compartment="C_p">
<notes><html xmlns="http://www.w3.org/1999/xhtml"><p>FORMULA: </p></html></notes>
      </species>
      <species id="S_Di_91_3_45_deoxy_45_D_45_manno_45_octulosonyl_93__45_lipid_32_IV_40_A_41__c" name="Di[3-deoxy-D-manno-octulosonyl]-lipid IV(A)" compartment="C_c">
<notes><html xmlns="http://www.w3.org/1999/xhtml"><p>FORMULA: </p></html></notes>
      </species>
      <species id="S_Diacylglycerol_c" name="Diacylglycerol" compartment="C_c">
<notes><html xmlns="http://www.w3.org/1999/xhtml"><p>FORMULA: </p></html></notes>
      </species>
      <species id="S_Diacylglyceryl_45_2_45_aminoethylphosphonate_c" name="Diacylglyceryl-2-aminoethylphosphonate" compartment="C_c">
<notes><html xmlns="http://www.w3.org/1999/xhtml"><p>FORMULA: </p></html></notes>
      </species>
      <species id="S_Digalactosyl_45_diacylglycerol_c" name="Digalactosyl-diacylglycerol" compartment="C_c">
<notes><html xmlns="http://www.w3.org/1999/xhtml"><p>FORMULA: </p></html></notes>
      </species>
      <species id="S_Digalactosylceramide_c" name="Digalactosylceramide" compartment="C_c">
<notes><html xmlns="http://www.w3.org/1999/xhtml"><p>FORMULA: </p></html></notes>
      </species>
      <species id="S_Digalacturonate_c" name="Digalacturonate" compartment="C_c">
<notes><html xmlns="http://www.w3.org/1999/xhtml"><p>FORMULA: </p></html></notes>
      </species>
      <species id="S_Diglucosyl_45_diacylglycerol_c" name="Diglucosyl-diacylglycerol" compartment="C_c">
<notes><html xmlns="http://www.w3.org/1999/xhtml"><p>FORMULA: </p></html></notes>
      </species>
      <species id="S_Dihydroceramide_c" name="Dihydroceramide" compartment="C_c">
<notes><html xmlns="http://www.w3.org/1999/xhtml"><p>FORMULA: </p></html></notes>
      </species>
      <species id="S_Dihydrofolate_c" name="Dihydrofolate" compartment="C_c">
<notes><html xmlns="http://www.w3.org/1999/xhtml"><p>FORMULA: </p></html></notes>
      </species>
      <species id="S_Dihydrokaempferol_c" name="Dihydrokaempferol" compartment="C_c">
<notes><html xmlns="http://www.w3.org/1999/xhtml"><p>FORMULA: </p></html></notes>
      </species>
      <species id="S_Dihydrolipoamide_c" name="Dihydrolipoamide" compartment="C_c">
<notes><html xmlns="http://www.w3.org/1999/xhtml"><p>FORMULA: </p></html></notes>
      </species>
      <species id="S_Dihydrolipoylprotein_c" name="Dihydrolipoylprotein" compartment="C_c">
<notes><html xmlns="http://www.w3.org/1999/xhtml"><p>FORMULA: </p></html></notes>
      </species>
      <species id="S_Dihydromyricetin_c" name="Dihydromyricetin" compartment="C_c">
<notes><html xmlns="http://www.w3.org/1999/xhtml"><p>FORMULA: </p></html></notes>
      </species>
      <species id="S_Dihydroneopterin_32_phosphate_c" name="Dihydroneopterin phosphate" compartment="C_c">
<notes><html xmlns="http://www.w3.org/1999/xhtml"><p>FORMULA: </p></html></notes>
      </species>
      <species id="S_Dihydropteroate_c" name="Dihydropteroate" compartment="C_c">
<notes><html xmlns="http://www.w3.org/1999/xhtml"><p>FORMULA: </p></html></notes>
      </species>
      <species id="S_Dihydrozeatin_45_O_45_glucoside_c" name="Dihydrozeatin-O-glucoside" compartment="C_c">
<notes><html xmlns="http://www.w3.org/1999/xhtml"><p>FORMULA: </p></html></notes>
      </species>
      <species id="S_Dihydrozeatin_c" name="Dihydrozeatin" compartment="C_c">
<notes><html xmlns="http://www.w3.org/1999/xhtml"><p>FORMULA: </p></html></notes>
      </species>
      <species id="S_Dimethylallyl_32_diphosphate_c" name="Dimethylallyl diphosphate" compartment="C_c">
<notes><html xmlns="http://www.w3.org/1999/xhtml"><p>FORMULA: </p></html></notes>
      </species>
      <species id="S_Divinyl_32_chlorophyllide_32_a_c" name="Divinyl chlorophyllide a" compartment="C_c">
<notes><html xmlns="http://www.w3.org/1999/xhtml"><p>FORMULA: </p></html></notes>
      </species>
      <species id="S_Divinylprotochlorophyllide_c" name="Divinylprotochlorophyllide" compartment="C_c">
<notes><html xmlns="http://www.w3.org/1999/xhtml"><p>FORMULA: </p></html></notes>
      </species>
      <species id="S_Docosanoic_32_acid_c" name="Docosanoic acid" compartment="C_c">
<notes><html xmlns="http://www.w3.org/1999/xhtml"><p>FORMULA: </p></html></notes>
      </species>
      <species id="S_Docosanoyl_45_CoA_c" name="Docosanoyl-CoA" compartment="C_c">
<notes><html xmlns="http://www.w3.org/1999/xhtml"><p>FORMULA: </p></html></notes>
      </species>
      <species id="S_Docosenoyl_45_CoA_c" name="Docosenoyl-CoA" compartment="C_c">
<notes><html xmlns="http://www.w3.org/1999/xhtml"><p>FORMULA: </p></html></notes>
      </species>
      <species id="S_Dodecanoyl_45__91_acyl_45_carrier_32_protein_93__c" name="Dodecanoyl-[acyl-carrier protein]" compartment="C_c">
<notes><html xmlns="http://www.w3.org/1999/xhtml"><p>FORMULA: </p></html></notes>
      </species>
      <species id="S_Dodecanoyl_45__91_acyl_45_carrier_32_protein_93__p" name="Dodecanoyl-[acyl-carrier protein]" compartment="C_p">
<notes><html xmlns="http://www.w3.org/1999/xhtml"><p>FORMULA: </p></html></notes>
      </species>
      <species id="S_Dolichyl_32_D_45_glucosyl_32_phosphate_c" name="Dolichyl D-glucosyl phosphate" compartment="C_c">
<notes><html xmlns="http://www.w3.org/1999/xhtml"><p>FORMULA: </p></html></notes>
      </species>
      <species id="S_Dolichyl_32_beta_45_D_45_glucosyl_32_phosphate_c" name="Dolichyl beta-D-glucosyl phosphate" compartment="C_c">
<notes><html xmlns="http://www.w3.org/1999/xhtml"><p>FORMULA: </p></html></notes>
      </species>
      <species id="S_Dolichyl_32_diphosphate_c" name="Dolichyl diphosphate" compartment="C_c">
<notes><html xmlns="http://www.w3.org/1999/xhtml"><p>FORMULA: </p></html></notes>
      </species>
      <species id="S_Dolichyl_32_phosphate_32_D_45_mannose_c" name="Dolichyl phosphate D-mannose" compartment="C_c">
<notes><html xmlns="http://www.w3.org/1999/xhtml"><p>FORMULA: </p></html></notes>
      </species>
      <species id="S_Dolichyl_32_phosphate_c" name="Dolichyl phosphate" compartment="C_c">
<notes><html xmlns="http://www.w3.org/1999/xhtml"><p>FORMULA: </p></html></notes>
      </species>
      <species id="S_Echinenone_c" name="Echinenone" compartment="C_c">
<notes><html xmlns="http://www.w3.org/1999/xhtml"><p>FORMULA: </p></html></notes>
      </species>
      <species id="S_Eicosanoyl_45_CoA_c" name="Eicosanoyl-CoA" compartment="C_c">
<notes><html xmlns="http://www.w3.org/1999/xhtml"><p>FORMULA: </p></html></notes>
      </species>
      <species id="S_Electron_45_transferring_32_flavoprotein_c" name="Electron-transferring flavoprotein" compartment="C_c">
<notes><html xmlns="http://www.w3.org/1999/xhtml"><p>FORMULA: </p></html></notes>
      </species>
      <species id="S_Enzyme_32_N6_45__40_dihydrolipoyl_41_lysine_m" name="Enzyme N6-(dihydrolipoyl)lysine" compartment="C_m">
<notes><html xmlns="http://www.w3.org/1999/xhtml"><p>FORMULA: </p></html></notes>
      </species>
      <species id="S_Enzyme_32_N6_45__40_lipoyl_41_lysine_c" name="Enzyme N6-(lipoyl)lysine" compartment="C_c">
<notes><html xmlns="http://www.w3.org/1999/xhtml"><p>FORMULA: </p></html></notes>
      </species>
      <species id="S_Enzyme_32_N6_45__40_lipoyl_41_lysine_m" name="Enzyme N6-(lipoyl)lysine" compartment="C_m">
<notes><html xmlns="http://www.w3.org/1999/xhtml"><p>FORMULA: </p></html></notes>
      </species>
      <species id="S_Epimelibiose_c" name="Epimelibiose" compartment="C_c">
<notes><html xmlns="http://www.w3.org/1999/xhtml"><p>FORMULA: </p></html></notes>
      </species>
      <species id="S_Episterol_c" name="Episterol" compartment="C_c">
<notes><html xmlns="http://www.w3.org/1999/xhtml"><p>FORMULA: </p></html></notes>
      </species>
      <species id="S_Eriodictyol_32_chalcone_c" name="Eriodictyol chalcone" compartment="C_c">
<notes><html xmlns="http://www.w3.org/1999/xhtml"><p>FORMULA: </p></html></notes>
      </species>
      <species id="S_Eriodictyol_c" name="Eriodictyol" compartment="C_c">
<notes><html xmlns="http://www.w3.org/1999/xhtml"><p>FORMULA: </p></html></notes>
      </species>
      <species id="S_Estradiol_45_17beta_c" name="Estradiol-17beta" compartment="C_c">
<notes><html xmlns="http://www.w3.org/1999/xhtml"><p>FORMULA: </p></html></notes>
      </species>
      <species id="S_Estrone_c" name="Estrone" compartment="C_c">
<notes><html xmlns="http://www.w3.org/1999/xhtml"><p>FORMULA: </p></html></notes>
      </species>
      <species id="S_Ethanol_c" name="Ethanol" compartment="C_c">
<notes><html xmlns="http://www.w3.org/1999/xhtml"><p>FORMULA: </p></html></notes>
      </species>
      <species id="S_Ethanolamine_32_phosphate_c" name="Ethanolamine phosphate" compartment="C_c">
<notes><html xmlns="http://www.w3.org/1999/xhtml"><p>FORMULA: </p></html></notes>
      </species>
      <species id="S_Ethanolamine_c" name="Ethanolamine" compartment="C_c">
<notes><html xmlns="http://www.w3.org/1999/xhtml"><p>FORMULA: </p></html></notes>
      </species>
      <species id="S_FADH2_c" name="FADH2" compartment="C_c">
<notes><html xmlns="http://www.w3.org/1999/xhtml"><p>FORMULA: </p></html></notes>
      </species>
      <species id="S_FADH2_m" name="FADH2" compartment="C_m">
<notes><html xmlns="http://www.w3.org/1999/xhtml"><p>FORMULA: </p></html></notes>
      </species>
      <species id="S_FAD_c" name="FAD" compartment="C_c">
<notes><html xmlns="http://www.w3.org/1999/xhtml"><p>FORMULA: </p></html></notes>
      </species>
      <species id="S_FAD_m" name="FAD" compartment="C_m">
<notes><html xmlns="http://www.w3.org/1999/xhtml"><p>FORMULA: </p></html></notes>
      </species>
      <species id="S_FMN_c" name="FMN" compartment="C_c">
<notes><html xmlns="http://www.w3.org/1999/xhtml"><p>FORMULA: </p></html></notes>
      </species>
      <species id="S_Fatty_32_acid_c" name="Fatty acid" compartment="C_c">
<notes><html xmlns="http://www.w3.org/1999/xhtml"><p>FORMULA: </p></html></notes>
      </species>
      <species id="S_Fe2_43__c" name="Fe2+" compartment="C_c">
<notes><html xmlns="http://www.w3.org/1999/xhtml"><p>FORMULA: </p></html></notes>
      </species>
      <species id="S_Ferricytochrome_32_b5_c" name="Ferricytochrome b5" compartment="C_c">
<notes><html xmlns="http://www.w3.org/1999/xhtml"><p>FORMULA: </p></html></notes>
      </species>
      <species id="S_Ferricytochrome_32_c_c" name="Ferricytochrome c" compartment="C_c">
<notes><html xmlns="http://www.w3.org/1999/xhtml"><p>FORMULA: </p></html></notes>
      </species>
      <species id="S_Ferrocytochrome_32_b5_c" name="Ferrocytochrome b5" compartment="C_c">
<notes><html xmlns="http://www.w3.org/1999/xhtml"><p>FORMULA: </p></html></notes>
      </species>
      <species id="S_Ferrocytochrome_32_c_c" name="Ferrocytochrome c" compartment="C_c">
<notes><html xmlns="http://www.w3.org/1999/xhtml"><p>FORMULA: </p></html></notes>
      </species>
      <species id="S_Ferulate_c" name="Ferulate" compartment="C_c">
<notes><html xmlns="http://www.w3.org/1999/xhtml"><p>FORMULA: </p></html></notes>
      </species>
      <species id="S_Feruloyl_45_CoA_c" name="Feruloyl-CoA" compartment="C_c">
<notes><html xmlns="http://www.w3.org/1999/xhtml"><p>FORMULA: </p></html></notes>
      </species>
      <species id="S_Fisetinidol_45_4beta_45_ol_c" name="Fisetinidol-4beta-ol" compartment="C_c">
<notes><html xmlns="http://www.w3.org/1999/xhtml"><p>FORMULA: </p></html></notes>
      </species>
      <species id="S_Fluoren_45_9_45_ol_c" name="Fluoren-9-ol" compartment="C_c">
<notes><html xmlns="http://www.w3.org/1999/xhtml"><p>FORMULA: </p></html></notes>
      </species>
      <species id="S_Fluorene_c" name="Fluorene" compartment="C_c">
<notes><html xmlns="http://www.w3.org/1999/xhtml"><p>FORMULA: </p></html></notes>
      </species>
      <species id="S_Folate_biomass" name="Folate_biomass" compartment="C_biomass">
<notes><html xmlns="http://www.w3.org/1999/xhtml"><p>FORMULA: </p></html></notes>
      </species>
      <species id="S_Folate_c" name="Folate_c" compartment="C_c">
<notes><html xmlns="http://www.w3.org/1999/xhtml"><p>FORMULA: </p></html></notes>
      </species>
      <species id="S_Formaldehyde_c" name="Formaldehyde" compartment="C_c">
<notes><html xmlns="http://www.w3.org/1999/xhtml"><p>FORMULA: </p></html></notes>
      </species>
      <species id="S_Formamidopyrimidine_32_nucleoside_32_triphosphate_c" name="Formamidopyrimidine nucleoside triphosphate" compartment="C_c">
<notes><html xmlns="http://www.w3.org/1999/xhtml"><p>FORMULA: </p></html></notes>
      </species>
      <species id="S_Formate_c" name="Formate" compartment="C_c">
<notes><html xmlns="http://www.w3.org/1999/xhtml"><p>FORMULA: </p></html></notes>
      </species>
      <species id="S_Formate_x" name="Formate" compartment="C_x">
<notes><html xmlns="http://www.w3.org/1999/xhtml"><p>FORMULA: </p></html></notes>
      </species>
      <species id="S_Fumarate_c" name="Fumarate" compartment="C_c">
<notes><html xmlns="http://www.w3.org/1999/xhtml"><p>FORMULA: </p></html></notes>
      </species>
      <species id="S_Fumarate_m" name="Fumarate" compartment="C_m">
<notes><html xmlns="http://www.w3.org/1999/xhtml"><p>FORMULA: </p></html></notes>
      </species>
      <species id="S_Fumarate_p" name="Fumarate" compartment="C_p">
<notes><html xmlns="http://www.w3.org/1999/xhtml"><p>FORMULA: </p></html></notes>
      </species>
      <species id="S_Fustin_c" name="Fustin" compartment="C_c">
<notes><html xmlns="http://www.w3.org/1999/xhtml"><p>FORMULA: </p></html></notes>
      </species>
      <species id="S_G00003_c" name="G00003" compartment="C_c">
<notes><html xmlns="http://www.w3.org/1999/xhtml"><p>FORMULA: </p></html></notes>
      </species>
      <species id="S_G00004_c" name="G00004" compartment="C_c">
<notes><html xmlns="http://www.w3.org/1999/xhtml"><p>FORMULA: </p></html></notes>
      </species>
      <species id="S_G00006_c" name="G00006" compartment="C_c">
<notes><html xmlns="http://www.w3.org/1999/xhtml"><p>FORMULA: </p></html></notes>
      </species>
      <species id="S_G00007_c" name="G00007" compartment="C_c">
<notes><html xmlns="http://www.w3.org/1999/xhtml"><p>FORMULA: </p></html></notes>
      </species>
      <species id="S_G00008_c" name="G00008" compartment="C_c">
<notes><html xmlns="http://www.w3.org/1999/xhtml"><p>FORMULA: </p></html></notes>
      </species>
      <species id="S_G00009_c" name="G00009" compartment="C_c">
<notes><html xmlns="http://www.w3.org/1999/xhtml"><p>FORMULA: </p></html></notes>
      </species>
      <species id="S_G00011_c" name="G00011" compartment="C_c">
<notes><html xmlns="http://www.w3.org/1999/xhtml"><p>FORMULA: </p></html></notes>
      </species>
      <species id="S_G00012_c" name="G00012" compartment="C_c">
<notes><html xmlns="http://www.w3.org/1999/xhtml"><p>FORMULA: </p></html></notes>
      </species>
      <species id="S_G00013_c" name="G00013" compartment="C_c">
<notes><html xmlns="http://www.w3.org/1999/xhtml"><p>FORMULA: </p></html></notes>
      </species>
      <species id="S_G00014_c" name="G00014" compartment="C_c">
<notes><html xmlns="http://www.w3.org/1999/xhtml"><p>FORMULA: </p></html></notes>
      </species>
      <species id="S_G00038_c" name="G00038" compartment="C_c">
<notes><html xmlns="http://www.w3.org/1999/xhtml"><p>FORMULA: </p></html></notes>
      </species>
      <species id="S_G00057_c" name="G00057" compartment="C_c">
<notes><html xmlns="http://www.w3.org/1999/xhtml"><p>FORMULA: </p></html></notes>
      </species>
      <species id="S_G00073_c" name="G00073" compartment="C_c">
<notes><html xmlns="http://www.w3.org/1999/xhtml"><p>FORMULA: </p></html></notes>
      </species>
      <species id="S_G00074_c" name="G00074" compartment="C_c">
<notes><html xmlns="http://www.w3.org/1999/xhtml"><p>FORMULA: </p></html></notes>
      </species>
      <species id="S_G00079_c" name="G00079" compartment="C_c">
<notes><html xmlns="http://www.w3.org/1999/xhtml"><p>FORMULA: </p></html></notes>
      </species>
      <species id="S_G00143_c" name="G00143" compartment="C_c">
<notes><html xmlns="http://www.w3.org/1999/xhtml"><p>FORMULA: </p></html></notes>
      </species>
      <species id="S_G00145_c" name="G00145" compartment="C_c">
<notes><html xmlns="http://www.w3.org/1999/xhtml"><p>FORMULA: </p></html></notes>
      </species>
      <species id="S_G00146_c" name="G00146" compartment="C_c">
<notes><html xmlns="http://www.w3.org/1999/xhtml"><p>FORMULA: </p></html></notes>
      </species>
      <species id="S_G00148_c" name="G00148" compartment="C_c">
<notes><html xmlns="http://www.w3.org/1999/xhtml"><p>FORMULA: </p></html></notes>
      </species>
      <species id="S_G00149_c" name="G00149" compartment="C_c">
<notes><html xmlns="http://www.w3.org/1999/xhtml"><p>FORMULA: </p></html></notes>
      </species>
      <species id="S_G00171_c" name="G00171" compartment="C_c">
<notes><html xmlns="http://www.w3.org/1999/xhtml"><p>FORMULA: </p></html></notes>
      </species>
      <species id="S_G06780_c" name="G06780" compartment="C_c">
<notes><html xmlns="http://www.w3.org/1999/xhtml"><p>FORMULA: </p></html></notes>
      </species>
      <species id="S_G08421_c" name="G08421" compartment="C_c">
<notes><html xmlns="http://www.w3.org/1999/xhtml"><p>FORMULA: </p></html></notes>
      </species>
      <species id="S_G10526_c" name="G10526" compartment="C_c">
<notes><html xmlns="http://www.w3.org/1999/xhtml"><p>FORMULA: </p></html></notes>
      </species>
      <species id="S_G10595_c" name="G10595" compartment="C_c">
<notes><html xmlns="http://www.w3.org/1999/xhtml"><p>FORMULA: </p></html></notes>
      </species>
      <species id="S_G10596_c" name="G10596" compartment="C_c">
<notes><html xmlns="http://www.w3.org/1999/xhtml"><p>FORMULA: </p></html></notes>
      </species>
      <species id="S_G10597_c" name="G10597" compartment="C_c">
<notes><html xmlns="http://www.w3.org/1999/xhtml"><p>FORMULA: </p></html></notes>
      </species>
      <species id="S_G10598_c" name="G10598" compartment="C_c">
<notes><html xmlns="http://www.w3.org/1999/xhtml"><p>FORMULA: </p></html></notes>
      </species>
      <species id="S_G10599_c" name="G10599" compartment="C_c">
<notes><html xmlns="http://www.w3.org/1999/xhtml"><p>FORMULA: </p></html></notes>
      </species>
      <species id="S_G13032_c" name="G13032" compartment="C_c">
<notes><html xmlns="http://www.w3.org/1999/xhtml"><p>FORMULA: </p></html></notes>
      </species>
      <species id="S_G13033_c" name="G13033" compartment="C_c">
<notes><html xmlns="http://www.w3.org/1999/xhtml"><p>FORMULA: </p></html></notes>
      </species>
      <species id="S_G13038_c" name="G13038" compartment="C_c">
<notes><html xmlns="http://www.w3.org/1999/xhtml"><p>FORMULA: </p></html></notes>
      </species>
      <species id="S_G13039_c" name="G13039" compartment="C_c">
<notes><html xmlns="http://www.w3.org/1999/xhtml"><p>FORMULA: </p></html></notes>
      </species>
      <species id="S_GDP_45_4_45_dehydro_45_6_45_deoxy_45_D_45_mannose_c" name="GDP-4-dehydro-6-deoxy-D-mannose" compartment="C_c">
<notes><html xmlns="http://www.w3.org/1999/xhtml"><p>FORMULA: </p></html></notes>
      </species>
      <species id="S_GDP_45_D_45_mannose_c" name="GDP-D-mannose" compartment="C_c">
<notes><html xmlns="http://www.w3.org/1999/xhtml"><p>FORMULA: </p></html></notes>
      </species>
      <species id="S_GDP_45_L_45_fucose_c" name="GDP-L-fucose" compartment="C_c">
<notes><html xmlns="http://www.w3.org/1999/xhtml"><p>FORMULA: </p></html></notes>
      </species>
      <species id="S_GDP_45_L_45_galactose_c" name="GDP-L-galactose" compartment="C_c">
<notes><html xmlns="http://www.w3.org/1999/xhtml"><p>FORMULA: </p></html></notes>
      </species>
      <species id="S_GDP_45_L_45_gulose_c" name="GDP-L-gulose" compartment="C_c">
<notes><html xmlns="http://www.w3.org/1999/xhtml"><p>FORMULA: </p></html></notes>
      </species>
      <species id="S_GDP_45_mannose_c" name="GDP-mannose" compartment="C_c">
<notes><html xmlns="http://www.w3.org/1999/xhtml"><p>FORMULA: </p></html></notes>
      </species>
      <species id="S_GDP_c" name="GDP" compartment="C_c">
<notes><html xmlns="http://www.w3.org/1999/xhtml"><p>FORMULA: </p></html></notes>
      </species>
      <species id="S_GM1_c" name="GM1" compartment="C_c">
<notes><html xmlns="http://www.w3.org/1999/xhtml"><p>FORMULA: </p></html></notes>
      </species>
      <species id="S_GM2_c" name="GM2" compartment="C_c">
<notes><html xmlns="http://www.w3.org/1999/xhtml"><p>FORMULA: </p></html></notes>
      </species>
      <species id="S_GM3_c" name="GM3" compartment="C_c">
<notes><html xmlns="http://www.w3.org/1999/xhtml"><p>FORMULA: </p></html></notes>
      </species>
      <species id="S_GMP_c" name="GMP" compartment="C_c">
<notes><html xmlns="http://www.w3.org/1999/xhtml"><p>FORMULA: </p></html></notes>
      </species>
      <species id="S_GTP_biomass" name="GTP_biomass" compartment="C_biomass">
<notes><html xmlns="http://www.w3.org/1999/xhtml"><p>FORMULA: </p></html></notes>
      </species>
      <species id="S_GTP_c" name="GTP_c" compartment="C_c">
<notes><html xmlns="http://www.w3.org/1999/xhtml"><p>FORMULA: </p></html></notes>
      </species>
      <species id="S_Galactan_c" name="Galactan" compartment="C_c">
<notes><html xmlns="http://www.w3.org/1999/xhtml"><p>FORMULA: </p></html></notes>
      </species>
      <species id="S_Galactose_c" name="Galactose" compartment="C_c">
<notes><html xmlns="http://www.w3.org/1999/xhtml"><p>FORMULA: </p></html></notes>
      </species>
      <species id="S_Galactosylceramide_c" name="Galactosylceramide" compartment="C_c">
<notes><html xmlns="http://www.w3.org/1999/xhtml"><p>FORMULA: </p></html></notes>
      </species>
      <species id="S_Galactosylgloboside_c" name="Galactosylgloboside" compartment="C_c">
<notes><html xmlns="http://www.w3.org/1999/xhtml"><p>FORMULA: </p></html></notes>
      </species>
      <species id="S_Galangin_c" name="Galangin" compartment="C_c">
<notes><html xmlns="http://www.w3.org/1999/xhtml"><p>FORMULA: </p></html></notes>
      </species>
      <species id="S_Garbanzol_c" name="Garbanzol" compartment="C_c">
<notes><html xmlns="http://www.w3.org/1999/xhtml"><p>FORMULA: </p></html></notes>
      </species>
      <species id="S_Gentisate_32_aldehyde_c" name="Gentisate aldehyde" compartment="C_c">
<notes><html xmlns="http://www.w3.org/1999/xhtml"><p>FORMULA: </p></html></notes>
      </species>
      <species id="S_Geranyl_32_diphosphate_c" name="Geranyl diphosphate" compartment="C_c">
<notes><html xmlns="http://www.w3.org/1999/xhtml"><p>FORMULA: </p></html></notes>
      </species>
      <species id="S_Geranylgeranyl_32_diphosphate_c" name="Geranylgeranyl diphosphate" compartment="C_c">
<notes><html xmlns="http://www.w3.org/1999/xhtml"><p>FORMULA: </p></html></notes>
      </species>
      <species id="S_Gibberellin_32_A12_32_aldehyde_c" name="Gibberellin A12 aldehyde" compartment="C_c">
<notes><html xmlns="http://www.w3.org/1999/xhtml"><p>FORMULA: </p></html></notes>
      </species>
      <species id="S_Gibberellin_32_A12_c" name="Gibberellin A12" compartment="C_c">
<notes><html xmlns="http://www.w3.org/1999/xhtml"><p>FORMULA: </p></html></notes>
      </species>
      <species id="S_Gibberellin_32_A15_32_open_32_lactone_c" name="Gibberellin A15 open lactone" compartment="C_c">
<notes><html xmlns="http://www.w3.org/1999/xhtml"><p>FORMULA: </p></html></notes>
      </species>
      <species id="S_Gibberellin_32_A19_c" name="Gibberellin A19" compartment="C_c">
<notes><html xmlns="http://www.w3.org/1999/xhtml"><p>FORMULA: </p></html></notes>
      </species>
      <species id="S_Gibberellin_32_A1_c" name="Gibberellin A1" compartment="C_c">
<notes><html xmlns="http://www.w3.org/1999/xhtml"><p>FORMULA: </p></html></notes>
      </species>
      <species id="S_Gibberellin_32_A20_c" name="Gibberellin A20" compartment="C_c">
<notes><html xmlns="http://www.w3.org/1999/xhtml"><p>FORMULA: </p></html></notes>
      </species>
      <species id="S_Gibberellin_32_A24_c" name="Gibberellin A24" compartment="C_c">
<notes><html xmlns="http://www.w3.org/1999/xhtml"><p>FORMULA: </p></html></notes>
      </species>
      <species id="S_Gibberellin_32_A29_c" name="Gibberellin A29" compartment="C_c">
<notes><html xmlns="http://www.w3.org/1999/xhtml"><p>FORMULA: </p></html></notes>
      </species>
      <species id="S_Gibberellin_32_A34_c" name="Gibberellin A34" compartment="C_c">
<notes><html xmlns="http://www.w3.org/1999/xhtml"><p>FORMULA: </p></html></notes>
      </species>
      <species id="S_Gibberellin_32_A44_32_diacid_c" name="Gibberellin A44 diacid" compartment="C_c">
<notes><html xmlns="http://www.w3.org/1999/xhtml"><p>FORMULA: </p></html></notes>
      </species>
      <species id="S_Gibberellin_32_A4_c" name="Gibberellin A4" compartment="C_c">
<notes><html xmlns="http://www.w3.org/1999/xhtml"><p>FORMULA: </p></html></notes>
      </species>
      <species id="S_Gibberellin_32_A51_c" name="Gibberellin A51" compartment="C_c">
<notes><html xmlns="http://www.w3.org/1999/xhtml"><p>FORMULA: </p></html></notes>
      </species>
      <species id="S_Gibberellin_32_A53_c" name="Gibberellin A53" compartment="C_c">
<notes><html xmlns="http://www.w3.org/1999/xhtml"><p>FORMULA: </p></html></notes>
      </species>
      <species id="S_Gibberellin_32_A9_c" name="Gibberellin A9" compartment="C_c">
<notes><html xmlns="http://www.w3.org/1999/xhtml"><p>FORMULA: </p></html></notes>
      </species>
      <species id="S_Globo_45_H_c" name="Globo-H" compartment="C_c">
<notes><html xmlns="http://www.w3.org/1999/xhtml"><p>FORMULA: </p></html></notes>
      </species>
      <species id="S_Globoside_c" name="Globoside" compartment="C_c">
<notes><html xmlns="http://www.w3.org/1999/xhtml"><p>FORMULA: </p></html></notes>
      </species>
      <species id="S_Globotriaosylceramide_c" name="Globotriaosylceramide" compartment="C_c">
<notes><html xmlns="http://www.w3.org/1999/xhtml"><p>FORMULA: </p></html></notes>
      </species>
      <species id="S_Glucobrassicin_c" name="Glucobrassicin" compartment="C_c">
<notes><html xmlns="http://www.w3.org/1999/xhtml"><p>FORMULA: </p></html></notes>
      </species>
      <species id="S_Glucose_biomass" name="Glucose_biomass" compartment="C_biomass">
<notes><html xmlns="http://www.w3.org/1999/xhtml"><p>FORMULA: </p></html></notes>
      </species>
      <species id="S_Glucose_c" name="Glucose" compartment="C_c">
<notes><html xmlns="http://www.w3.org/1999/xhtml"><p>FORMULA: </p></html></notes>
      </species>
      <species id="S_Glucose_ext" name="Glucose_ext" compartment="C_ext">
<notes><html xmlns="http://www.w3.org/1999/xhtml"><p>FORMULA: </p></html></notes>
      </species>
      <species id="S_Glucose_p" name="Glucose" compartment="C_p">
<notes><html xmlns="http://www.w3.org/1999/xhtml"><p>FORMULA: </p></html></notes>
      </species>
      <species id="S_Glucosylceramide_c" name="Glucosylceramide" compartment="C_c">
<notes><html xmlns="http://www.w3.org/1999/xhtml"><p>FORMULA: </p></html></notes>
      </species>
      <species id="S_Glutaconyl_45_1_45_CoA_c" name="Glutaconyl-1-CoA" compartment="C_c">
<notes><html xmlns="http://www.w3.org/1999/xhtml"><p>FORMULA: </p></html></notes>
      </species>
      <species id="S_Glutamate_c" name="Glutamate" compartment="C_c">
<notes><html xmlns="http://www.w3.org/1999/xhtml"><p>FORMULA: </p></html></notes>
      </species>
      <species id="S_Glutaminyl_45_tRNA_40_Gln_41__c" name="Glutaminyl-tRNA(Gln)_c" compartment="C_c">
<notes><html xmlns="http://www.w3.org/1999/xhtml"><p>FORMULA: </p></html></notes>
      </species>
      <species id="S_Glutaryl_45_CoA_c" name="Glutaryl-CoA" compartment="C_c">
<notes><html xmlns="http://www.w3.org/1999/xhtml"><p>FORMULA: </p></html></notes>
      </species>
      <species id="S_Glutathione_32_episulfonium_32_ion_c" name="Glutathione episulfonium ion" compartment="C_c">
<notes><html xmlns="http://www.w3.org/1999/xhtml"><p>FORMULA: </p></html></notes>
      </species>
      <species id="S_Glutathione_c" name="Glutathione" compartment="C_c">
<notes><html xmlns="http://www.w3.org/1999/xhtml"><p>FORMULA: </p></html></notes>
      </species>
      <species id="S_Glutathione_p" name="Glutathione" compartment="C_p">
<notes><html xmlns="http://www.w3.org/1999/xhtml"><p>FORMULA: </p></html></notes>
      </species>
      <species id="S_Glycerol_c" name="Glycerol" compartment="C_c">
<notes><html xmlns="http://www.w3.org/1999/xhtml"><p>FORMULA: </p></html></notes>
      </species>
      <species id="S_Glycerone_32_phosphate_c" name="Glycerone phosphate_c" compartment="C_c">
<notes><html xmlns="http://www.w3.org/1999/xhtml"><p>FORMULA: </p></html></notes>
      </species>
      <species id="S_Glycerone_32_phosphate_p" name="Glycerone phosphate_p" compartment="C_p">
<notes><html xmlns="http://www.w3.org/1999/xhtml"><p>FORMULA: </p></html></notes>
      </species>
      <species id="S_Glycine_biomass" name="Glycine_biomass" compartment="C_biomass">
<notes><html xmlns="http://www.w3.org/1999/xhtml"><p>FORMULA: </p></html></notes>
      </species>
      <species id="S_Glycine_c" name="Glycine_c" compartment="C_c">
<notes><html xmlns="http://www.w3.org/1999/xhtml"><p>FORMULA: </p></html></notes>
      </species>
      <species id="S_Glycine_m" name="Glycine_m" compartment="C_m">
<notes><html xmlns="http://www.w3.org/1999/xhtml"><p>FORMULA: </p></html></notes>
      </species>
      <species id="S_Glycine_x" name="Glycine_x" compartment="C_x">
<notes><html xmlns="http://www.w3.org/1999/xhtml"><p>FORMULA: </p></html></notes>
      </species>
      <species id="S_Glycolaldehyde_c" name="Glycolaldehyde" compartment="C_c">
<notes><html xmlns="http://www.w3.org/1999/xhtml"><p>FORMULA: </p></html></notes>
      </species>
      <species id="S_Glycolate_c" name="Glycolate_c" compartment="C_c">
<notes><html xmlns="http://www.w3.org/1999/xhtml"><p>FORMULA: </p></html></notes>
      </species>
      <species id="S_Glycolate_p" name="Glycolate_p" compartment="C_p">
<notes><html xmlns="http://www.w3.org/1999/xhtml"><p>FORMULA: </p></html></notes>
      </species>
      <species id="S_Glycolate_x" name="Glycolate_x" compartment="C_x">
<notes><html xmlns="http://www.w3.org/1999/xhtml"><p>FORMULA: </p></html></notes>
      </species>
      <species id="S_Glycyl_45_tRNA_40_Gly_41__c" name="Glycyl-tRNA(Gly)_c" compartment="C_c">
<notes><html xmlns="http://www.w3.org/1999/xhtml"><p>FORMULA: </p></html></notes>
      </species>
      <species id="S_Glyoxylate_c" name="Glyoxylate" compartment="C_c">
<notes><html xmlns="http://www.w3.org/1999/xhtml"><p>FORMULA: </p></html></notes>
      </species>
      <species id="S_Glyoxylate_x" name="Glyoxylate" compartment="C_x">
<notes><html xmlns="http://www.w3.org/1999/xhtml"><p>FORMULA: </p></html></notes>
      </species>
      <species id="S_Guanine_c" name="Guanine" compartment="C_c">
<notes><html xmlns="http://www.w3.org/1999/xhtml"><p>FORMULA: </p></html></notes>
      </species>
      <species id="S_Guanosine_32_3_39__45_diphosphate_32_5_39__45_triphosphate_c" name="Guanosine 3&apos;-diphosphate 5&apos;-triphosphate" compartment="C_c">
<notes><html xmlns="http://www.w3.org/1999/xhtml"><p>FORMULA: </p></html></notes>
      </species>
      <species id="S_Guanosine_c" name="Guanosine" compartment="C_c">
<notes><html xmlns="http://www.w3.org/1999/xhtml"><p>FORMULA: </p></html></notes>
      </species>
      <species id="S_H_43__c" name="H+_c" compartment="C_c">
<notes><html xmlns="http://www.w3.org/1999/xhtml"><p>FORMULA: </p></html></notes>
      </species>
      <species id="S_H_43__m" name="H+_m" compartment="C_m">
<notes><html xmlns="http://www.w3.org/1999/xhtml"><p>FORMULA: </p></html></notes>
      </species>
      <species id="S_H_43__p" name="H+_p" compartment="C_p">
<notes><html xmlns="http://www.w3.org/1999/xhtml"><p>FORMULA: </p></html></notes>
      </species>
      <species id="S_H_43__x" name="H+_x" compartment="C_x">
<notes><html xmlns="http://www.w3.org/1999/xhtml"><p>FORMULA: </p></html></notes>
      </species>
      <species id="S_H2O2_c" name="H2O2" compartment="C_c">
<notes><html xmlns="http://www.w3.org/1999/xhtml"><p>FORMULA: </p></html></notes>
      </species>
      <species id="S_H2O2_x" name="H2O2_x" compartment="C_x">
<notes><html xmlns="http://www.w3.org/1999/xhtml"><p>FORMULA: </p></html></notes>
      </species>
      <species id="S_H2O_c" name="H2O_c" compartment="C_c">
<notes><html xmlns="http://www.w3.org/1999/xhtml"><p>FORMULA: </p></html></notes>
      </species>
      <species id="S_H2O_ext" name="H2O_ext" compartment="C_ext">
<notes><html xmlns="http://www.w3.org/1999/xhtml"><p>FORMULA: </p></html></notes>
      </species>
      <species id="S_H2O_m" name="H2O_m" compartment="C_m">
<notes><html xmlns="http://www.w3.org/1999/xhtml"><p>FORMULA: </p></html></notes>
      </species>
      <species id="S_H2O_p" name="H2O_p" compartment="C_p">
<notes><html xmlns="http://www.w3.org/1999/xhtml"><p>FORMULA: </p></html></notes>
      </species>
      <species id="S_H2O_x" name="H2O_x" compartment="C_x">
<notes><html xmlns="http://www.w3.org/1999/xhtml"><p>FORMULA: </p></html></notes>
      </species>
      <species id="S_HCO3_45__c" name="HCO3-" compartment="C_c">
<notes><html xmlns="http://www.w3.org/1999/xhtml"><p>FORMULA: </p></html></notes>
      </species>
      <species id="S_HCO3_45__m" name="HCO3-" compartment="C_m">
<notes><html xmlns="http://www.w3.org/1999/xhtml"><p>FORMULA: </p></html></notes>
      </species>
      <species id="S_HCO3_45__p" name="HCO3-" compartment="C_p">
<notes><html xmlns="http://www.w3.org/1999/xhtml"><p>FORMULA: </p></html></notes>
      </species>
      <species id="S_HCl_c" name="HCl" compartment="C_c">
<notes><html xmlns="http://www.w3.org/1999/xhtml"><p>FORMULA: </p></html></notes>
      </species>
      <species id="S_HSO3_45__c" name="HSO3-" compartment="C_c">
<notes><html xmlns="http://www.w3.org/1999/xhtml"><p>FORMULA: </p></html></notes>
      </species>
      <species id="S_HX_c" name="HX" compartment="C_c">
<notes><html xmlns="http://www.w3.org/1999/xhtml"><p>FORMULA: </p></html></notes>
      </species>
      <species id="S_Heme_32_A_c" name="Heme A" compartment="C_c">
<notes><html xmlns="http://www.w3.org/1999/xhtml"><p>FORMULA: </p></html></notes>
      </species>
      <species id="S_Heme_32_O_c" name="Heme O" compartment="C_c">
<notes><html xmlns="http://www.w3.org/1999/xhtml"><p>FORMULA: </p></html></notes>
      </species>
      <species id="S_Heme_c" name="Heme" compartment="C_c">
<notes><html xmlns="http://www.w3.org/1999/xhtml"><p>FORMULA: </p></html></notes>
      </species>
      <species id="S_Hexadecanal_c" name="Hexadecanal" compartment="C_c">
<notes><html xmlns="http://www.w3.org/1999/xhtml"><p>FORMULA: </p></html></notes>
      </species>
      <species id="S_Hexadecanoic_32_acid_acc" name="Hexadecanoic acid_acc" compartment="C_acc">
<notes><html xmlns="http://www.w3.org/1999/xhtml"><p>FORMULA: </p></html></notes>
      </species>
      <species id="S_Hexadecanoic_32_acid_biomass" name="Hexadecanoic acid_biomass" compartment="C_biomass">
<notes><html xmlns="http://www.w3.org/1999/xhtml"><p>FORMULA: </p></html></notes>
      </species>
      <species id="S_Hexadecanoic_32_acid_c" name="Hexadecanoic acid" compartment="C_c">
<notes><html xmlns="http://www.w3.org/1999/xhtml"><p>FORMULA: </p></html></notes>
      </species>
      <species id="S_Hexadecanoic_32_acid_p" name="Hexadecanoic acid_p" compartment="C_p">
<notes><html xmlns="http://www.w3.org/1999/xhtml"><p>FORMULA: </p></html></notes>
      </species>
      <species id="S_Hexadecanoic_32_acid_x" name="Hexadecanoic acid_x" compartment="C_x">
<notes><html xmlns="http://www.w3.org/1999/xhtml"><p>FORMULA: </p></html></notes>
      </species>
      <species id="S_Hexadecanoyl_45__91_acp_93__c" name="Hexadecanoyl-[acp]" compartment="C_c">
<notes><html xmlns="http://www.w3.org/1999/xhtml"><p>FORMULA: </p></html></notes>
      </species>
      <species id="S_Hexadecanoyl_45__91_acp_93__p" name="Hexadecanoyl-[acp]" compartment="C_p">
<notes><html xmlns="http://www.w3.org/1999/xhtml"><p>FORMULA: </p></html></notes>
      </species>
      <species id="S_Hexadecenoyl_45__91_acyl_45_carrier_32_protein_93__c" name="Hexadecenoyl-[acyl-carrier protein]" compartment="C_c">
<notes><html xmlns="http://www.w3.org/1999/xhtml"><p>FORMULA: </p></html></notes>
      </species>
      <species id="S_Hexanoyl_45_CoA_x" name="Hexanoyl-CoA" compartment="C_x">
<notes><html xmlns="http://www.w3.org/1999/xhtml"><p>FORMULA: </p></html></notes>
      </species>
      <species id="S_Hexanoyl_45__91_acp_93__c" name="Hexanoyl-[acp]" compartment="C_c">
<notes><html xmlns="http://www.w3.org/1999/xhtml"><p>FORMULA: </p></html></notes>
      </species>
      <species id="S_Hexanoyl_45__91_acp_93__p" name="Hexanoyl-[acp]" compartment="C_p">
<notes><html xmlns="http://www.w3.org/1999/xhtml"><p>FORMULA: </p></html></notes>
      </species>
      <species id="S_Holo_45__91_carboxylase_93__c" name="Holo-[carboxylase]" compartment="C_c">
<notes><html xmlns="http://www.w3.org/1999/xhtml"><p>FORMULA: </p></html></notes>
      </species>
      <species id="S_Homoeriodictyol_32_chalcone_c" name="Homoeriodictyol chalcone" compartment="C_c">
<notes><html xmlns="http://www.w3.org/1999/xhtml"><p>FORMULA: </p></html></notes>
      </species>
      <species id="S_Homogentisate_c" name="Homogentisate" compartment="C_c">
<notes><html xmlns="http://www.w3.org/1999/xhtml"><p>FORMULA: </p></html></notes>
      </species>
      <species id="S_Hordenine_c" name="Hordenine" compartment="C_c">
<notes><html xmlns="http://www.w3.org/1999/xhtml"><p>FORMULA: </p></html></notes>
      </species>
      <species id="S_Hydrobromic_32_acid_c" name="Hydrobromic acid" compartment="C_c">
<notes><html xmlns="http://www.w3.org/1999/xhtml"><p>FORMULA: </p></html></notes>
      </species>
      <species id="S_Hydrofluoric_32_acid_c" name="Hydrofluoric acid" compartment="C_c">
<notes><html xmlns="http://www.w3.org/1999/xhtml"><p>FORMULA: </p></html></notes>
      </species>
      <species id="S_Hydrogen_32_cyanide_c" name="Hydrogen cyanide" compartment="C_c">
<notes><html xmlns="http://www.w3.org/1999/xhtml"><p>FORMULA: </p></html></notes>
      </species>
      <species id="S_Hydrogen_c" name="Hydrogen" compartment="C_c">
<notes><html xmlns="http://www.w3.org/1999/xhtml"><p>FORMULA: </p></html></notes>
      </species>
      <species id="S_Hydrogen_sulfide_c" name="Hydrogen_sulfide_c" compartment="C_c">
<notes><html xmlns="http://www.w3.org/1999/xhtml"><p>FORMULA: </p></html></notes>
      </species>
      <species id="S_Hydrogen_sulfide_ext" name="Hydrogen_sulfide_ext" compartment="C_ext">
<notes><html xmlns="http://www.w3.org/1999/xhtml"><p>FORMULA: </p></html></notes>
      </species>
      <species id="S_Hydrogen_sulfide_p" name="Hydrogen_sulfide_p" compartment="C_p">
<notes><html xmlns="http://www.w3.org/1999/xhtml"><p>FORMULA: </p></html></notes>
      </species>
      <species id="S_Hydroxymethylbilane_c" name="Hydroxymethylbilane" compartment="C_c">
<notes><html xmlns="http://www.w3.org/1999/xhtml"><p>FORMULA: </p></html></notes>
      </species>
      <species id="S_Hydroxypyruvate_x" name="Hydroxypyruvate" compartment="C_x">
<notes><html xmlns="http://www.w3.org/1999/xhtml"><p>FORMULA: </p></html></notes>
      </species>
      <species id="S_Hypotaurine_c" name="Hypotaurine" compartment="C_c">
<notes><html xmlns="http://www.w3.org/1999/xhtml"><p>FORMULA: </p></html></notes>
      </species>
      <species id="S_Hypoxanthine_c" name="Hypoxanthine" compartment="C_c">
<notes><html xmlns="http://www.w3.org/1999/xhtml"><p>FORMULA: </p></html></notes>
      </species>
      <species id="S_IDP_c" name="IDP" compartment="C_c">
<notes><html xmlns="http://www.w3.org/1999/xhtml"><p>FORMULA: </p></html></notes>
      </species>
      <species id="S_IMP_c" name="IMP" compartment="C_c">
<notes><html xmlns="http://www.w3.org/1999/xhtml"><p>FORMULA: </p></html></notes>
      </species>
      <species id="S_ITP_c" name="ITP" compartment="C_c">
<notes><html xmlns="http://www.w3.org/1999/xhtml"><p>FORMULA: </p></html></notes>
      </species>
      <species id="S_IV2Fuc_45_Lc4Cer_c" name="IV2Fuc-Lc4Cer" compartment="C_c">
<notes><html xmlns="http://www.w3.org/1999/xhtml"><p>FORMULA: </p></html></notes>
      </species>
      <species id="S_IV2Fuc_45_nLc4Cer_c" name="IV2Fuc-nLc4Cer" compartment="C_c">
<notes><html xmlns="http://www.w3.org/1999/xhtml"><p>FORMULA: </p></html></notes>
      </species>
      <species id="S_Icosadienoic_32_acid_c" name="Icosadienoic acid" compartment="C_c">
<notes><html xmlns="http://www.w3.org/1999/xhtml"><p>FORMULA: </p></html></notes>
      </species>
      <species id="S_Icosanoic_32_acid_c" name="Icosanoic acid" compartment="C_c">
<notes><html xmlns="http://www.w3.org/1999/xhtml"><p>FORMULA: </p></html></notes>
      </species>
      <species id="S_Icosatrienoic_32_acid_c" name="Icosatrienoic acid" compartment="C_c">
<notes><html xmlns="http://www.w3.org/1999/xhtml"><p>FORMULA: </p></html></notes>
      </species>
      <species id="S_Icosenoic_32_acid_c" name="Icosenoic acid" compartment="C_c">
<notes><html xmlns="http://www.w3.org/1999/xhtml"><p>FORMULA: </p></html></notes>
      </species>
      <species id="S_Icosenoyl_45_CoA_c" name="Icosenoyl-CoA" compartment="C_c">
<notes><html xmlns="http://www.w3.org/1999/xhtml"><p>FORMULA: </p></html></notes>
      </species>
      <species id="S_Imidazole_45_4_45_acetaldehyde_c" name="Imidazole-4-acetaldehyde" compartment="C_c">
<notes><html xmlns="http://www.w3.org/1999/xhtml"><p>FORMULA: </p></html></notes>
      </species>
      <species id="S_Imidazole_45_4_45_acetate_c" name="Imidazole-4-acetate" compartment="C_c">
<notes><html xmlns="http://www.w3.org/1999/xhtml"><p>FORMULA: </p></html></notes>
      </species>
      <species id="S_Iminoaspartate_c" name="Iminoaspartate" compartment="C_c">
<notes><html xmlns="http://www.w3.org/1999/xhtml"><p>FORMULA: </p></html></notes>
      </species>
      <species id="S_Indole_45_3_45_acetaldehyde_c" name="Indole-3-acetaldehyde" compartment="C_c">
<notes><html xmlns="http://www.w3.org/1999/xhtml"><p>FORMULA: </p></html></notes>
      </species>
      <species id="S_Indole_45_3_45_acetate_c" name="Indole-3-acetate" compartment="C_c">
<notes><html xmlns="http://www.w3.org/1999/xhtml"><p>FORMULA: </p></html></notes>
      </species>
      <species id="S_Indole_c" name="Indole" compartment="C_c">
<notes><html xmlns="http://www.w3.org/1999/xhtml"><p>FORMULA: </p></html></notes>
      </species>
      <species id="S_Indoleglycerol_32_phosphate_c" name="Indoleglycerol phosphate" compartment="C_c">
<notes><html xmlns="http://www.w3.org/1999/xhtml"><p>FORMULA: </p></html></notes>
      </species>
      <species id="S_Inosine_c" name="Inosine" compartment="C_c">
<notes><html xmlns="http://www.w3.org/1999/xhtml"><p>FORMULA: </p></html></notes>
      </species>
      <species id="S_Inositol_32_1_45_phosphate_c" name="Inositol 1-phosphate" compartment="C_c">
<notes><html xmlns="http://www.w3.org/1999/xhtml"><p>FORMULA: </p></html></notes>
      </species>
      <species id="S_Isochorismate_c" name="Isochorismate" compartment="C_c">
<notes><html xmlns="http://www.w3.org/1999/xhtml"><p>FORMULA: </p></html></notes>
      </species>
      <species id="S_Isocitrate_c" name="Isocitrate_c" compartment="C_c">
<notes><html xmlns="http://www.w3.org/1999/xhtml"><p>FORMULA: </p></html></notes>
      </species>
      <species id="S_Isocitrate_m" name="Isocitrate" compartment="C_m">
<notes><html xmlns="http://www.w3.org/1999/xhtml"><p>FORMULA: </p></html></notes>
      </species>
      <species id="S_Isocitrate_x" name="Isocitrate_x" compartment="C_x">
<notes><html xmlns="http://www.w3.org/1999/xhtml"><p>FORMULA: </p></html></notes>
      </species>
      <species id="S_Isofucosterol_c" name="Isofucosterol" compartment="C_c">
<notes><html xmlns="http://www.w3.org/1999/xhtml"><p>FORMULA: </p></html></notes>
      </species>
      <species id="S_Isoliquiritigenin_c" name="Isoliquiritigenin" compartment="C_c">
<notes><html xmlns="http://www.w3.org/1999/xhtml"><p>FORMULA: </p></html></notes>
      </species>
      <species id="S_Isomaltose_c" name="Isomaltose" compartment="C_c">
<notes><html xmlns="http://www.w3.org/1999/xhtml"><p>FORMULA: </p></html></notes>
      </species>
      <species id="S_Isopentenyl_32_diphosphate_c" name="Isopentenyl diphosphate" compartment="C_c">
<notes><html xmlns="http://www.w3.org/1999/xhtml"><p>FORMULA: </p></html></notes>
      </species>
      <species id="S_Isopentenyladenosine_45_5_39__45_triphosphate_c" name="Isopentenyladenosine-5&apos;-triphosphate" compartment="C_c">
<notes><html xmlns="http://www.w3.org/1999/xhtml"><p>FORMULA: </p></html></notes>
      </species>
      <species id="S_Isopnetenyladenosine_45_5_39__45_diphosphate_c" name="Isopnetenyladenosine-5&apos;-diphosphate" compartment="C_c">
<notes><html xmlns="http://www.w3.org/1999/xhtml"><p>FORMULA: </p></html></notes>
      </species>
      <species id="S_Isosalipurpol_c" name="Isosalipurpol" compartment="C_c">
<notes><html xmlns="http://www.w3.org/1999/xhtml"><p>FORMULA: </p></html></notes>
      </species>
      <species id="S_Kaempferol_32_3_45_O_45_glucoside_c" name="Kaempferol 3-O-glucoside" compartment="C_c">
<notes><html xmlns="http://www.w3.org/1999/xhtml"><p>FORMULA: </p></html></notes>
      </species>
      <species id="S_Kaempferol_c" name="Kaempferol" compartment="C_c">
<notes><html xmlns="http://www.w3.org/1999/xhtml"><p>FORMULA: </p></html></notes>
      </species>
      <species id="S_Kaur_45_16_45_en_45_18_45_al_c" name="Kaur-16-en-18-al" compartment="C_c">
<notes><html xmlns="http://www.w3.org/1999/xhtml"><p>FORMULA: </p></html></notes>
      </species>
      <species id="S_Kaur_45_16_45_en_45_18_45_oic_32_acid_c" name="Kaur-16-en-18-oic acid" compartment="C_c">
<notes><html xmlns="http://www.w3.org/1999/xhtml"><p>FORMULA: </p></html></notes>
      </species>
      <species id="S_Kaur_45_16_45_en_45_18_45_ol_c" name="Kaur-16-en-18-ol" compartment="C_c">
<notes><html xmlns="http://www.w3.org/1999/xhtml"><p>FORMULA: </p></html></notes>
      </species>
      <species id="S_Ketone_c" name="Ketone" compartment="C_c">
<notes><html xmlns="http://www.w3.org/1999/xhtml"><p>FORMULA: </p></html></notes>
      </species>
      <species id="S_L_45_1_45_Pyrroline_45_3_45_hydroxy_45_5_45_carboxylate_c" name="L-1-Pyrroline-3-hydroxy-5-carboxylate" compartment="C_c">
<notes><html xmlns="http://www.w3.org/1999/xhtml"><p>FORMULA: </p></html></notes>
      </species>
      <species id="S_L_45_2_44_3_45_Dihydrodipicolinate_c" name="L-2,3-Dihydrodipicolinate" compartment="C_c">
<notes><html xmlns="http://www.w3.org/1999/xhtml"><p>FORMULA: </p></html></notes>
      </species>
      <species id="S_L_45_2_45_Aminoadipate_32_6_45_semialdehyde_c" name="L-2-Aminoadipate 6-semialdehyde" compartment="C_c">
<notes><html xmlns="http://www.w3.org/1999/xhtml"><p>FORMULA: </p></html></notes>
      </species>
      <species id="S_L_45_Alanine_biomass" name="L-Alanine_biomass" compartment="C_biomass">
<notes><html xmlns="http://www.w3.org/1999/xhtml"><p>FORMULA: </p></html></notes>
      </species>
      <species id="S_L_45_Alanine_c" name="L-Alanine_c" compartment="C_c">
<notes><html xmlns="http://www.w3.org/1999/xhtml"><p>FORMULA: </p></html></notes>
      </species>
      <species id="S_L_45_Alanine_ext" name="L-Alanine_ext" compartment="C_ext">
<notes><html xmlns="http://www.w3.org/1999/xhtml"><p>FORMULA: </p></html></notes>
      </species>
      <species id="S_L_45_Alanine_p" name="L-Alanine" compartment="C_p">
<notes><html xmlns="http://www.w3.org/1999/xhtml"><p>FORMULA: </p></html></notes>
      </species>
      <species id="S_L_45_Alanyl_45_tRNA_c" name="L-Alanyl-tRNA_c" compartment="C_c">
<notes><html xmlns="http://www.w3.org/1999/xhtml"><p>FORMULA: </p></html></notes>
      </species>
      <species id="S_L_45_Amino_32_acid_c" name="L-Amino acid" compartment="C_c">
<notes><html xmlns="http://www.w3.org/1999/xhtml"><p>FORMULA: </p></html></notes>
      </species>
      <species id="S_L_45_Arabinose_c" name="L-Arabinose" compartment="C_c">
<notes><html xmlns="http://www.w3.org/1999/xhtml"><p>FORMULA: </p></html></notes>
      </species>
      <species id="S_L_45_Arginine_biomass" name="L-Arginine_biomass" compartment="C_biomass">
<notes><html xmlns="http://www.w3.org/1999/xhtml"><p>FORMULA: </p></html></notes>
      </species>
      <species id="S_L_45_Arginine_c" name="L-Arginine" compartment="C_c">
<notes><html xmlns="http://www.w3.org/1999/xhtml"><p>FORMULA: </p></html></notes>
      </species>
      <species id="S_L_45_Arginyl_45_tRNA_40_Arg_41__c" name="L-Arginyl-tRNA(Arg)_c" compartment="C_c">
<notes><html xmlns="http://www.w3.org/1999/xhtml"><p>FORMULA: </p></html></notes>
      </species>
      <species id="S_L_45_Arogenate_c" name="L-Arogenate" compartment="C_c">
<notes><html xmlns="http://www.w3.org/1999/xhtml"><p>FORMULA: </p></html></notes>
      </species>
      <species id="S_L_45_Asparagine_biomass" name="L-Asparagine_biomass" compartment="C_biomass">
<notes><html xmlns="http://www.w3.org/1999/xhtml"><p>FORMULA: </p></html></notes>
      </species>
      <species id="S_L_45_Asparagine_c" name="L-Asparagine" compartment="C_c">
<notes><html xmlns="http://www.w3.org/1999/xhtml"><p>FORMULA: </p></html></notes>
      </species>
      <species id="S_L_45_Asparaginyl_45_tRNA_40_Asn_41__c" name="L-Asparaginyl-tRNA(Asn)_c" compartment="C_c">
<notes><html xmlns="http://www.w3.org/1999/xhtml"><p>FORMULA: </p></html></notes>
      </species>
      <species id="S_L_45_Aspartate_32_4_45_semialdehyde_c" name="L-Aspartate 4-semialdehyde" compartment="C_c">
<notes><html xmlns="http://www.w3.org/1999/xhtml"><p>FORMULA: </p></html></notes>
      </species>
      <species id="S_L_45_Aspartate_biomass" name="L-Aspartate_biomass" compartment="C_biomass">
<notes><html xmlns="http://www.w3.org/1999/xhtml"><p>FORMULA: </p></html></notes>
      </species>
      <species id="S_L_45_Aspartate_c" name="L-Aspartate_c" compartment="C_c">
<notes><html xmlns="http://www.w3.org/1999/xhtml"><p>FORMULA: </p></html></notes>
      </species>
      <species id="S_L_45_Aspartate_ext" name="L-Aspartate_ext" compartment="C_ext">
<notes><html xmlns="http://www.w3.org/1999/xhtml"><p>FORMULA: </p></html></notes>
      </species>
      <species id="S_L_45_Aspartate_m" name="L-Aspartate_m" compartment="C_m">
<notes><html xmlns="http://www.w3.org/1999/xhtml"><p>FORMULA: </p></html></notes>
      </species>
      <species id="S_L_45_Aspartate_p" name="L-Aspartate" compartment="C_p">
<notes><html xmlns="http://www.w3.org/1999/xhtml"><p>FORMULA: </p></html></notes>
      </species>
      <species id="S_L_45_Aspartyl_45_tRNA_40_Asn_41__c" name="L-Aspartyl-tRNA(Asn)_c" compartment="C_c">
<notes><html xmlns="http://www.w3.org/1999/xhtml"><p>FORMULA: </p></html></notes>
      </species>
      <species id="S_L_45_Aspartyl_45_tRNA_40_Asp_41__c" name="L-Aspartyl-tRNA(Asp)" compartment="C_c">
<notes><html xmlns="http://www.w3.org/1999/xhtml"><p>FORMULA: </p></html></notes>
      </species>
      <species id="S_L_45_Citrulline_c" name="L-Citrulline_c" compartment="C_c">
<notes><html xmlns="http://www.w3.org/1999/xhtml"><p>FORMULA: </p></html></notes>
      </species>
      <species id="S_L_45_Citrulline_m" name="L-Citrulline_m" compartment="C_m">
<notes><html xmlns="http://www.w3.org/1999/xhtml"><p>FORMULA: </p></html></notes>
      </species>
      <species id="S_L_45_Citrulline_p" name="L-Citrulline_p" compartment="C_p">
<notes><html xmlns="http://www.w3.org/1999/xhtml"><p>FORMULA: </p></html></notes>
      </species>
      <species id="S_L_45_Cystathionine_c" name="L-Cystathionine" compartment="C_c">
<notes><html xmlns="http://www.w3.org/1999/xhtml"><p>FORMULA: </p></html></notes>
      </species>
      <species id="S_L_45_Cysteate_c" name="L-Cysteate" compartment="C_c">
<notes><html xmlns="http://www.w3.org/1999/xhtml"><p>FORMULA: </p></html></notes>
      </species>
      <species id="S_L_45_Cysteine_biomass" name="L-Cysteine_biomass" compartment="C_biomass">
<notes><html xmlns="http://www.w3.org/1999/xhtml"><p>FORMULA: </p></html></notes>
      </species>
      <species id="S_L_45_Cysteine_c" name="L-Cysteine" compartment="C_c">
<notes><html xmlns="http://www.w3.org/1999/xhtml"><p>FORMULA: </p></html></notes>
      </species>
      <species id="S_L_45_Cysteinyl_45_tRNA_40_Cys_41__c" name="L-Cysteinyl-tRNA(Cys)_c" compartment="C_c">
<notes><html xmlns="http://www.w3.org/1999/xhtml"><p>FORMULA: </p></html></notes>
      </species>
      <species id="S_L_45_Cystine_c" name="L-Cystine" compartment="C_c">
<notes><html xmlns="http://www.w3.org/1999/xhtml"><p>FORMULA: </p></html></notes>
      </species>
      <species id="S_L_45_Dehydroascorbate_c" name="L-Dehydroascorbate_c" compartment="C_c">
<notes><html xmlns="http://www.w3.org/1999/xhtml"><p>FORMULA: </p></html></notes>
      </species>
      <species id="S_L_45_Dopachrome_c" name="L-Dopachrome" compartment="C_c">
<notes><html xmlns="http://www.w3.org/1999/xhtml"><p>FORMULA: </p></html></notes>
      </species>
      <species id="S_L_45_Galactono_45_1_44_4_45_lactone_c" name="L-Galactono-1,4-lactone" compartment="C_c">
<notes><html xmlns="http://www.w3.org/1999/xhtml"><p>FORMULA: </p></html></notes>
      </species>
      <species id="S_L_45_Galactose_32_1_45_phosphate_c" name="L-Galactose 1-phosphate" compartment="C_c">
<notes><html xmlns="http://www.w3.org/1999/xhtml"><p>FORMULA: </p></html></notes>
      </species>
      <species id="S_L_45_Galactose_c" name="L-Galactose" compartment="C_c">
<notes><html xmlns="http://www.w3.org/1999/xhtml"><p>FORMULA: </p></html></notes>
      </species>
      <species id="S_L_45_Glutamate_32_5_45_semialdehyde_c" name="L-Glutamate 5-semialdehyde" compartment="C_c">
<notes><html xmlns="http://www.w3.org/1999/xhtml"><p>FORMULA: </p></html></notes>
      </species>
      <species id="S_L_45_Glutamate_biomass" name="L-Glutamate_biomass" compartment="C_biomass">
<notes><html xmlns="http://www.w3.org/1999/xhtml"><p>FORMULA: </p></html></notes>
      </species>
      <species id="S_L_45_Glutamate_c" name="L-Glutamate_c" compartment="C_c">
<notes><html xmlns="http://www.w3.org/1999/xhtml"><p>FORMULA: </p></html></notes>
      </species>
      <species id="S_L_45_Glutamate_ext" name="L-Glutamate_ext" compartment="C_ext">
<notes><html xmlns="http://www.w3.org/1999/xhtml"><p>FORMULA: </p></html></notes>
      </species>
      <species id="S_L_45_Glutamate_m" name="L-Glutamate_m" compartment="C_m">
<notes><html xmlns="http://www.w3.org/1999/xhtml"><p>FORMULA: </p></html></notes>
      </species>
      <species id="S_L_45_Glutamate_p" name="L-Glutamate_p" compartment="C_p">
<notes><html xmlns="http://www.w3.org/1999/xhtml"><p>FORMULA: </p></html></notes>
      </species>
      <species id="S_L_45_Glutamate_x" name="L-Glutamate_x" compartment="C_x">
<notes><html xmlns="http://www.w3.org/1999/xhtml"><p>FORMULA: </p></html></notes>
      </species>
      <species id="S_L_45_Glutamine_biomass" name="L-Glutamine_biomass" compartment="C_biomass">
<notes><html xmlns="http://www.w3.org/1999/xhtml"><p>FORMULA: </p></html></notes>
      </species>
      <species id="S_L_45_Glutamine_c" name="L-Glutamine_c" compartment="C_c">
<notes><html xmlns="http://www.w3.org/1999/xhtml"><p>FORMULA: </p></html></notes>
      </species>
      <species id="S_L_45_Glutamine_ext" name="L-Glutamine_ext" compartment="C_ext">
<notes><html xmlns="http://www.w3.org/1999/xhtml"><p>FORMULA: </p></html></notes>
      </species>
      <species id="S_L_45_Glutamine_m" name="L-Glutamine_m" compartment="C_m">
<notes><html xmlns="http://www.w3.org/1999/xhtml"><p>FORMULA: </p></html></notes>
      </species>
      <species id="S_L_45_Glutamine_p" name="L-Glutamine_p" compartment="C_p">
<notes><html xmlns="http://www.w3.org/1999/xhtml"><p>FORMULA: </p></html></notes>
      </species>
      <species id="S_L_45_Glutamyl_32_5_45_phosphate_c" name="L-Glutamyl 5-phosphate" compartment="C_c">
<notes><html xmlns="http://www.w3.org/1999/xhtml"><p>FORMULA: </p></html></notes>
      </species>
      <species id="S_L_45_Glutamyl_45_tRNA_40_Gln_41__m" name="L-Glutamyl-tRNA(Gln)" compartment="C_m">
<notes><html xmlns="http://www.w3.org/1999/xhtml"><p>FORMULA: </p></html></notes>
      </species>
      <species id="S_L_45_Glutamyl_45_tRNA_40_Glu_41__c" name="L-Glutamyl-tRNA(Glu)_c" compartment="C_c">
<notes><html xmlns="http://www.w3.org/1999/xhtml"><p>FORMULA: </p></html></notes>
      </species>
      <species id="S_L_45_Histidinal_c" name="L-Histidinal" compartment="C_c">
<notes><html xmlns="http://www.w3.org/1999/xhtml"><p>FORMULA: </p></html></notes>
      </species>
      <species id="S_L_45_Histidine_biomass" name="L-Histidine_biomass" compartment="C_biomass">
<notes><html xmlns="http://www.w3.org/1999/xhtml"><p>FORMULA: </p></html></notes>
      </species>
      <species id="S_L_45_Histidine_c" name="L-Histidine" compartment="C_c">
<notes><html xmlns="http://www.w3.org/1999/xhtml"><p>FORMULA: </p></html></notes>
      </species>
      <species id="S_L_45_Histidinol_32_phosphate_c" name="L-Histidinol phosphate" compartment="C_c">
<notes><html xmlns="http://www.w3.org/1999/xhtml"><p>FORMULA: </p></html></notes>
      </species>
      <species id="S_L_45_Histidinol_c" name="L-Histidinol" compartment="C_c">
<notes><html xmlns="http://www.w3.org/1999/xhtml"><p>FORMULA: </p></html></notes>
      </species>
      <species id="S_L_45_Histidyl_45_tRNA_40_His_41__c" name="L-Histidyl-tRNA(His)_c" compartment="C_c">
<notes><html xmlns="http://www.w3.org/1999/xhtml"><p>FORMULA: </p></html></notes>
      </species>
      <species id="S_L_45_Homocysteine_c" name="L-Homocysteine" compartment="C_c">
<notes><html xmlns="http://www.w3.org/1999/xhtml"><p>FORMULA: </p></html></notes>
      </species>
      <species id="S_L_45_Homoserine_c" name="L-Homoserine" compartment="C_c">
<notes><html xmlns="http://www.w3.org/1999/xhtml"><p>FORMULA: </p></html></notes>
      </species>
      <species id="S_L_45_Isoleucine_biomass" name="L-Isoleucine_biomass" compartment="C_biomass">
<notes><html xmlns="http://www.w3.org/1999/xhtml"><p>FORMULA: </p></html></notes>
      </species>
      <species id="S_L_45_Isoleucine_c" name="L-Isoleucine" compartment="C_c">
<notes><html xmlns="http://www.w3.org/1999/xhtml"><p>FORMULA: </p></html></notes>
      </species>
      <species id="S_L_45_Isoleucyl_45_tRNA_40_Ile_41__c" name="L-Isoleucyl-tRNA(Ile)_c" compartment="C_c">
<notes><html xmlns="http://www.w3.org/1999/xhtml"><p>FORMULA: </p></html></notes>
      </species>
      <species id="S_L_45_Leucine_biomass" name="L-Leucine_biomass" compartment="C_biomass">
<notes><html xmlns="http://www.w3.org/1999/xhtml"><p>FORMULA: </p></html></notes>
      </species>
      <species id="S_L_45_Leucine_c" name="L-Leucine" compartment="C_c">
<notes><html xmlns="http://www.w3.org/1999/xhtml"><p>FORMULA: </p></html></notes>
      </species>
      <species id="S_L_45_Leucyl_45_tRNA_40_Leu_41__c" name="L-Leucyl-tRNA(Leu)_c" compartment="C_c">
<notes><html xmlns="http://www.w3.org/1999/xhtml"><p>FORMULA: </p></html></notes>
      </species>
      <species id="S_L_45_Lysine_biomass" name="L-Lysine_biomass" compartment="C_biomass">
<notes><html xmlns="http://www.w3.org/1999/xhtml"><p>FORMULA: </p></html></notes>
      </species>
      <species id="S_L_45_Lysine_c" name="L-Lysine" compartment="C_c">
<notes><html xmlns="http://www.w3.org/1999/xhtml"><p>FORMULA: </p></html></notes>
      </species>
      <species id="S_L_45_Lysyl_45_tRNA_40_Lys_41__c" name="L-Lysyl-tRNA(Lys)_c" compartment="C_c">
<notes><html xmlns="http://www.w3.org/1999/xhtml"><p>FORMULA: </p></html></notes>
      </species>
      <species id="S_L_45_Lyxonate_c" name="L-Lyxonate" compartment="C_c">
<notes><html xmlns="http://www.w3.org/1999/xhtml"><p>FORMULA: </p></html></notes>
      </species>
      <species id="S_L_45_Methionine_biomass" name="L-Methionine_biomass" compartment="C_biomass">
<notes><html xmlns="http://www.w3.org/1999/xhtml"><p>FORMULA: </p></html></notes>
      </species>
      <species id="S_L_45_Methionine_c" name="L-Methionine" compartment="C_c">
<notes><html xmlns="http://www.w3.org/1999/xhtml"><p>FORMULA: </p></html></notes>
      </species>
      <species id="S_L_45_Methionyl_45_tRNA_40_Met_41__c" name="L-Methionyl-tRNA(Met)_c" compartment="C_c">
<notes><html xmlns="http://www.w3.org/1999/xhtml"><p>FORMULA: </p></html></notes>
      </species>
      <species id="S_L_45_Ornithine_c" name="L-Ornithine_c" compartment="C_c">
<notes><html xmlns="http://www.w3.org/1999/xhtml"><p>FORMULA: </p></html></notes>
      </species>
      <species id="S_L_45_Ornithine_m" name="L-Ornithine_m" compartment="C_m">
<notes><html xmlns="http://www.w3.org/1999/xhtml"><p>FORMULA: </p></html></notes>
      </species>
      <species id="S_L_45_Ornithine_p" name="L-Ornithine_p" compartment="C_p">
<notes><html xmlns="http://www.w3.org/1999/xhtml"><p>FORMULA: </p></html></notes>
      </species>
      <species id="S_L_45_Phenylalanine_biomass" name="L-Phenylalanine_biomass" compartment="C_biomass">
<notes><html xmlns="http://www.w3.org/1999/xhtml"><p>FORMULA: </p></html></notes>
      </species>
      <species id="S_L_45_Phenylalanine_c" name="L-Phenylalanine" compartment="C_c">
<notes><html xmlns="http://www.w3.org/1999/xhtml"><p>FORMULA: </p></html></notes>
      </species>
      <species id="S_L_45_Phenylalanyl_45_tRNA_40_Phe_41__c" name="L-Phenylalanyl-tRNA(Phe)_c" compartment="C_c">
<notes><html xmlns="http://www.w3.org/1999/xhtml"><p>FORMULA: </p></html></notes>
      </species>
      <species id="S_L_45_Proline_biomass" name="L-Proline_biomass" compartment="C_biomass">
<notes><html xmlns="http://www.w3.org/1999/xhtml"><p>FORMULA: </p></html></notes>
      </species>
      <species id="S_L_45_Proline_c" name="L-Proline" compartment="C_c">
<notes><html xmlns="http://www.w3.org/1999/xhtml"><p>FORMULA: </p></html></notes>
      </species>
      <species id="S_L_45_Prolyl_45_tRNA_40_Pro_41__c" name="L-Prolyl-tRNA(Pro)_c" compartment="C_c">
<notes><html xmlns="http://www.w3.org/1999/xhtml"><p>FORMULA: </p></html></notes>
      </species>
      <species id="S_L_45_Serine_biomass" name="L-Serine_biomass" compartment="C_biomass">
<notes><html xmlns="http://www.w3.org/1999/xhtml"><p>FORMULA: </p></html></notes>
      </species>
      <species id="S_L_45_Serine_c" name="L-Serine_c" compartment="C_c">
<notes><html xmlns="http://www.w3.org/1999/xhtml"><p>FORMULA: </p></html></notes>
      </species>
      <species id="S_L_45_Serine_ext" name="L-Serine_ext" compartment="C_ext">
<notes><html xmlns="http://www.w3.org/1999/xhtml"><p>FORMULA: </p></html></notes>
      </species>
      <species id="S_L_45_Serine_m" name="L-Serine_m" compartment="C_m">
<notes><html xmlns="http://www.w3.org/1999/xhtml"><p>FORMULA: </p></html></notes>
      </species>
      <species id="S_L_45_Serine_x" name="L-Serine_x" compartment="C_x">
<notes><html xmlns="http://www.w3.org/1999/xhtml"><p>FORMULA: </p></html></notes>
      </species>
      <species id="S_L_45_Seryl_45_tRNA_40_Ser_41__c" name="L-Seryl-tRNA(Ser)_c" compartment="C_c">
<notes><html xmlns="http://www.w3.org/1999/xhtml"><p>FORMULA: </p></html></notes>
      </species>
      <species id="S_L_45_Threonine_biomass" name="L-Threonine_biomass" compartment="C_biomass">
<notes><html xmlns="http://www.w3.org/1999/xhtml"><p>FORMULA: </p></html></notes>
      </species>
      <species id="S_L_45_Threonine_c" name="L-Threonine" compartment="C_c">
<notes><html xmlns="http://www.w3.org/1999/xhtml"><p>FORMULA: </p></html></notes>
      </species>
      <species id="S_L_45_Threonyl_45_tRNA_40_Thr_41__c" name="L-Threonyl-tRNA(Thr)_c" compartment="C_c">
<notes><html xmlns="http://www.w3.org/1999/xhtml"><p>FORMULA: </p></html></notes>
      </species>
      <species id="S_L_45_Tryptophan_biomass" name="L-Tryptophan_biomass" compartment="C_biomass">
<notes><html xmlns="http://www.w3.org/1999/xhtml"><p>FORMULA: </p></html></notes>
      </species>
      <species id="S_L_45_Tryptophan_c" name="L-Tryptophan" compartment="C_c">
<notes><html xmlns="http://www.w3.org/1999/xhtml"><p>FORMULA: </p></html></notes>
      </species>
      <species id="S_L_45_Tryptophanyl_45_tRNA_40_Trp_41__c" name="L-Tryptophanyl-tRNA(Trp)_c" compartment="C_c">
<notes><html xmlns="http://www.w3.org/1999/xhtml"><p>FORMULA: </p></html></notes>
      </species>
      <species id="S_L_45_Tyrosine_biomass" name="L-Tyrosine_biomass" compartment="C_biomass">
<notes><html xmlns="http://www.w3.org/1999/xhtml"><p>FORMULA: </p></html></notes>
      </species>
      <species id="S_L_45_Tyrosine_c" name="L-Tyrosine" compartment="C_c">
<notes><html xmlns="http://www.w3.org/1999/xhtml"><p>FORMULA: </p></html></notes>
      </species>
      <species id="S_L_45_Tyrosyl_45_tRNA_40_Tyr_41__c" name="L-Tyrosyl-tRNA(Tyr)_c" compartment="C_c">
<notes><html xmlns="http://www.w3.org/1999/xhtml"><p>FORMULA: </p></html></notes>
      </species>
      <species id="S_L_45_Valine_biomass" name="L-Valine_biomass" compartment="C_biomass">
<notes><html xmlns="http://www.w3.org/1999/xhtml"><p>FORMULA: </p></html></notes>
      </species>
      <species id="S_L_45_Valine_c" name="L-Valine" compartment="C_c">
<notes><html xmlns="http://www.w3.org/1999/xhtml"><p>FORMULA: </p></html></notes>
      </species>
      <species id="S_L_45_Valyl_45_tRNA_40_Val_41__c" name="L-Valyl-tRNA(Val)_c" compartment="C_c">
<notes><html xmlns="http://www.w3.org/1999/xhtml"><p>FORMULA: </p></html></notes>
      </species>
      <species id="S_L_45_Xylonate_c" name="L-Xylonate" compartment="C_c">
<notes><html xmlns="http://www.w3.org/1999/xhtml"><p>FORMULA: </p></html></notes>
      </species>
      <species id="S_L_45_erythro_45_4_45_Hydroxyglutamate_c" name="L-erythro-4-Hydroxyglutamate" compartment="C_c">
<notes><html xmlns="http://www.w3.org/1999/xhtml"><p>FORMULA: </p></html></notes>
      </species>
      <species id="S_LL_45_2_44_6_45_Diaminoheptanedioate_c" name="LL-2,6-Diaminoheptanedioate" compartment="C_c">
<notes><html xmlns="http://www.w3.org/1999/xhtml"><p>FORMULA: </p></html></notes>
      </species>
      <species id="S_Lactose_32_6_45_phosphate_c" name="Lactose 6-phosphate" compartment="C_c">
<notes><html xmlns="http://www.w3.org/1999/xhtml"><p>FORMULA: </p></html></notes>
      </species>
      <species id="S_Lactose_c" name="Lactose" compartment="C_c">
<notes><html xmlns="http://www.w3.org/1999/xhtml"><p>FORMULA: </p></html></notes>
      </species>
      <species id="S_Lactosylceramide_c" name="Lactosylceramide" compartment="C_c">
<notes><html xmlns="http://www.w3.org/1999/xhtml"><p>FORMULA: </p></html></notes>
      </species>
      <species id="S_Lanosterol_c" name="Lanosterol" compartment="C_c">
<notes><html xmlns="http://www.w3.org/1999/xhtml"><p>FORMULA: </p></html></notes>
      </species>
      <species id="S_Lauroyl_45_CoA_x" name="Lauroyl-CoA" compartment="C_x">
<notes><html xmlns="http://www.w3.org/1999/xhtml"><p>FORMULA: </p></html></notes>
      </species>
      <species id="S_Lc4Cer_c" name="Lc4Cer" compartment="C_c">
<notes><html xmlns="http://www.w3.org/1999/xhtml"><p>FORMULA: </p></html></notes>
      </species>
      <species id="S_Leucocyanidin_c" name="Leucocyanidin" compartment="C_c">
<notes><html xmlns="http://www.w3.org/1999/xhtml"><p>FORMULA: </p></html></notes>
      </species>
      <species id="S_Leucodelphinidin_c" name="Leucodelphinidin" compartment="C_c">
<notes><html xmlns="http://www.w3.org/1999/xhtml"><p>FORMULA: </p></html></notes>
      </species>
      <species id="S_Leukotriene_32_A4_c" name="Leukotriene A4" compartment="C_c">
<notes><html xmlns="http://www.w3.org/1999/xhtml"><p>FORMULA: </p></html></notes>
      </species>
      <species id="S_Leukotriene_32_B4_c" name="Leukotriene B4" compartment="C_c">
<notes><html xmlns="http://www.w3.org/1999/xhtml"><p>FORMULA: </p></html></notes>
      </species>
      <species id="S_Leukotriene_32_C4_c" name="Leukotriene C4" compartment="C_c">
<notes><html xmlns="http://www.w3.org/1999/xhtml"><p>FORMULA: </p></html></notes>
      </species>
      <species id="S_Leukotriene_32_D4_c" name="Leukotriene D4" compartment="C_c">
<notes><html xmlns="http://www.w3.org/1999/xhtml"><p>FORMULA: </p></html></notes>
      </species>
      <species id="S_Lignin_c" name="Lignin" compartment="C_c">
<notes><html xmlns="http://www.w3.org/1999/xhtml"><p>FORMULA: </p></html></notes>
      </species>
      <species id="S_Linoleate_c" name="Linoleate" compartment="C_c">
<notes><html xmlns="http://www.w3.org/1999/xhtml"><p>FORMULA: </p></html></notes>
      </species>
      <species id="S_Linoleoyl_45_CoA_c" name="Linoleoyl-CoA" compartment="C_c">
<notes><html xmlns="http://www.w3.org/1999/xhtml"><p>FORMULA: </p></html></notes>
      </species>
      <species id="S_Lipoamide_c" name="Lipoamide" compartment="C_c">
<notes><html xmlns="http://www.w3.org/1999/xhtml"><p>FORMULA: </p></html></notes>
      </species>
      <species id="S_Lipoyl_45__91_acp_93__c" name="Lipoyl-[acp]" compartment="C_c">
<notes><html xmlns="http://www.w3.org/1999/xhtml"><p>FORMULA: </p></html></notes>
      </species>
      <species id="S_Lipoylprotein_c" name="Lipoylprotein" compartment="C_c">
<notes><html xmlns="http://www.w3.org/1999/xhtml"><p>FORMULA: </p></html></notes>
      </species>
      <species id="S_Lipoylprotein_m" name="Lipoylprotein" compartment="C_m">
<notes><html xmlns="http://www.w3.org/1999/xhtml"><p>FORMULA: </p></html></notes>
      </species>
      <species id="S_Liquiritigenin_c" name="Liquiritigenin" compartment="C_c">
<notes><html xmlns="http://www.w3.org/1999/xhtml"><p>FORMULA: </p></html></notes>
      </species>
      <species id="S_Lutein_c" name="Lutein" compartment="C_c">
<notes><html xmlns="http://www.w3.org/1999/xhtml"><p>FORMULA: </p></html></notes>
      </species>
      <species id="S_Luteolin_c" name="Luteolin" compartment="C_c">
<notes><html xmlns="http://www.w3.org/1999/xhtml"><p>FORMULA: </p></html></notes>
      </species>
      <species id="S_Lycopene_c" name="Lycopene" compartment="C_c">
<notes><html xmlns="http://www.w3.org/1999/xhtml"><p>FORMULA: </p></html></notes>
      </species>
      <species id="S_Magnesium_32_protoporphyrin_32_monomethyl_32_ester_c" name="Magnesium protoporphyrin monomethyl ester" compartment="C_c">
<notes><html xmlns="http://www.w3.org/1999/xhtml"><p>FORMULA: </p></html></notes>
      </species>
      <species id="S_Magnesium_32_protoporphyrin_c" name="Magnesium protoporphyrin" compartment="C_c">
<notes><html xmlns="http://www.w3.org/1999/xhtml"><p>FORMULA: </p></html></notes>
      </species>
      <species id="S_Magnesium_c" name="Magnesium" compartment="C_c">
<notes><html xmlns="http://www.w3.org/1999/xhtml"><p>FORMULA: </p></html></notes>
      </species>
      <species id="S_Maleamate_c" name="Maleamate" compartment="C_c">
<notes><html xmlns="http://www.w3.org/1999/xhtml"><p>FORMULA: </p></html></notes>
      </species>
      <species id="S_Maleic_32_acid_c" name="Maleic acid" compartment="C_c">
<notes><html xmlns="http://www.w3.org/1999/xhtml"><p>FORMULA: </p></html></notes>
      </species>
      <species id="S_Malonyl_45_CoA_c" name="Malonyl-CoA" compartment="C_c">
<notes><html xmlns="http://www.w3.org/1999/xhtml"><p>FORMULA: </p></html></notes>
      </species>
      <species id="S_Malonyl_45_CoA_p" name="Malonyl-CoA" compartment="C_p">
<notes><html xmlns="http://www.w3.org/1999/xhtml"><p>FORMULA: </p></html></notes>
      </species>
      <species id="S_Malonyl_45__91_acyl_45_carrier_32_protein_93__c" name="Malonyl-[acyl-carrier protein]" compartment="C_c">
<notes><html xmlns="http://www.w3.org/1999/xhtml"><p>FORMULA: </p></html></notes>
      </species>
      <species id="S_Malonyl_45__91_acyl_45_carrier_32_protein_93__p" name="Malonyl-[acyl-carrier protein]" compartment="C_p">
<notes><html xmlns="http://www.w3.org/1999/xhtml"><p>FORMULA: </p></html></notes>
      </species>
      <species id="S_Maltose_c" name="Maltose_c" compartment="C_c">
<notes><html xmlns="http://www.w3.org/1999/xhtml"><p>FORMULA: </p></html></notes>
      </species>
      <species id="S_Maltose_ext" name="Maltose_ext" compartment="C_ext">
<notes><html xmlns="http://www.w3.org/1999/xhtml"><p>FORMULA: </p></html></notes>
      </species>
      <species id="S_Maltose_p" name="Maltose_p" compartment="C_p">
<notes><html xmlns="http://www.w3.org/1999/xhtml"><p>FORMULA: </p></html></notes>
      </species>
      <species id="S_Mannan_c" name="Mannan" compartment="C_c">
<notes><html xmlns="http://www.w3.org/1999/xhtml"><p>FORMULA: </p></html></notes>
      </species>
      <species id="S_Melibiitol_c" name="Melibiitol" compartment="C_c">
<notes><html xmlns="http://www.w3.org/1999/xhtml"><p>FORMULA: </p></html></notes>
      </species>
      <species id="S_Melibiose_c" name="Melibiose" compartment="C_c">
<notes><html xmlns="http://www.w3.org/1999/xhtml"><p>FORMULA: </p></html></notes>
      </species>
      <species id="S_Menaquinone_c" name="Menaquinone" compartment="C_c">
<notes><html xmlns="http://www.w3.org/1999/xhtml"><p>FORMULA: </p></html></notes>
      </species>
      <species id="S_Mercaptopyruvate_c" name="Mercaptopyruvate" compartment="C_c">
<notes><html xmlns="http://www.w3.org/1999/xhtml"><p>FORMULA: </p></html></notes>
      </species>
      <species id="S_Methanol_c" name="Methanol" compartment="C_c">
<notes><html xmlns="http://www.w3.org/1999/xhtml"><p>FORMULA: </p></html></notes>
      </species>
      <species id="S_Methostenol_c" name="Methostenol" compartment="C_c">
<notes><html xmlns="http://www.w3.org/1999/xhtml"><p>FORMULA: </p></html></notes>
      </species>
      <species id="S_Methylcobalamin_c" name="Methylcobalamin" compartment="C_c">
<notes><html xmlns="http://www.w3.org/1999/xhtml"><p>FORMULA: </p></html></notes>
      </species>
      <species id="S_Methylglyoxal_c" name="Methylglyoxal" compartment="C_c">
<notes><html xmlns="http://www.w3.org/1999/xhtml"><p>FORMULA: </p></html></notes>
      </species>
      <species id="S_Methylmalonate_c" name="Methylmalonate" compartment="C_c">
<notes><html xmlns="http://www.w3.org/1999/xhtml"><p>FORMULA: </p></html></notes>
      </species>
      <species id="S_Monodehydroascorbate_c" name="Monodehydroascorbate_c" compartment="C_c">
<notes><html xmlns="http://www.w3.org/1999/xhtml"><p>FORMULA: </p></html></notes>
      </species>
      <species id="S_Monofucosyllactoisooctaosylceramide_c" name="Monofucosyllactoisooctaosylceramide" compartment="C_c">
<notes><html xmlns="http://www.w3.org/1999/xhtml"><p>FORMULA: </p></html></notes>
      </species>
      <species id="S_MurAc_40_oyl_45_L_45_Ala_45_D_45_gamma_45_Glu_45_L_45_Lys_45_D_45_Ala_45_D_45_Ala_41__45_diphospho_45_undecaprenol_c" name="MurAc(oyl-L-Ala-D-gamma-Glu-L-Lys-D-Ala-D-Ala)-diphospho-undecaprenol" compartment="C_c">
<notes><html xmlns="http://www.w3.org/1999/xhtml"><p>FORMULA: </p></html></notes>
      </species>
      <species id="S_Myricetin_c" name="Myricetin" compartment="C_c">
<notes><html xmlns="http://www.w3.org/1999/xhtml"><p>FORMULA: </p></html></notes>
      </species>
      <species id="S_Myrtenal_c" name="Myrtenal" compartment="C_c">
<notes><html xmlns="http://www.w3.org/1999/xhtml"><p>FORMULA: </p></html></notes>
      </species>
      <species id="S_Myrtenol_c" name="Myrtenol" compartment="C_c">
<notes><html xmlns="http://www.w3.org/1999/xhtml"><p>FORMULA: </p></html></notes>
      </species>
      <species id="S_N_40_pi_41__45_Methyl_45_L_45_histidine_c" name="N(pi)-Methyl-L-histidine" compartment="C_c">
<notes><html xmlns="http://www.w3.org/1999/xhtml"><p>FORMULA: </p></html></notes>
      </species>
      <species id="S_N_44_N_39__45_Chitobiosyldiphosphodolichol_c" name="N,N&apos;-Chitobiosyldiphosphodolichol" compartment="C_c">
<notes><html xmlns="http://www.w3.org/1999/xhtml"><p>FORMULA: </p></html></notes>
      </species>
      <species id="S_N_45__40_5_39__45_Phospho_45_D_45_1_39__45_ribulosylformimino_41__45_5_45_amino_45_1_45__40_5_39__39__45_phospho_45_D_45_ribosyl_41__45_4_45_imidazolecarboxamide_c" name="N-(5&apos;-Phospho-D-1&apos;-ribulosylformimino)-5-amino-1-(5&apos;&apos;-phospho-D-ribosyl)-4-imidazolecarboxamide" compartment="C_c">
<notes><html xmlns="http://www.w3.org/1999/xhtml"><p>FORMULA: </p></html></notes>
      </species>
      <species id="S_N_45__40_5_45_Phospho_45_D_45_ribosyl_41_anthranilate_c" name="N-(5-Phospho-D-ribosyl)anthranilate" compartment="C_c">
<notes><html xmlns="http://www.w3.org/1999/xhtml"><p>FORMULA: </p></html></notes>
      </species>
      <species id="S_N_45__40_L_45_Arginino_41_succinate_c" name="N-(L-Arginino)succinate" compartment="C_c">
<notes><html xmlns="http://www.w3.org/1999/xhtml"><p>FORMULA: </p></html></notes>
      </species>
      <species id="S_N_45_Acetyl_45_D_45_galactosamine_c" name="N-Acetyl-D-galactosamine" compartment="C_c">
<notes><html xmlns="http://www.w3.org/1999/xhtml"><p>FORMULA: </p></html></notes>
      </species>
      <species id="S_N_45_Acetyl_45_D_45_glucosamine_32_1_45_phosphate_c" name="N-Acetyl-D-glucosamine 1-phosphate" compartment="C_c">
<notes><html xmlns="http://www.w3.org/1999/xhtml"><p>FORMULA: </p></html></notes>
      </species>
      <species id="S_N_45_Acetyl_45_D_45_glucosamine_32_6_45_phosphate_c" name="N-Acetyl-D-glucosamine 6-phosphate" compartment="C_c">
<notes><html xmlns="http://www.w3.org/1999/xhtml"><p>FORMULA: </p></html></notes>
      </species>
      <species id="S_N_45_Acetyl_45_D_45_glucosamine_c" name="N-Acetyl-D-glucosamine" compartment="C_c">
<notes><html xmlns="http://www.w3.org/1999/xhtml"><p>FORMULA: </p></html></notes>
      </species>
      <species id="S_N_45_Acetyl_45_D_45_glucosaminide_c" name="N-Acetyl-D-glucosaminide" compartment="C_c">
<notes><html xmlns="http://www.w3.org/1999/xhtml"><p>FORMULA: </p></html></notes>
      </species>
      <species id="S_N_45_Acetyl_45_D_45_glucosaminyldiphosphodolichol_c" name="N-Acetyl-D-glucosaminyldiphosphodolichol" compartment="C_c">
<notes><html xmlns="http://www.w3.org/1999/xhtml"><p>FORMULA: </p></html></notes>
      </species>
      <species id="S_N_45_Acetyl_45_L_45_glutamate_32_5_45_phosphate_c" name="N-Acetyl-L-glutamate 5-phosphate" compartment="C_c">
<notes><html xmlns="http://www.w3.org/1999/xhtml"><p>FORMULA: </p></html></notes>
      </species>
      <species id="S_N_45_Acetyl_45_L_45_glutamate_32_5_45_semialdehyde_c" name="N-Acetyl-L-glutamate 5-semialdehyde" compartment="C_c">
<notes><html xmlns="http://www.w3.org/1999/xhtml"><p>FORMULA: </p></html></notes>
      </species>
      <species id="S_N_45_Acetyl_45_L_45_glutamate_c" name="N-Acetyl-L-glutamate" compartment="C_c">
<notes><html xmlns="http://www.w3.org/1999/xhtml"><p>FORMULA: </p></html></notes>
      </species>
      <species id="S_N_45_Acetyl_45_alpha_45_D_45_glucosamine_32_1_45_phosphate_c" name="N-Acetyl-alpha-D-glucosamine 1-phosphate" compartment="C_c">
<notes><html xmlns="http://www.w3.org/1999/xhtml"><p>FORMULA: </p></html></notes>
      </species>
      <species id="S_N_45_Acetylornithine_c" name="N-Acetylornithine" compartment="C_c">
<notes><html xmlns="http://www.w3.org/1999/xhtml"><p>FORMULA: </p></html></notes>
      </species>
      <species id="S_N_45_Acylsphingosine_c" name="N-Acylsphingosine" compartment="C_c">
<notes><html xmlns="http://www.w3.org/1999/xhtml"><p>FORMULA: </p></html></notes>
      </species>
      <species id="S_N_45_Carbamoyl_45_L_45_aspartate_c" name="N-Carbamoyl-L-aspartate" compartment="C_c">
<notes><html xmlns="http://www.w3.org/1999/xhtml"><p>FORMULA: </p></html></notes>
      </species>
      <species id="S_N_45_Cyclohexylformamide_c" name="N-Cyclohexylformamide" compartment="C_c">
<notes><html xmlns="http://www.w3.org/1999/xhtml"><p>FORMULA: </p></html></notes>
      </species>
      <species id="S_N_45_Formylmethionyl_45_tRNA_c" name="N-Formylmethionyl-tRNA" compartment="C_c">
<notes><html xmlns="http://www.w3.org/1999/xhtml"><p>FORMULA: </p></html></notes>
      </species>
      <species id="S_N_45_Methylethanolamine_32_phosphate_c" name="N-Methylethanolamine phosphate" compartment="C_c">
<notes><html xmlns="http://www.w3.org/1999/xhtml"><p>FORMULA: </p></html></notes>
      </species>
      <species id="S_N_45_Methylputrescine_c" name="N-Methylputrescine" compartment="C_c">
<notes><html xmlns="http://www.w3.org/1999/xhtml"><p>FORMULA: </p></html></notes>
      </species>
      <species id="S_N_45_Methyltyramine_c" name="N-Methyltyramine" compartment="C_c">
<notes><html xmlns="http://www.w3.org/1999/xhtml"><p>FORMULA: </p></html></notes>
      </species>
      <species id="S_N_45_Ribosylnicotinamide_c" name="N-Ribosylnicotinamide" compartment="C_c">
<notes><html xmlns="http://www.w3.org/1999/xhtml"><p>FORMULA: </p></html></notes>
      </species>
      <species id="S_N_45_Succinyl_45_2_45_L_45_amino_45_6_45_oxoheptanedioate_c" name="N-Succinyl-2-L-amino-6-oxoheptanedioate" compartment="C_c">
<notes><html xmlns="http://www.w3.org/1999/xhtml"><p>FORMULA: </p></html></notes>
      </species>
      <species id="S_N_45_Succinyl_45_LL_45_2_44_6_45_diaminoheptanedioate_c" name="N-Succinyl-LL-2,6-diaminoheptanedioate" compartment="C_c">
<notes><html xmlns="http://www.w3.org/1999/xhtml"><p>FORMULA: </p></html></notes>
      </species>
      <species id="S_N4_45_Acetylaminobutanal_c" name="N4-Acetylaminobutanal" compartment="C_c">
<notes><html xmlns="http://www.w3.org/1999/xhtml"><p>FORMULA: </p></html></notes>
      </species>
      <species id="S_N6_44_N6_44_N6_45_Trimethyl_45_L_45_lysine_c" name="N6,N6,N6-Trimethyl-L-lysine" compartment="C_c">
<notes><html xmlns="http://www.w3.org/1999/xhtml"><p>FORMULA: </p></html></notes>
      </species>
      <species id="S_N6_45__40_1_44_2_45_Dicarboxyethyl_41__45_AMP_c" name="N6-(1,2-Dicarboxyethyl)-AMP" compartment="C_c">
<notes><html xmlns="http://www.w3.org/1999/xhtml"><p>FORMULA: </p></html></notes>
      </species>
      <species id="S_N6_45__40_L_45_1_44_3_45_Dicarboxypropyl_41__45_L_45_lysine_c" name="N6-(L-1,3-Dicarboxypropyl)-L-lysine" compartment="C_c">
<notes><html xmlns="http://www.w3.org/1999/xhtml"><p>FORMULA: </p></html></notes>
      </species>
      <species id="S_N6_45__40_delta2_45_Isopentenyl_41__45_adenosine_32_5_39__45_monophosphate_c" name="N6-(delta2-Isopentenyl)-adenosine 5&apos;-monophosphate" compartment="C_c">
<notes><html xmlns="http://www.w3.org/1999/xhtml"><p>FORMULA: </p></html></notes>
      </species>
      <species id="S_N6_45_D_45_Biotinyl_45_L_45_lysine_c" name="N6-D-Biotinyl-L-lysine" compartment="C_c">
<notes><html xmlns="http://www.w3.org/1999/xhtml"><p>FORMULA: </p></html></notes>
      </species>
      <species id="S_NAD_43__c" name="NAD+" compartment="C_c">
<notes><html xmlns="http://www.w3.org/1999/xhtml"><p>FORMULA: </p></html></notes>
      </species>
      <species id="S_NAD_43__m" name="NAD+" compartment="C_m">
<notes><html xmlns="http://www.w3.org/1999/xhtml"><p>FORMULA: </p></html></notes>
      </species>
      <species id="S_NAD_43__p" name="NAD+" compartment="C_p">
<notes><html xmlns="http://www.w3.org/1999/xhtml"><p>FORMULA: </p></html></notes>
      </species>
      <species id="S_NAD_43__x" name="NAD+_x" compartment="C_x">
<notes><html xmlns="http://www.w3.org/1999/xhtml"><p>FORMULA: </p></html></notes>
      </species>
      <species id="S_NADH_c" name="NADH" compartment="C_c">
<notes><html xmlns="http://www.w3.org/1999/xhtml"><p>FORMULA: </p></html></notes>
      </species>
      <species id="S_NADH_m" name="NADH" compartment="C_m">
<notes><html xmlns="http://www.w3.org/1999/xhtml"><p>FORMULA: </p></html></notes>
      </species>
      <species id="S_NADH_p" name="NADH" compartment="C_p">
<notes><html xmlns="http://www.w3.org/1999/xhtml"><p>FORMULA: </p></html></notes>
      </species>
      <species id="S_NADH_x" name="NADH_x" compartment="C_x">
<notes><html xmlns="http://www.w3.org/1999/xhtml"><p>FORMULA: </p></html></notes>
      </species>
      <species id="S_NADP_43__c" name="NADP+" compartment="C_c">
<notes><html xmlns="http://www.w3.org/1999/xhtml"><p>FORMULA: </p></html></notes>
      </species>
      <species id="S_NADP_43__m" name="NADP+" compartment="C_m">
<notes><html xmlns="http://www.w3.org/1999/xhtml"><p>FORMULA: </p></html></notes>
      </species>
      <species id="S_NADP_43__p" name="NADP+" compartment="C_p">
<notes><html xmlns="http://www.w3.org/1999/xhtml"><p>FORMULA: </p></html></notes>
      </species>
      <species id="S_NADPH_c" name="NADPH" compartment="C_c">
<notes><html xmlns="http://www.w3.org/1999/xhtml"><p>FORMULA: </p></html></notes>
      </species>
      <species id="S_NADPH_m" name="NADPH" compartment="C_m">
<notes><html xmlns="http://www.w3.org/1999/xhtml"><p>FORMULA: </p></html></notes>
      </species>
      <species id="S_NADPH_p" name="NADPH" compartment="C_p">
<notes><html xmlns="http://www.w3.org/1999/xhtml"><p>FORMULA: </p></html></notes>
      </species>
      <species id="S_NDP_c" name="NDP" compartment="C_c">
<notes><html xmlns="http://www.w3.org/1999/xhtml"><p>FORMULA: </p></html></notes>
      </species>
      <species id="S_NH3_c" name="NH3_c" compartment="C_c">
<notes><html xmlns="http://www.w3.org/1999/xhtml"><p>FORMULA: </p></html></notes>
      </species>
      <species id="S_NH3_ext" name="NH3_ext" compartment="C_ext">
<notes><html xmlns="http://www.w3.org/1999/xhtml"><p>FORMULA: </p></html></notes>
      </species>
      <species id="S_NH3_m" name="NH3_m" compartment="C_m">
<notes><html xmlns="http://www.w3.org/1999/xhtml"><p>FORMULA: </p></html></notes>
      </species>
      <species id="S_NH3_p" name="NH3_p" compartment="C_p">
<notes><html xmlns="http://www.w3.org/1999/xhtml"><p>FORMULA: </p></html></notes>
      </species>
      <species id="S_Naphthyl_45_2_45_hydroxymethyl_45_succinyl_32_CoA_c" name="Naphthyl-2-hydroxymethyl-succinyl CoA" compartment="C_c">
<notes><html xmlns="http://www.w3.org/1999/xhtml"><p>FORMULA: </p></html></notes>
      </species>
      <species id="S_Naphthyl_45_2_45_methyl_45_succinyl_45_CoA_c" name="Naphthyl-2-methyl-succinyl-CoA" compartment="C_c">
<notes><html xmlns="http://www.w3.org/1999/xhtml"><p>FORMULA: </p></html></notes>
      </species>
      <species id="S_Naphthyl_45_2_45_methylene_45_succinyl_45_CoA_c" name="Naphthyl-2-methylene-succinyl-CoA" compartment="C_c">
<notes><html xmlns="http://www.w3.org/1999/xhtml"><p>FORMULA: </p></html></notes>
      </species>
      <species id="S_Naphthyl_45_2_45_oxomethyl_45_succinyl_45_CoA_c" name="Naphthyl-2-oxomethyl-succinyl-CoA" compartment="C_c">
<notes><html xmlns="http://www.w3.org/1999/xhtml"><p>FORMULA: </p></html></notes>
      </species>
      <species id="S_Naringenin_c" name="Naringenin" compartment="C_c">
<notes><html xmlns="http://www.w3.org/1999/xhtml"><p>FORMULA: </p></html></notes>
      </species>
      <species id="S_Neurosporene_c" name="Neurosporene" compartment="C_c">
<notes><html xmlns="http://www.w3.org/1999/xhtml"><p>FORMULA: </p></html></notes>
      </species>
      <species id="S_Nicotinamide_32_D_45_ribonucleotide_c" name="Nicotinamide D-ribonucleotide" compartment="C_c">
<notes><html xmlns="http://www.w3.org/1999/xhtml"><p>FORMULA: </p></html></notes>
      </species>
      <species id="S_Nicotinamide_biomass" name="Nicotinamide_biomass" compartment="C_biomass">
<notes><html xmlns="http://www.w3.org/1999/xhtml"><p>FORMULA: </p></html></notes>
      </species>
      <species id="S_Nicotinamide_c" name="Nicotinamide_c" compartment="C_c">
<notes><html xmlns="http://www.w3.org/1999/xhtml"><p>FORMULA: </p></html></notes>
      </species>
      <species id="S_Nicotinate_32_D_45_ribonucleoside_c" name="Nicotinate D-ribonucleoside" compartment="C_c">
<notes><html xmlns="http://www.w3.org/1999/xhtml"><p>FORMULA: </p></html></notes>
      </species>
      <species id="S_Nicotinate_32_D_45_ribonucleotide_c" name="Nicotinate D-ribonucleotide" compartment="C_c">
<notes><html xmlns="http://www.w3.org/1999/xhtml"><p>FORMULA: </p></html></notes>
      </species>
      <species id="S_Nicotinate_c" name="Nicotinate" compartment="C_c">
<notes><html xmlns="http://www.w3.org/1999/xhtml"><p>FORMULA: </p></html></notes>
      </species>
      <species id="S_Nitrate_c" name="Nitrate_c" compartment="C_c">
<notes><html xmlns="http://www.w3.org/1999/xhtml"><p>FORMULA: </p></html></notes>
      </species>
      <species id="S_Nitrate_ext" name="Nitrate_ext" compartment="C_ext">
<notes><html xmlns="http://www.w3.org/1999/xhtml"><p>FORMULA: </p></html></notes>
      </species>
      <species id="S_Nitrate_v" name="Nitrate_v" compartment="C_v">
<notes><html xmlns="http://www.w3.org/1999/xhtml"><p>FORMULA: </p></html></notes>
      </species>
      <species id="S_Nitrile_c" name="Nitrile" compartment="C_c">
<notes><html xmlns="http://www.w3.org/1999/xhtml"><p>FORMULA: </p></html></notes>
      </species>
      <species id="S_Nitrite_c" name="Nitrite_c" compartment="C_c">
<notes><html xmlns="http://www.w3.org/1999/xhtml"><p>FORMULA: </p></html></notes>
      </species>
      <species id="S_Nitrite_p" name="Nitrite_p" compartment="C_p">
<notes><html xmlns="http://www.w3.org/1999/xhtml"><p>FORMULA: </p></html></notes>
      </species>
      <species id="S_Nitrobenzene_c" name="Nitrobenzene" compartment="C_c">
<notes><html xmlns="http://www.w3.org/1999/xhtml"><p>FORMULA: </p></html></notes>
      </species>
      <species id="S_Nucleoside_32_triphosphate_c" name="Nucleoside triphosphate" compartment="C_c">
<notes><html xmlns="http://www.w3.org/1999/xhtml"><p>FORMULA: </p></html></notes>
      </species>
      <species id="S_O_45_1_45_Alk_45_1_45_enyl_45_2_45_acyl_45_sn_45_glycero_45_3_45_phosphoethanolamine_c" name="O-1-Alk-1-enyl-2-acyl-sn-glycero-3-phosphoethanolamine" compartment="C_c">
<notes><html xmlns="http://www.w3.org/1999/xhtml"><p>FORMULA: </p></html></notes>
      </species>
      <species id="S_O_45_Acetyl_45_L_45_homoserine_c" name="O-Acetyl-L-homoserine" compartment="C_c">
<notes><html xmlns="http://www.w3.org/1999/xhtml"><p>FORMULA: </p></html></notes>
      </species>
      <species id="S_O_45_Acetyl_45_L_45_serine_c" name="O-Acetyl-L-serine" compartment="C_c">
<notes><html xmlns="http://www.w3.org/1999/xhtml"><p>FORMULA: </p></html></notes>
      </species>
      <species id="S_O_45_Acetylhomoserine_c" name="O-Acetylhomoserine" compartment="C_c">
<notes><html xmlns="http://www.w3.org/1999/xhtml"><p>FORMULA: </p></html></notes>
      </species>
      <species id="S_O_45_Alkylglycerone_32_phosphate_c" name="O-Alkylglycerone phosphate" compartment="C_c">
<notes><html xmlns="http://www.w3.org/1999/xhtml"><p>FORMULA: </p></html></notes>
      </species>
      <species id="S_O_45_Phospho_45_4_45_hydroxy_45_L_45_threonine_c" name="O-Phospho-4-hydroxy-L-threonine" compartment="C_c">
<notes><html xmlns="http://www.w3.org/1999/xhtml"><p>FORMULA: </p></html></notes>
      </species>
      <species id="S_O_45_Phospho_45_L_45_homoserine_c" name="O-Phospho-L-homoserine" compartment="C_c">
<notes><html xmlns="http://www.w3.org/1999/xhtml"><p>FORMULA: </p></html></notes>
      </species>
      <species id="S_O_45_Phospho_45_L_45_serine_c" name="O-Phospho-L-serine" compartment="C_c">
<notes><html xmlns="http://www.w3.org/1999/xhtml"><p>FORMULA: </p></html></notes>
      </species>
      <species id="S_O_45_Phosphorylhomoserine_c" name="O-Phosphorylhomoserine" compartment="C_c">
<notes><html xmlns="http://www.w3.org/1999/xhtml"><p>FORMULA: </p></html></notes>
      </species>
      <species id="S_O_45_Succinyl_45_L_45_homoserine_c" name="O-Succinyl-L-homoserine" compartment="C_c">
<notes><html xmlns="http://www.w3.org/1999/xhtml"><p>FORMULA: </p></html></notes>
      </species>
      <species id="S_O_45_Succinylhomoserine_c" name="O-Succinylhomoserine" compartment="C_c">
<notes><html xmlns="http://www.w3.org/1999/xhtml"><p>FORMULA: </p></html></notes>
      </species>
      <species id="S_OPC4_45_CoA_c" name="OPC4-CoA" compartment="C_c">
<notes><html xmlns="http://www.w3.org/1999/xhtml"><p>FORMULA: </p></html></notes>
      </species>
      <species id="S_OPC6_45_CoA_c" name="OPC6-CoA" compartment="C_c">
<notes><html xmlns="http://www.w3.org/1999/xhtml"><p>FORMULA: </p></html></notes>
      </species>
      <species id="S_OPC8_45_CoA_c" name="OPC8-CoA" compartment="C_c">
<notes><html xmlns="http://www.w3.org/1999/xhtml"><p>FORMULA: </p></html></notes>
      </species>
      <species id="S_Octadecanoic_32_acid_c" name="Octadecanoic acid" compartment="C_c">
<notes><html xmlns="http://www.w3.org/1999/xhtml"><p>FORMULA: </p></html></notes>
      </species>
      <species id="S_Octadecanoyl_45__91_acyl_45_carrier_32_protein_93__c" name="Octadecanoyl-[acyl-carrier protein]" compartment="C_c">
<notes><html xmlns="http://www.w3.org/1999/xhtml"><p>FORMULA: </p></html></notes>
      </species>
      <species id="S_Octanoic_32_acid_c" name="Octanoic acid" compartment="C_c">
<notes><html xmlns="http://www.w3.org/1999/xhtml"><p>FORMULA: </p></html></notes>
      </species>
      <species id="S_Octanoyl_45_CoA_x" name="Octanoyl-CoA" compartment="C_x">
<notes><html xmlns="http://www.w3.org/1999/xhtml"><p>FORMULA: </p></html></notes>
      </species>
      <species id="S_Octanoyl_45__91_acp_93__c" name="Octanoyl-[acp]" compartment="C_c">
<notes><html xmlns="http://www.w3.org/1999/xhtml"><p>FORMULA: </p></html></notes>
      </species>
      <species id="S_Octanoyl_45__91_acp_93__p" name="Octanoyl-[acp]" compartment="C_p">
<notes><html xmlns="http://www.w3.org/1999/xhtml"><p>FORMULA: </p></html></notes>
      </species>
      <species id="S_Oleoyl_45_CoA_c" name="Oleoyl-CoA" compartment="C_c">
<notes><html xmlns="http://www.w3.org/1999/xhtml"><p>FORMULA: </p></html></notes>
      </species>
      <species id="S_Orotate_c" name="Orotate" compartment="C_c">
<notes><html xmlns="http://www.w3.org/1999/xhtml"><p>FORMULA: </p></html></notes>
      </species>
      <species id="S_Orotidine_32_5_39__45_phosphate_c" name="Orotidine 5&apos;-phosphate" compartment="C_c">
<notes><html xmlns="http://www.w3.org/1999/xhtml"><p>FORMULA: </p></html></notes>
      </species>
      <species id="S_Orthophosphate_c" name="Orthophosphate_c" compartment="C_c">
<notes><html xmlns="http://www.w3.org/1999/xhtml"><p>FORMULA: </p></html></notes>
      </species>
      <species id="S_Orthophosphate_ext" name="Orthophosphate_ext" compartment="C_ext">
<notes><html xmlns="http://www.w3.org/1999/xhtml"><p>FORMULA: </p></html></notes>
      </species>
      <species id="S_Orthophosphate_m" name="Orthophosphate_m" compartment="C_m">
<notes><html xmlns="http://www.w3.org/1999/xhtml"><p>FORMULA: </p></html></notes>
      </species>
      <species id="S_Orthophosphate_p" name="Orthophosphate_p" compartment="C_p">
<notes><html xmlns="http://www.w3.org/1999/xhtml"><p>FORMULA: </p></html></notes>
      </species>
      <species id="S_Oxaloacetate_c" name="Oxaloacetate_c" compartment="C_c">
<notes><html xmlns="http://www.w3.org/1999/xhtml"><p>FORMULA: </p></html></notes>
      </species>
      <species id="S_Oxaloacetate_m" name="Oxaloacetate_m" compartment="C_m">
<notes><html xmlns="http://www.w3.org/1999/xhtml"><p>FORMULA: </p></html></notes>
      </species>
      <species id="S_Oxaloacetate_p" name="Oxaloacetate_p" compartment="C_p">
<notes><html xmlns="http://www.w3.org/1999/xhtml"><p>FORMULA: </p></html></notes>
      </species>
      <species id="S_Oxaloacetate_x" name="Oxaloacetate_x" compartment="C_x">
<notes><html xmlns="http://www.w3.org/1999/xhtml"><p>FORMULA: </p></html></notes>
      </species>
      <species id="S_Oxidized_32_ferredoxin_c" name="Oxidized ferredoxin" compartment="C_c">
<notes><html xmlns="http://www.w3.org/1999/xhtml"><p>FORMULA: </p></html></notes>
      </species>
      <species id="S_Oxidized_32_ferredoxin_m" name="Oxidized ferredoxin" compartment="C_m">
<notes><html xmlns="http://www.w3.org/1999/xhtml"><p>FORMULA: </p></html></notes>
      </species>
      <species id="S_Oxidized_32_ferredoxin_p" name="Oxidized ferredoxin" compartment="C_p">
<notes><html xmlns="http://www.w3.org/1999/xhtml"><p>FORMULA: </p></html></notes>
      </species>
      <species id="S_Oxidized_32_flavoprotein_c" name="Oxidized flavoprotein" compartment="C_c">
<notes><html xmlns="http://www.w3.org/1999/xhtml"><p>FORMULA: </p></html></notes>
      </species>
      <species id="S_Oxidized_32_glutathione_c" name="Oxidized glutathione" compartment="C_c">
<notes><html xmlns="http://www.w3.org/1999/xhtml"><p>FORMULA: </p></html></notes>
      </species>
      <species id="S_Oxidized_32_glutathione_p" name="Oxidized glutathione" compartment="C_p">
<notes><html xmlns="http://www.w3.org/1999/xhtml"><p>FORMULA: </p></html></notes>
      </species>
      <species id="S_Oxidized_32_thioredoxin_c" name="Oxidized thioredoxin" compartment="C_c">
<notes><html xmlns="http://www.w3.org/1999/xhtml"><p>FORMULA: </p></html></notes>
      </species>
      <species id="S_Oxidized_32_thioredoxin_p" name="Oxidized thioredoxin" compartment="C_p">
<notes><html xmlns="http://www.w3.org/1999/xhtml"><p>FORMULA: </p></html></notes>
      </species>
      <species id="S_Oxygen_c" name="Oxygen_c" compartment="C_c">
<notes><html xmlns="http://www.w3.org/1999/xhtml"><p>FORMULA: </p></html></notes>
      </species>
      <species id="S_Oxygen_ext" name="Oxygen_ext" compartment="C_ext">
<notes><html xmlns="http://www.w3.org/1999/xhtml"><p>FORMULA: </p></html></notes>
      </species>
      <species id="S_Oxygen_m" name="Oxygen_m" compartment="C_m">
<notes><html xmlns="http://www.w3.org/1999/xhtml"><p>FORMULA: </p></html></notes>
      </species>
      <species id="S_Oxygen_p" name="Oxygen_p" compartment="C_p">
<notes><html xmlns="http://www.w3.org/1999/xhtml"><p>FORMULA: </p></html></notes>
      </species>
      <species id="S_Oxygen_x" name="Oxygen_x" compartment="C_x">
<notes><html xmlns="http://www.w3.org/1999/xhtml"><p>FORMULA: </p></html></notes>
      </species>
      <species id="S_P1_44_P3_45_Bis_40_5_39__45_adenosyl_41__32_triphosphate_c" name="P1,P3-Bis(5&apos;-adenosyl) triphosphate" compartment="C_c">
<notes><html xmlns="http://www.w3.org/1999/xhtml"><p>FORMULA: </p></html></notes>
      </species>
      <species id="S_P1_44_P4_45_Bis_40_5_39__45_adenosyl_41__32_tetraphosphate_c" name="P1,P4-Bis(5&apos;-adenosyl) tetraphosphate" compartment="C_c">
<notes><html xmlns="http://www.w3.org/1999/xhtml"><p>FORMULA: </p></html></notes>
      </species>
      <species id="S_P1_44_P4_45_Bis_40_5_39__45_guanosyl_41__32_tetraphosphate_c" name="P1,P4-Bis(5&apos;-guanosyl) tetraphosphate" compartment="C_c">
<notes><html xmlns="http://www.w3.org/1999/xhtml"><p>FORMULA: </p></html></notes>
      </species>
      <species id="S_P1_44_P4_45_Bis_40_5_39__45_xanthosyl_41__32_tetraphosphate_c" name="P1,P4-Bis(5&apos;-xanthosyl) tetraphosphate" compartment="C_c">
<notes><html xmlns="http://www.w3.org/1999/xhtml"><p>FORMULA: </p></html></notes>
      </species>
      <species id="S_Palmitoyl_45_CoA_c" name="Palmitoyl-CoA" compartment="C_c">
<notes><html xmlns="http://www.w3.org/1999/xhtml"><p>FORMULA: </p></html></notes>
      </species>
      <species id="S_Palmitoyl_45_CoA_x" name="Palmitoyl-CoA" compartment="C_x">
<notes><html xmlns="http://www.w3.org/1999/xhtml"><p>FORMULA: </p></html></notes>
      </species>
      <species id="S_Pantetheine_32_4_39__45_phosphate_c" name="Pantetheine 4&apos;-phosphate" compartment="C_c">
<notes><html xmlns="http://www.w3.org/1999/xhtml"><p>FORMULA: </p></html></notes>
      </species>
      <species id="S_Pantothenate_c" name="Pantothenate" compartment="C_c">
<notes><html xmlns="http://www.w3.org/1999/xhtml"><p>FORMULA: </p></html></notes>
      </species>
      <species id="S_Paragloboside_c" name="Paragloboside" compartment="C_c">
<notes><html xmlns="http://www.w3.org/1999/xhtml"><p>FORMULA: </p></html></notes>
      </species>
      <species id="S_Pectate_c" name="Pectate" compartment="C_c">
<notes><html xmlns="http://www.w3.org/1999/xhtml"><p>FORMULA: </p></html></notes>
      </species>
      <species id="S_Pectin_c" name="Pectin" compartment="C_c">
<notes><html xmlns="http://www.w3.org/1999/xhtml"><p>FORMULA: </p></html></notes>
      </species>
      <species id="S_Pelargonidin_32_3_45_O_45_glucoside_c" name="Pelargonidin 3-O-glucoside" compartment="C_c">
<notes><html xmlns="http://www.w3.org/1999/xhtml"><p>FORMULA: </p></html></notes>
      </species>
      <species id="S_Pelargonidin_c" name="Pelargonidin" compartment="C_c">
<notes><html xmlns="http://www.w3.org/1999/xhtml"><p>FORMULA: </p></html></notes>
      </species>
      <species id="S_Pelargonin_c" name="Pelargonin" compartment="C_c">
<notes><html xmlns="http://www.w3.org/1999/xhtml"><p>FORMULA: </p></html></notes>
      </species>
      <species id="S_Pentahydroxyflavanone_c" name="Pentahydroxyflavanone" compartment="C_c">
<notes><html xmlns="http://www.w3.org/1999/xhtml"><p>FORMULA: </p></html></notes>
      </species>
      <species id="S_Pentosans_c" name="Pentosans" compartment="C_c">
<notes><html xmlns="http://www.w3.org/1999/xhtml"><p>FORMULA: </p></html></notes>
      </species>
      <species id="S_Peptide_c" name="Peptide" compartment="C_c">
<notes><html xmlns="http://www.w3.org/1999/xhtml"><p>FORMULA: </p></html></notes>
      </species>
      <species id="S_Perillic_32_acid_c" name="Perillic acid" compartment="C_c">
<notes><html xmlns="http://www.w3.org/1999/xhtml"><p>FORMULA: </p></html></notes>
      </species>
      <species id="S_Perillyl_32_aldehyde_c" name="Perillyl aldehyde" compartment="C_c">
<notes><html xmlns="http://www.w3.org/1999/xhtml"><p>FORMULA: </p></html></notes>
      </species>
      <species id="S_Phenethylamine_c" name="Phenethylamine" compartment="C_c">
<notes><html xmlns="http://www.w3.org/1999/xhtml"><p>FORMULA: </p></html></notes>
      </species>
      <species id="S_Phenol_c" name="Phenol" compartment="C_c">
<notes><html xmlns="http://www.w3.org/1999/xhtml"><p>FORMULA: </p></html></notes>
      </species>
      <species id="S_Phenolic_32_phosphate_c" name="Phenolic phosphate" compartment="C_c">
<notes><html xmlns="http://www.w3.org/1999/xhtml"><p>FORMULA: </p></html></notes>
      </species>
      <species id="S_Phenylacetaldehyde_c" name="Phenylacetaldehyde" compartment="C_c">
<notes><html xmlns="http://www.w3.org/1999/xhtml"><p>FORMULA: </p></html></notes>
      </species>
      <species id="S_Phenylacetic_32_acid_c" name="Phenylacetic acid" compartment="C_c">
<notes><html xmlns="http://www.w3.org/1999/xhtml"><p>FORMULA: </p></html></notes>
      </species>
      <species id="S_Phenylacetonitrile_c" name="Phenylacetonitrile" compartment="C_c">
<notes><html xmlns="http://www.w3.org/1999/xhtml"><p>FORMULA: </p></html></notes>
      </species>
      <species id="S_Phenylacetyl_45_CoA_c" name="Phenylacetyl-CoA" compartment="C_c">
<notes><html xmlns="http://www.w3.org/1999/xhtml"><p>FORMULA: </p></html></notes>
      </species>
      <species id="S_Phenylacetylglycine_c" name="Phenylacetylglycine" compartment="C_c">
<notes><html xmlns="http://www.w3.org/1999/xhtml"><p>FORMULA: </p></html></notes>
      </species>
      <species id="S_Phenylboronic_32_acid_c" name="Phenylboronic acid" compartment="C_c">
<notes><html xmlns="http://www.w3.org/1999/xhtml"><p>FORMULA: </p></html></notes>
      </species>
      <species id="S_Phenylpyruvate_c" name="Phenylpyruvate" compartment="C_c">
<notes><html xmlns="http://www.w3.org/1999/xhtml"><p>FORMULA: </p></html></notes>
      </species>
      <species id="S_Phoenicoxanthin_c" name="Phoenicoxanthin" compartment="C_c">
<notes><html xmlns="http://www.w3.org/1999/xhtml"><p>FORMULA: </p></html></notes>
      </species>
      <species id="S_Phosphatidate_c" name="Phosphatidate" compartment="C_c">
<notes><html xmlns="http://www.w3.org/1999/xhtml"><p>FORMULA: </p></html></notes>
      </species>
      <species id="S_Phosphatidylcholine_c" name="Phosphatidylcholine" compartment="C_c">
<notes><html xmlns="http://www.w3.org/1999/xhtml"><p>FORMULA: </p></html></notes>
      </species>
      <species id="S_Phosphatidylethanolamine_c" name="Phosphatidylethanolamine" compartment="C_c">
<notes><html xmlns="http://www.w3.org/1999/xhtml"><p>FORMULA: </p></html></notes>
      </species>
      <species id="S_Phosphatidylglycerol_c" name="Phosphatidylglycerol" compartment="C_c">
<notes><html xmlns="http://www.w3.org/1999/xhtml"><p>FORMULA: </p></html></notes>
      </species>
      <species id="S_Phosphatidylglycerophosphate_c" name="Phosphatidylglycerophosphate" compartment="C_c">
<notes><html xmlns="http://www.w3.org/1999/xhtml"><p>FORMULA: </p></html></notes>
      </species>
      <species id="S_Phosphatidylinositol_45_3_44_4_44_5_45_trisphosphate_c" name="Phosphatidylinositol-3,4,5-trisphosphate" compartment="C_c">
<notes><html xmlns="http://www.w3.org/1999/xhtml"><p>FORMULA: </p></html></notes>
      </species>
      <species id="S_Phosphatidylserine_c" name="Phosphatidylserine" compartment="C_c">
<notes><html xmlns="http://www.w3.org/1999/xhtml"><p>FORMULA: </p></html></notes>
      </species>
      <species id="S_Phosphodimethylethanolamine_c" name="Phosphodimethylethanolamine" compartment="C_c">
<notes><html xmlns="http://www.w3.org/1999/xhtml"><p>FORMULA: </p></html></notes>
      </species>
      <species id="S_Phosphoenolpyruvate_c" name="Phosphoenolpyruvate_c" compartment="C_c">
<notes><html xmlns="http://www.w3.org/1999/xhtml"><p>FORMULA: </p></html></notes>
      </species>
      <species id="S_Phosphoenolpyruvate_p" name="Phosphoenolpyruvate_p" compartment="C_p">
<notes><html xmlns="http://www.w3.org/1999/xhtml"><p>FORMULA: </p></html></notes>
      </species>
      <species id="S_Phosphonoacetaldehyde_c" name="Phosphonoacetaldehyde" compartment="C_c">
<notes><html xmlns="http://www.w3.org/1999/xhtml"><p>FORMULA: </p></html></notes>
      </species>
      <species id="S_Phosphoribosyl_45_AMP_c" name="Phosphoribosyl-AMP" compartment="C_c">
<notes><html xmlns="http://www.w3.org/1999/xhtml"><p>FORMULA: </p></html></notes>
      </species>
      <species id="S_Phosphoribosyl_45_ATP_c" name="Phosphoribosyl-ATP" compartment="C_c">
<notes><html xmlns="http://www.w3.org/1999/xhtml"><p>FORMULA: </p></html></notes>
      </species>
      <species id="S_Phylloquinone_c" name="Phylloquinone" compartment="C_c">
<notes><html xmlns="http://www.w3.org/1999/xhtml"><p>FORMULA: </p></html></notes>
      </species>
      <species id="S_Phytoene_c" name="Phytoene" compartment="C_c">
<notes><html xmlns="http://www.w3.org/1999/xhtml"><p>FORMULA: </p></html></notes>
      </species>
      <species id="S_Phytofluene_c" name="Phytofluene" compartment="C_c">
<notes><html xmlns="http://www.w3.org/1999/xhtml"><p>FORMULA: </p></html></notes>
      </species>
      <species id="S_Phytol_c" name="Phytol" compartment="C_c">
<notes><html xmlns="http://www.w3.org/1999/xhtml"><p>FORMULA: </p></html></notes>
      </species>
      <species id="S_Phytyl_32_diphosphate_c" name="Phytyl diphosphate" compartment="C_c">
<notes><html xmlns="http://www.w3.org/1999/xhtml"><p>FORMULA: </p></html></notes>
      </species>
      <species id="S_Pinobanksin_c" name="Pinobanksin" compartment="C_c">
<notes><html xmlns="http://www.w3.org/1999/xhtml"><p>FORMULA: </p></html></notes>
      </species>
      <species id="S_Pinocarveol_c" name="Pinocarveol" compartment="C_c">
<notes><html xmlns="http://www.w3.org/1999/xhtml"><p>FORMULA: </p></html></notes>
      </species>
      <species id="S_Pinocarvone_c" name="Pinocarvone" compartment="C_c">
<notes><html xmlns="http://www.w3.org/1999/xhtml"><p>FORMULA: </p></html></notes>
      </species>
      <species id="S_Pinocembrin_32_chalcone_c" name="Pinocembrin chalcone" compartment="C_c">
<notes><html xmlns="http://www.w3.org/1999/xhtml"><p>FORMULA: </p></html></notes>
      </species>
      <species id="S_Pinocembrin_c" name="Pinocembrin" compartment="C_c">
<notes><html xmlns="http://www.w3.org/1999/xhtml"><p>FORMULA: </p></html></notes>
      </species>
      <species id="S_Poly_45_L_45_glutamate_c" name="Poly-L-glutamate" compartment="C_c">
<notes><html xmlns="http://www.w3.org/1999/xhtml"><p>FORMULA: </p></html></notes>
      </species>
      <species id="S_Poly_45_beta_45_hydroxybutyrate_c" name="Poly-beta-hydroxybutyrate" compartment="C_c">
<notes><html xmlns="http://www.w3.org/1999/xhtml"><p>FORMULA: </p></html></notes>
      </species>
      <species id="S_Poly_45_beta_45_hydroxybutyrate_m" name="Poly-beta-hydroxybutyrate" compartment="C_m">
<notes><html xmlns="http://www.w3.org/1999/xhtml"><p>FORMULA: </p></html></notes>
      </species>
      <species id="S_Poly_45_beta_45_hydroxybutyrate_p" name="Poly-beta-hydroxybutyrate" compartment="C_p">
<notes><html xmlns="http://www.w3.org/1999/xhtml"><p>FORMULA: </p></html></notes>
      </species>
      <species id="S_Poly_45_beta_45_hydroxybutyrate_x" name="Poly-beta-hydroxybutyrate" compartment="C_x">
<notes><html xmlns="http://www.w3.org/1999/xhtml"><p>FORMULA: </p></html></notes>
      </species>
      <species id="S_Polyneuridine_32_aldehyde_c" name="Polyneuridine aldehyde" compartment="C_c">
<notes><html xmlns="http://www.w3.org/1999/xhtml"><p>FORMULA: </p></html></notes>
      </species>
      <species id="S_Porphobilinogen_c" name="Porphobilinogen" compartment="C_c">
<notes><html xmlns="http://www.w3.org/1999/xhtml"><p>FORMULA: </p></html></notes>
      </species>
      <species id="S_Precorrin_32_2_c" name="Precorrin 2" compartment="C_c">
<notes><html xmlns="http://www.w3.org/1999/xhtml"><p>FORMULA: </p></html></notes>
      </species>
      <species id="S_Prephenate_c" name="Prephenate" compartment="C_c">
<notes><html xmlns="http://www.w3.org/1999/xhtml"><p>FORMULA: </p></html></notes>
      </species>
      <species id="S_Presqualene_32_diphosphate_c" name="Presqualene diphosphate" compartment="C_c">
<notes><html xmlns="http://www.w3.org/1999/xhtml"><p>FORMULA: </p></html></notes>
      </species>
      <species id="S_Primary_32_alcohol_c" name="Primary alcohol" compartment="C_c">
<notes><html xmlns="http://www.w3.org/1999/xhtml"><p>FORMULA: </p></html></notes>
      </species>
      <species id="S_Propanoate_c" name="Propanoate" compartment="C_c">
<notes><html xmlns="http://www.w3.org/1999/xhtml"><p>FORMULA: </p></html></notes>
      </species>
      <species id="S_Propanoyl_45_CoA_c" name="Propanoyl-CoA" compartment="C_c">
<notes><html xmlns="http://www.w3.org/1999/xhtml"><p>FORMULA: </p></html></notes>
      </species>
      <species id="S_Propenoyl_45_CoA_c" name="Propenoyl-CoA" compartment="C_c">
<notes><html xmlns="http://www.w3.org/1999/xhtml"><p>FORMULA: </p></html></notes>
      </species>
      <species id="S_Propinol_32_adenylate_c" name="Propinol adenylate" compartment="C_c">
<notes><html xmlns="http://www.w3.org/1999/xhtml"><p>FORMULA: </p></html></notes>
      </species>
      <species id="S_Propynoate_c" name="Propynoate" compartment="C_c">
<notes><html xmlns="http://www.w3.org/1999/xhtml"><p>FORMULA: </p></html></notes>
      </species>
      <species id="S_Prostaglandin_32_E2_c" name="Prostaglandin E2" compartment="C_c">
<notes><html xmlns="http://www.w3.org/1999/xhtml"><p>FORMULA: </p></html></notes>
      </species>
      <species id="S_Prostaglandin_32_F2alpha_c" name="Prostaglandin F2alpha" compartment="C_c">
<notes><html xmlns="http://www.w3.org/1999/xhtml"><p>FORMULA: </p></html></notes>
      </species>
      <species id="S_Protein_32_N6_44_N6_44_N6_45_trimethyl_45_L_45_lysine_c" name="Protein N6,N6,N6-trimethyl-L-lysine" compartment="C_c">
<notes><html xmlns="http://www.w3.org/1999/xhtml"><p>FORMULA: </p></html></notes>
      </species>
      <species id="S_Protein_32_N6_45__40_lipoyl_41_lysine_c" name="Protein N6-(lipoyl)lysine" compartment="C_c">
<notes><html xmlns="http://www.w3.org/1999/xhtml"><p>FORMULA: </p></html></notes>
      </species>
      <species id="S_Protein_32_N6_45__40_octanoyl_41_lysine_c" name="Protein N6-(octanoyl)lysine" compartment="C_c">
<notes><html xmlns="http://www.w3.org/1999/xhtml"><p>FORMULA: </p></html></notes>
      </species>
      <species id="S_Protein_32_asparagine_c" name="Protein asparagine" compartment="C_c">
<notes><html xmlns="http://www.w3.org/1999/xhtml"><p>FORMULA: </p></html></notes>
      </species>
      <species id="S_Protein_32_disulfide_c" name="Protein disulfide" compartment="C_c">
<notes><html xmlns="http://www.w3.org/1999/xhtml"><p>FORMULA: </p></html></notes>
      </species>
      <species id="S_Protein_32_dithiol_c" name="Protein dithiol" compartment="C_c">
<notes><html xmlns="http://www.w3.org/1999/xhtml"><p>FORMULA: </p></html></notes>
      </species>
      <species id="S_Protein_c" name="Protein" compartment="C_c">
<notes><html xmlns="http://www.w3.org/1999/xhtml"><p>FORMULA: </p></html></notes>
      </species>
      <species id="S_Protochlorophyllide_c" name="Protochlorophyllide" compartment="C_c">
<notes><html xmlns="http://www.w3.org/1999/xhtml"><p>FORMULA: </p></html></notes>
      </species>
      <species id="S_Protoporphyrin_c" name="Protoporphyrin" compartment="C_c">
<notes><html xmlns="http://www.w3.org/1999/xhtml"><p>FORMULA: </p></html></notes>
      </species>
      <species id="S_Protoporphyrinogen_32_IX_c" name="Protoporphyrinogen IX" compartment="C_c">
<notes><html xmlns="http://www.w3.org/1999/xhtml"><p>FORMULA: </p></html></notes>
      </species>
      <species id="S_Pseudotropine_c" name="Pseudotropine" compartment="C_c">
<notes><html xmlns="http://www.w3.org/1999/xhtml"><p>FORMULA: </p></html></notes>
      </species>
      <species id="S_Pseudouridine_32_5_39__45_phosphate_c" name="Pseudouridine 5&apos;-phosphate" compartment="C_c">
<notes><html xmlns="http://www.w3.org/1999/xhtml"><p>FORMULA: </p></html></notes>
      </species>
      <species id="S_Putrescine_c" name="Putrescine" compartment="C_c">
<notes><html xmlns="http://www.w3.org/1999/xhtml"><p>FORMULA: </p></html></notes>
      </species>
      <species id="S_Pyridine_45_2_44_3_45_dicarboxylate_c" name="Pyridine-2,3-dicarboxylate" compartment="C_c">
<notes><html xmlns="http://www.w3.org/1999/xhtml"><p>FORMULA: </p></html></notes>
      </species>
      <species id="S_Pyridoxal_32_phosphate_c" name="Pyridoxal phosphate" compartment="C_c">
<notes><html xmlns="http://www.w3.org/1999/xhtml"><p>FORMULA: </p></html></notes>
      </species>
      <species id="S_Pyridoxal_c" name="Pyridoxal" compartment="C_c">
<notes><html xmlns="http://www.w3.org/1999/xhtml"><p>FORMULA: </p></html></notes>
      </species>
      <species id="S_Pyridoxamine_32_phosphate_c" name="Pyridoxamine phosphate" compartment="C_c">
<notes><html xmlns="http://www.w3.org/1999/xhtml"><p>FORMULA: </p></html></notes>
      </species>
      <species id="S_Pyridoxamine_c" name="Pyridoxamine" compartment="C_c">
<notes><html xmlns="http://www.w3.org/1999/xhtml"><p>FORMULA: </p></html></notes>
      </species>
      <species id="S_Pyridoxine_32_phosphate_c" name="Pyridoxine phosphate" compartment="C_c">
<notes><html xmlns="http://www.w3.org/1999/xhtml"><p>FORMULA: </p></html></notes>
      </species>
      <species id="S_Pyridoxine_c" name="Pyridoxine" compartment="C_c">
<notes><html xmlns="http://www.w3.org/1999/xhtml"><p>FORMULA: </p></html></notes>
      </species>
      <species id="S_Pyrophosphate_c" name="Pyrophosphate_c" compartment="C_c">
<notes><html xmlns="http://www.w3.org/1999/xhtml"><p>FORMULA: </p></html></notes>
      </species>
      <species id="S_Pyrophosphate_m" name="Pyrophosphate_m" compartment="C_m">
<notes><html xmlns="http://www.w3.org/1999/xhtml"><p>FORMULA: </p></html></notes>
      </species>
      <species id="S_Pyrophosphate_p" name="Pyrophosphate_p" compartment="C_p">
<notes><html xmlns="http://www.w3.org/1999/xhtml"><p>FORMULA: </p></html></notes>
      </species>
      <species id="S_Pyrophosphate_x" name="Pyrophosphate_x" compartment="C_x">
<notes><html xmlns="http://www.w3.org/1999/xhtml"><p>FORMULA: </p></html></notes>
      </species>
      <species id="S_Pyruvate_c" name="Pyruvate_c" compartment="C_c">
<notes><html xmlns="http://www.w3.org/1999/xhtml"><p>FORMULA: </p></html></notes>
      </species>
      <species id="S_Pyruvate_m" name="Pyruvate_m" compartment="C_m">
<notes><html xmlns="http://www.w3.org/1999/xhtml"><p>FORMULA: </p></html></notes>
      </species>
      <species id="S_Pyruvate_p" name="Pyruvate_p" compartment="C_p">
<notes><html xmlns="http://www.w3.org/1999/xhtml"><p>FORMULA: </p></html></notes>
      </species>
      <species id="S_Quercetin_32_3_45_O_45_glucoside_c" name="Quercetin 3-O-glucoside" compartment="C_c">
<notes><html xmlns="http://www.w3.org/1999/xhtml"><p>FORMULA: </p></html></notes>
      </species>
      <species id="S_Quercetin_c" name="Quercetin" compartment="C_c">
<notes><html xmlns="http://www.w3.org/1999/xhtml"><p>FORMULA: </p></html></notes>
      </species>
      <species id="S_R_45_S_45_Alanine_c" name="R-S-Alanine" compartment="C_c">
<notes><html xmlns="http://www.w3.org/1999/xhtml"><p>FORMULA: </p></html></notes>
      </species>
      <species id="S_R_45_S_45_Alanylglycine_c" name="R-S-Alanylglycine" compartment="C_c">
<notes><html xmlns="http://www.w3.org/1999/xhtml"><p>FORMULA: </p></html></notes>
      </species>
      <species id="S_R_45_S_45_Glutathione_c" name="R-S-Glutathione" compartment="C_c">
<notes><html xmlns="http://www.w3.org/1999/xhtml"><p>FORMULA: </p></html></notes>
      </species>
      <species id="S_ROH_c" name="ROH" compartment="C_c">
<notes><html xmlns="http://www.w3.org/1999/xhtml"><p>FORMULA: </p></html></notes>
      </species>
      <species id="S_RX_c" name="RX" compartment="C_c">
<notes><html xmlns="http://www.w3.org/1999/xhtml"><p>FORMULA: </p></html></notes>
      </species>
      <species id="S_R_c" name="R" compartment="C_c">
<notes><html xmlns="http://www.w3.org/1999/xhtml"><p>FORMULA: </p></html></notes>
      </species>
      <species id="S_Raffinose_c" name="Raffinose" compartment="C_c">
<notes><html xmlns="http://www.w3.org/1999/xhtml"><p>FORMULA: </p></html></notes>
      </species>
      <species id="S_Reduced_32_acceptor_c" name="Reduced acceptor" compartment="C_c">
<notes><html xmlns="http://www.w3.org/1999/xhtml"><p>FORMULA: </p></html></notes>
      </species>
      <species id="S_Reduced_32_electron_45_transferring_32_flavoprotein_c" name="Reduced electron-transferring flavoprotein" compartment="C_c">
<notes><html xmlns="http://www.w3.org/1999/xhtml"><p>FORMULA: </p></html></notes>
      </species>
      <species id="S_Reduced_32_ferredoxin_c" name="Reduced ferredoxin" compartment="C_c">
<notes><html xmlns="http://www.w3.org/1999/xhtml"><p>FORMULA: </p></html></notes>
      </species>
      <species id="S_Reduced_32_ferredoxin_m" name="Reduced ferredoxin" compartment="C_m">
<notes><html xmlns="http://www.w3.org/1999/xhtml"><p>FORMULA: </p></html></notes>
      </species>
      <species id="S_Reduced_32_ferredoxin_p" name="Reduced ferredoxin" compartment="C_p">
<notes><html xmlns="http://www.w3.org/1999/xhtml"><p>FORMULA: </p></html></notes>
      </species>
      <species id="S_Reduced_32_flavoprotein_c" name="Reduced flavoprotein" compartment="C_c">
<notes><html xmlns="http://www.w3.org/1999/xhtml"><p>FORMULA: </p></html></notes>
      </species>
      <species id="S_Retinal_c" name="Retinal" compartment="C_c">
<notes><html xmlns="http://www.w3.org/1999/xhtml"><p>FORMULA: </p></html></notes>
      </species>
      <species id="S_Retinol_c" name="Retinol" compartment="C_c">
<notes><html xmlns="http://www.w3.org/1999/xhtml"><p>FORMULA: </p></html></notes>
      </species>
      <species id="S_Riboflavin_biomass" name="Riboflavin_biomass" compartment="C_biomass">
<notes><html xmlns="http://www.w3.org/1999/xhtml"><p>FORMULA: </p></html></notes>
      </species>
      <species id="S_Riboflavin_c" name="Riboflavin_c" compartment="C_c">
<notes><html xmlns="http://www.w3.org/1999/xhtml"><p>FORMULA: </p></html></notes>
      </species>
      <species id="S_Ribonucleoside_32_diphosphate_c" name="Ribonucleoside diphosphate" compartment="C_c">
<notes><html xmlns="http://www.w3.org/1999/xhtml"><p>FORMULA: </p></html></notes>
      </species>
      <species id="S_S_45__40_1_44_2_45_Dichlorovinyl_41_glutathione_c" name="S-(1,2-Dichlorovinyl)glutathione" compartment="C_c">
<notes><html xmlns="http://www.w3.org/1999/xhtml"><p>FORMULA: </p></html></notes>
      </species>
      <species id="S_S_45__40_2_44_2_45_Dichloro_45_1_45_hydroxy_41_ethyl_32_glutathione_c" name="S-(2,2-Dichloro-1-hydroxy)ethyl glutathione" compartment="C_c">
<notes><html xmlns="http://www.w3.org/1999/xhtml"><p>FORMULA: </p></html></notes>
      </species>
      <species id="S_S_45__40_2_45_Chloroacetyl_41_glutathione_c" name="S-(2-Chloroacetyl)glutathione" compartment="C_c">
<notes><html xmlns="http://www.w3.org/1999/xhtml"><p>FORMULA: </p></html></notes>
      </species>
      <species id="S_S_45__40_2_45_Methylbutanoyl_41__45_dihydrolipoamide_c" name="S-(2-Methylbutanoyl)-dihydrolipoamide" compartment="C_c">
<notes><html xmlns="http://www.w3.org/1999/xhtml"><p>FORMULA: </p></html></notes>
      </species>
      <species id="S_S_45__40_2_45_Methylpropanoyl_41__45_dihydrolipoamide_c" name="S-(2-Methylpropanoyl)-dihydrolipoamide" compartment="C_c">
<notes><html xmlns="http://www.w3.org/1999/xhtml"><p>FORMULA: </p></html></notes>
      </species>
      <species id="S_S_45__40_3_45_Methylbutanoyl_41__45_dihydrolipoamide_c" name="S-(3-Methylbutanoyl)-dihydrolipoamide" compartment="C_c">
<notes><html xmlns="http://www.w3.org/1999/xhtml"><p>FORMULA: </p></html></notes>
      </species>
      <species id="S_S_45__40_Formylmethyl_41_glutathione_c" name="S-(Formylmethyl)glutathione" compartment="C_c">
<notes><html xmlns="http://www.w3.org/1999/xhtml"><p>FORMULA: </p></html></notes>
      </species>
      <species id="S_S_45__40_Hydroxymethyl_41_glutathione_c" name="S-(Hydroxymethyl)glutathione" compartment="C_c">
<notes><html xmlns="http://www.w3.org/1999/xhtml"><p>FORMULA: </p></html></notes>
      </species>
      <species id="S_S_45_Acetyldihydrolipoamide_c" name="S-Acetyldihydrolipoamide" compartment="C_c">
<notes><html xmlns="http://www.w3.org/1999/xhtml"><p>FORMULA: </p></html></notes>
      </species>
      <species id="S_S_45_Adenosyl_45_4_45_methylthio_45_2_45_oxobutanoate_c" name="S-Adenosyl-4-methylthio-2-oxobutanoate" compartment="C_c">
<notes><html xmlns="http://www.w3.org/1999/xhtml"><p>FORMULA: </p></html></notes>
      </species>
      <species id="S_S_45_Adenosyl_45_L_45_homocysteine_c" name="S-Adenosyl-L-homocysteine" compartment="C_c">
<notes><html xmlns="http://www.w3.org/1999/xhtml"><p>FORMULA: </p></html></notes>
      </species>
      <species id="S_S_45_Adenosyl_45_L_45_methionine_c" name="S-Adenosyl-L-methionine" compartment="C_c">
<notes><html xmlns="http://www.w3.org/1999/xhtml"><p>FORMULA: </p></html></notes>
      </species>
      <species id="S_S_45_Adenosylmethioninamine_c" name="S-Adenosylmethioninamine" compartment="C_c">
<notes><html xmlns="http://www.w3.org/1999/xhtml"><p>FORMULA: </p></html></notes>
      </species>
      <species id="S_S_45_Aminomethyldihydrolipoylprotein_c" name="S-Aminomethyldihydrolipoylprotein" compartment="C_c">
<notes><html xmlns="http://www.w3.org/1999/xhtml"><p>FORMULA: </p></html></notes>
      </species>
      <species id="S_S_45_Aminomethyldihydrolipoylprotein_m" name="S-Aminomethyldihydrolipoylprotein" compartment="C_m">
<notes><html xmlns="http://www.w3.org/1999/xhtml"><p>FORMULA: </p></html></notes>
      </species>
      <species id="S_S_45_Benzoate_32_coenzyme_32_A_c" name="S-Benzoate coenzyme A" compartment="C_c">
<notes><html xmlns="http://www.w3.org/1999/xhtml"><p>FORMULA: </p></html></notes>
      </species>
      <species id="S_S_45_Formylglutathione_c" name="S-Formylglutathione" compartment="C_c">
<notes><html xmlns="http://www.w3.org/1999/xhtml"><p>FORMULA: </p></html></notes>
      </species>
      <species id="S_S_45_Glutaryldihydrolipoamide_c" name="S-Glutaryldihydrolipoamide" compartment="C_c">
<notes><html xmlns="http://www.w3.org/1999/xhtml"><p>FORMULA: </p></html></notes>
      </species>
      <species id="S_S_45_Sulfo_45_L_45_cysteine_c" name="S-Sulfo-L-cysteine" compartment="C_c">
<notes><html xmlns="http://www.w3.org/1999/xhtml"><p>FORMULA: </p></html></notes>
      </species>
      <species id="S_Sabinene_32_hydrate_c" name="Sabinene hydrate" compartment="C_c">
<notes><html xmlns="http://www.w3.org/1999/xhtml"><p>FORMULA: </p></html></notes>
      </species>
      <species id="S_Salicylate_c" name="Salicylate" compartment="C_c">
<notes><html xmlns="http://www.w3.org/1999/xhtml"><p>FORMULA: </p></html></notes>
      </species>
      <species id="S_Sarcosine_c" name="Sarcosine" compartment="C_c">
<notes><html xmlns="http://www.w3.org/1999/xhtml"><p>FORMULA: </p></html></notes>
      </species>
      <species id="S_Se_45_Adenosylselenohomocysteine_c" name="Se-Adenosylselenohomocysteine" compartment="C_c">
<notes><html xmlns="http://www.w3.org/1999/xhtml"><p>FORMULA: </p></html></notes>
      </species>
      <species id="S_Se_45_Adenosylselenomethionine_c" name="Se-Adenosylselenomethionine" compartment="C_c">
<notes><html xmlns="http://www.w3.org/1999/xhtml"><p>FORMULA: </p></html></notes>
      </species>
      <species id="S_Se_45_Methylselenocysteine_c" name="Se-Methylselenocysteine" compartment="C_c">
<notes><html xmlns="http://www.w3.org/1999/xhtml"><p>FORMULA: </p></html></notes>
      </species>
      <species id="S_Se_45_Methylselenomethionine_c" name="Se-Methylselenomethionine" compartment="C_c">
<notes><html xmlns="http://www.w3.org/1999/xhtml"><p>FORMULA: </p></html></notes>
      </species>
      <species id="S_Secologanin_c" name="Secologanin" compartment="C_c">
<notes><html xmlns="http://www.w3.org/1999/xhtml"><p>FORMULA: </p></html></notes>
      </species>
      <species id="S_Sedoheptulose_32_1_44_7_45_bisphosphate_c" name="Sedoheptulose 1,7-bisphosphate" compartment="C_c">
<notes><html xmlns="http://www.w3.org/1999/xhtml"><p>FORMULA: </p></html></notes>
      </species>
      <species id="S_Sedoheptulose_32_1_44_7_45_bisphosphate_p" name="Sedoheptulose 1,7-bisphosphate" compartment="C_p">
<notes><html xmlns="http://www.w3.org/1999/xhtml"><p>FORMULA: </p></html></notes>
      </species>
      <species id="S_Sedoheptulose_32_7_45_phosphate_c" name="Sedoheptulose 7-phosphate" compartment="C_c">
<notes><html xmlns="http://www.w3.org/1999/xhtml"><p>FORMULA: </p></html></notes>
      </species>
      <species id="S_Sedoheptulose_32_7_45_phosphate_p" name="Sedoheptulose 7-phosphate" compartment="C_p">
<notes><html xmlns="http://www.w3.org/1999/xhtml"><p>FORMULA: </p></html></notes>
      </species>
      <species id="S_Selenate_c" name="Selenate" compartment="C_c">
<notes><html xmlns="http://www.w3.org/1999/xhtml"><p>FORMULA: </p></html></notes>
      </species>
      <species id="S_Selenide_c" name="Selenide" compartment="C_c">
<notes><html xmlns="http://www.w3.org/1999/xhtml"><p>FORMULA: </p></html></notes>
      </species>
      <species id="S_Selenide_p" name="Selenide" compartment="C_p">
<notes><html xmlns="http://www.w3.org/1999/xhtml"><p>FORMULA: </p></html></notes>
      </species>
      <species id="S_Selenite_c" name="Selenite" compartment="C_c">
<notes><html xmlns="http://www.w3.org/1999/xhtml"><p>FORMULA: </p></html></notes>
      </species>
      <species id="S_Selenite_p" name="Selenite" compartment="C_p">
<notes><html xmlns="http://www.w3.org/1999/xhtml"><p>FORMULA: </p></html></notes>
      </species>
      <species id="S_Selenocystathionine_c" name="Selenocystathionine" compartment="C_c">
<notes><html xmlns="http://www.w3.org/1999/xhtml"><p>FORMULA: </p></html></notes>
      </species>
      <species id="S_Selenocysteine_c" name="Selenocysteine" compartment="C_c">
<notes><html xmlns="http://www.w3.org/1999/xhtml"><p>FORMULA: </p></html></notes>
      </species>
      <species id="S_Selenohomocysteine_c" name="Selenohomocysteine" compartment="C_c">
<notes><html xmlns="http://www.w3.org/1999/xhtml"><p>FORMULA: </p></html></notes>
      </species>
      <species id="S_Selenomethionine_c" name="Selenomethionine" compartment="C_c">
<notes><html xmlns="http://www.w3.org/1999/xhtml"><p>FORMULA: </p></html></notes>
      </species>
      <species id="S_Selenomethionyl_45_tRNA_40_Met_41__c" name="Selenomethionyl-tRNA(Met)" compartment="C_c">
<notes><html xmlns="http://www.w3.org/1999/xhtml"><p>FORMULA: </p></html></notes>
      </species>
      <species id="S_Shikimate_32_3_45_phosphate_c" name="Shikimate 3-phosphate" compartment="C_c">
<notes><html xmlns="http://www.w3.org/1999/xhtml"><p>FORMULA: </p></html></notes>
      </species>
      <species id="S_Shikimate_c" name="Shikimate" compartment="C_c">
<notes><html xmlns="http://www.w3.org/1999/xhtml"><p>FORMULA: </p></html></notes>
      </species>
      <species id="S_Sinapate_c" name="Sinapate" compartment="C_c">
<notes><html xmlns="http://www.w3.org/1999/xhtml"><p>FORMULA: </p></html></notes>
      </species>
      <species id="S_Sinapoyl_32_aldehyde_c" name="Sinapoyl aldehyde" compartment="C_c">
<notes><html xmlns="http://www.w3.org/1999/xhtml"><p>FORMULA: </p></html></notes>
      </species>
      <species id="S_Sinapoyl_32_malate_c" name="Sinapoyl malate" compartment="C_c">
<notes><html xmlns="http://www.w3.org/1999/xhtml"><p>FORMULA: </p></html></notes>
      </species>
      <species id="S_Sinapoyl_45_CoA_c" name="Sinapoyl-CoA" compartment="C_c">
<notes><html xmlns="http://www.w3.org/1999/xhtml"><p>FORMULA: </p></html></notes>
      </species>
      <species id="S_Sinapoylcholine_c" name="Sinapoylcholine" compartment="C_c">
<notes><html xmlns="http://www.w3.org/1999/xhtml"><p>FORMULA: </p></html></notes>
      </species>
      <species id="S_Sinapyl_32_alcohol_biomass" name="Sinapyl alcohol_biomass" compartment="C_biomass">
<notes><html xmlns="http://www.w3.org/1999/xhtml"><p>FORMULA: </p></html></notes>
      </species>
      <species id="S_Sinapyl_32_alcohol_c" name="Sinapyl alcohol_c" compartment="C_c">
<notes><html xmlns="http://www.w3.org/1999/xhtml"><p>FORMULA: </p></html></notes>
      </species>
      <species id="S_Sitosterol_c" name="Sitosterol" compartment="C_c">
<notes><html xmlns="http://www.w3.org/1999/xhtml"><p>FORMULA: </p></html></notes>
      </species>
      <species id="S_Spermidine_c" name="Spermidine" compartment="C_c">
<notes><html xmlns="http://www.w3.org/1999/xhtml"><p>FORMULA: </p></html></notes>
      </species>
      <species id="S_Spermine_c" name="Spermine" compartment="C_c">
<notes><html xmlns="http://www.w3.org/1999/xhtml"><p>FORMULA: </p></html></notes>
      </species>
      <species id="S_Sphinganine_32_1_45_phosphate_c" name="Sphinganine 1-phosphate" compartment="C_c">
<notes><html xmlns="http://www.w3.org/1999/xhtml"><p>FORMULA: </p></html></notes>
      </species>
      <species id="S_Sphinganine_c" name="Sphinganine" compartment="C_c">
<notes><html xmlns="http://www.w3.org/1999/xhtml"><p>FORMULA: </p></html></notes>
      </species>
      <species id="S_Sphingosine_32_1_45_phosphate_c" name="Sphingosine 1-phosphate" compartment="C_c">
<notes><html xmlns="http://www.w3.org/1999/xhtml"><p>FORMULA: </p></html></notes>
      </species>
      <species id="S_Squalene_c" name="Squalene" compartment="C_c">
<notes><html xmlns="http://www.w3.org/1999/xhtml"><p>FORMULA: </p></html></notes>
      </species>
      <species id="S_Stachyose_c" name="Stachyose" compartment="C_c">
<notes><html xmlns="http://www.w3.org/1999/xhtml"><p>FORMULA: </p></html></notes>
      </species>
      <species id="S_Starch_biomass" name="Starch_biomass" compartment="C_biomass">
<notes><html xmlns="http://www.w3.org/1999/xhtml"><p>FORMULA: </p></html></notes>
      </species>
      <species id="S_Starch_p" name="Starch_p" compartment="C_p">
<notes><html xmlns="http://www.w3.org/1999/xhtml"><p>FORMULA: </p></html></notes>
      </species>
      <species id="S_Stearoyl_45_CoA_c" name="Stearoyl-CoA" compartment="C_c">
<notes><html xmlns="http://www.w3.org/1999/xhtml"><p>FORMULA: </p></html></notes>
      </species>
      <species id="S_Stigmasterol_c" name="Stigmasterol" compartment="C_c">
<notes><html xmlns="http://www.w3.org/1999/xhtml"><p>FORMULA: </p></html></notes>
      </species>
      <species id="S_Succinate_32_semialdehyde_c" name="Succinate semialdehyde" compartment="C_c">
<notes><html xmlns="http://www.w3.org/1999/xhtml"><p>FORMULA: </p></html></notes>
      </species>
      <species id="S_Succinate_c" name="Succinate_c" compartment="C_c">
<notes><html xmlns="http://www.w3.org/1999/xhtml"><p>FORMULA: </p></html></notes>
      </species>
      <species id="S_Succinate_m" name="Succinate_m" compartment="C_m">
<notes><html xmlns="http://www.w3.org/1999/xhtml"><p>FORMULA: </p></html></notes>
      </species>
      <species id="S_Succinate_p" name="Succinate" compartment="C_p">
<notes><html xmlns="http://www.w3.org/1999/xhtml"><p>FORMULA: </p></html></notes>
      </species>
      <species id="S_Succinate_x" name="Succinate_x" compartment="C_x">
<notes><html xmlns="http://www.w3.org/1999/xhtml"><p>FORMULA: </p></html></notes>
      </species>
      <species id="S_Succinyl_45_CoA_c" name="Succinyl-CoA" compartment="C_c">
<notes><html xmlns="http://www.w3.org/1999/xhtml"><p>FORMULA: </p></html></notes>
      </species>
      <species id="S_Succinyl_45_CoA_m" name="Succinyl-CoA" compartment="C_m">
<notes><html xmlns="http://www.w3.org/1999/xhtml"><p>FORMULA: </p></html></notes>
      </species>
      <species id="S_Sucrose_32_6_45_phosphate_c" name="Sucrose 6-phosphate" compartment="C_c">
<notes><html xmlns="http://www.w3.org/1999/xhtml"><p>FORMULA: </p></html></notes>
      </species>
      <species id="S_Sucrose_biomass" name="Sucrose_biomass" compartment="C_biomass">
<notes><html xmlns="http://www.w3.org/1999/xhtml"><p>FORMULA: </p></html></notes>
      </species>
      <species id="S_Sucrose_c" name="Sucrose_c" compartment="C_c">
<notes><html xmlns="http://www.w3.org/1999/xhtml"><p>FORMULA: </p></html></notes>
      </species>
      <species id="S_Sucrose_ext" name="Sucrose_ext" compartment="C_ext">
<notes><html xmlns="http://www.w3.org/1999/xhtml"><p>FORMULA: </p></html></notes>
      </species>
      <species id="S_Sucrose_v" name="Sucrose_v" compartment="C_v">
<notes><html xmlns="http://www.w3.org/1999/xhtml"><p>FORMULA: </p></html></notes>
      </species>
      <species id="S_Sulfate_c" name="Sulfate_c" compartment="C_c">
<notes><html xmlns="http://www.w3.org/1999/xhtml"><p>FORMULA: </p></html></notes>
      </species>
      <species id="S_Sulfate_ext" name="Sulfate_ext" compartment="C_ext">
<notes><html xmlns="http://www.w3.org/1999/xhtml"><p>FORMULA: </p></html></notes>
      </species>
      <species id="S_Sulfate_p" name="Sulfate_p" compartment="C_p">
<notes><html xmlns="http://www.w3.org/1999/xhtml"><p>FORMULA: </p></html></notes>
      </species>
      <species id="S_Sulfate_v" name="Sulfate_v" compartment="C_v">
<notes><html xmlns="http://www.w3.org/1999/xhtml"><p>FORMULA: </p></html></notes>
      </species>
      <species id="S_Sulfate_x" name="Sulfate" compartment="C_x">
<notes><html xmlns="http://www.w3.org/1999/xhtml"><p>FORMULA: </p></html></notes>
      </species>
      <species id="S_Sulfide_c" name="Sulfide" compartment="C_c">
<notes><html xmlns="http://www.w3.org/1999/xhtml"><p>FORMULA: </p></html></notes>
      </species>
      <species id="S_Sulfite_c" name="Sulfite" compartment="C_c">
<notes><html xmlns="http://www.w3.org/1999/xhtml"><p>FORMULA: </p></html></notes>
      </species>
      <species id="S_Sulfite_p" name="Sulfite" compartment="C_p">
<notes><html xmlns="http://www.w3.org/1999/xhtml"><p>FORMULA: </p></html></notes>
      </species>
      <species id="S_Sulfite_x" name="Sulfite" compartment="C_x">
<notes><html xmlns="http://www.w3.org/1999/xhtml"><p>FORMULA: </p></html></notes>
      </species>
      <species id="S_Sulfoquinovosyldiacylglycerol_c" name="Sulfoquinovosyldiacylglycerol" compartment="C_c">
<notes><html xmlns="http://www.w3.org/1999/xhtml"><p>FORMULA: </p></html></notes>
      </species>
      <species id="S_Sulfur_c" name="Sulfur" compartment="C_c">
<notes><html xmlns="http://www.w3.org/1999/xhtml"><p>FORMULA: </p></html></notes>
      </species>
      <species id="S_Tamoxifen_32_N_45_oxide_c" name="Tamoxifen N-oxide" compartment="C_c">
<notes><html xmlns="http://www.w3.org/1999/xhtml"><p>FORMULA: </p></html></notes>
      </species>
      <species id="S_Tamoxifen_c" name="Tamoxifen" compartment="C_c">
<notes><html xmlns="http://www.w3.org/1999/xhtml"><p>FORMULA: </p></html></notes>
      </species>
      <species id="S_Taurine_c" name="Taurine" compartment="C_c">
<notes><html xmlns="http://www.w3.org/1999/xhtml"><p>FORMULA: </p></html></notes>
      </species>
      <species id="S_Taxifolin_c" name="Taxifolin" compartment="C_c">
<notes><html xmlns="http://www.w3.org/1999/xhtml"><p>FORMULA: </p></html></notes>
      </species>
      <species id="S_Teasterone_c" name="Teasterone" compartment="C_c">
<notes><html xmlns="http://www.w3.org/1999/xhtml"><p>FORMULA: </p></html></notes>
      </species>
      <species id="S_Tetracosanoic_32_acid_c" name="Tetracosanoic acid" compartment="C_c">
<notes><html xmlns="http://www.w3.org/1999/xhtml"><p>FORMULA: </p></html></notes>
      </species>
      <species id="S_Tetracosanoyl_45_CoA_c" name="Tetracosanoyl-CoA" compartment="C_c">
<notes><html xmlns="http://www.w3.org/1999/xhtml"><p>FORMULA: </p></html></notes>
      </species>
      <species id="S_Tetracosenoyl_45_CoA_c" name="Tetracosenoyl-CoA" compartment="C_c">
<notes><html xmlns="http://www.w3.org/1999/xhtml"><p>FORMULA: </p></html></notes>
      </species>
      <species id="S_Tetradecanoic_32_acid_c" name="Tetradecanoic acid" compartment="C_c">
<notes><html xmlns="http://www.w3.org/1999/xhtml"><p>FORMULA: </p></html></notes>
      </species>
      <species id="S_Tetradecanoyl_45_CoA_x" name="Tetradecanoyl-CoA" compartment="C_x">
<notes><html xmlns="http://www.w3.org/1999/xhtml"><p>FORMULA: </p></html></notes>
      </species>
      <species id="S_Tetradecanoyl_45__91_acp_93__c" name="Tetradecanoyl-[acp]" compartment="C_c">
<notes><html xmlns="http://www.w3.org/1999/xhtml"><p>FORMULA: </p></html></notes>
      </species>
      <species id="S_Tetradecanoyl_45__91_acp_93__p" name="Tetradecanoyl-[acp]" compartment="C_p">
<notes><html xmlns="http://www.w3.org/1999/xhtml"><p>FORMULA: </p></html></notes>
      </species>
      <species id="S_Tetrahydrocorticosterone_c" name="Tetrahydrocorticosterone" compartment="C_c">
<notes><html xmlns="http://www.w3.org/1999/xhtml"><p>FORMULA: </p></html></notes>
      </species>
      <species id="S_Tetrahydrofolate_c" name="Tetrahydrofolate" compartment="C_c">
<notes><html xmlns="http://www.w3.org/1999/xhtml"><p>FORMULA: </p></html></notes>
      </species>
      <species id="S_Tetrahydrofolate_m" name="Tetrahydrofolate" compartment="C_m">
<notes><html xmlns="http://www.w3.org/1999/xhtml"><p>FORMULA: </p></html></notes>
      </species>
      <species id="S_Tetrahydrofolyl_45__91_Glu_93__40_2_41__c" name="Tetrahydrofolyl-[Glu](2)" compartment="C_c">
<notes><html xmlns="http://www.w3.org/1999/xhtml"><p>FORMULA: </p></html></notes>
      </species>
      <species id="S_Tetrahydrofolyl_45__91_Glu_93__40_n_41__c" name="Tetrahydrofolyl-[Glu](n)" compartment="C_c">
<notes><html xmlns="http://www.w3.org/1999/xhtml"><p>FORMULA: </p></html></notes>
      </species>
      <species id="S_Tetrahydropteroyltri_45_L_45_glutamate_c" name="Tetrahydropteroyltri-L-glutamate" compartment="C_c">
<notes><html xmlns="http://www.w3.org/1999/xhtml"><p>FORMULA: </p></html></notes>
      </species>
      <species id="S_Theobromine_c" name="Theobromine" compartment="C_c">
<notes><html xmlns="http://www.w3.org/1999/xhtml"><p>FORMULA: </p></html></notes>
      </species>
      <species id="S_Thiamin_32_diphosphate_c" name="Thiamin diphosphate_c" compartment="C_c">
<notes><html xmlns="http://www.w3.org/1999/xhtml"><p>FORMULA: </p></html></notes>
      </species>
      <species id="S_Thiamin_32_diphosphate_m" name="Thiamin diphosphate_m" compartment="C_m">
<notes><html xmlns="http://www.w3.org/1999/xhtml"><p>FORMULA: </p></html></notes>
      </species>
      <species id="S_Thiamin_32_monophosphate_c" name="Thiamin monophosphate" compartment="C_c">
<notes><html xmlns="http://www.w3.org/1999/xhtml"><p>FORMULA: </p></html></notes>
      </species>
      <species id="S_Thiamin_32_triphosphate_c" name="Thiamin triphosphate" compartment="C_c">
<notes><html xmlns="http://www.w3.org/1999/xhtml"><p>FORMULA: </p></html></notes>
      </species>
      <species id="S_Thiamin_biomass" name="Thiamin_biomass" compartment="C_biomass">
<notes><html xmlns="http://www.w3.org/1999/xhtml"><p>FORMULA: </p></html></notes>
      </species>
      <species id="S_Thiamin_c" name="Thiamin_c" compartment="C_c">
<notes><html xmlns="http://www.w3.org/1999/xhtml"><p>FORMULA: </p></html></notes>
      </species>
      <species id="S_Thiocysteine_c" name="Thiocysteine" compartment="C_c">
<notes><html xmlns="http://www.w3.org/1999/xhtml"><p>FORMULA: </p></html></notes>
      </species>
      <species id="S_Thioguanine_c" name="Thioguanine" compartment="C_c">
<notes><html xmlns="http://www.w3.org/1999/xhtml"><p>FORMULA: </p></html></notes>
      </species>
      <species id="S_Thioredoxin_c" name="Thioredoxin" compartment="C_c">
<notes><html xmlns="http://www.w3.org/1999/xhtml"><p>FORMULA: </p></html></notes>
      </species>
      <species id="S_Thioredoxin_p" name="Thioredoxin" compartment="C_p">
<notes><html xmlns="http://www.w3.org/1999/xhtml"><p>FORMULA: </p></html></notes>
      </species>
      <species id="S_Thiosulfate_c" name="Thiosulfate" compartment="C_c">
<notes><html xmlns="http://www.w3.org/1999/xhtml"><p>FORMULA: </p></html></notes>
      </species>
      <species id="S_Thymidine_c" name="Thymidine" compartment="C_c">
<notes><html xmlns="http://www.w3.org/1999/xhtml"><p>FORMULA: </p></html></notes>
      </species>
      <species id="S_Thymine_c" name="Thymine" compartment="C_c">
<notes><html xmlns="http://www.w3.org/1999/xhtml"><p>FORMULA: </p></html></notes>
      </species>
      <species id="S_Trichloroethanol_c" name="Trichloroethanol" compartment="C_c">
<notes><html xmlns="http://www.w3.org/1999/xhtml"><p>FORMULA: </p></html></notes>
      </species>
      <species id="S_Trichloroethene_c" name="Trichloroethene" compartment="C_c">
<notes><html xmlns="http://www.w3.org/1999/xhtml"><p>FORMULA: </p></html></notes>
      </species>
      <species id="S_Tropine_c" name="Tropine" compartment="C_c">
<notes><html xmlns="http://www.w3.org/1999/xhtml"><p>FORMULA: </p></html></notes>
      </species>
      <species id="S_Tropinone_c" name="Tropinone" compartment="C_c">
<notes><html xmlns="http://www.w3.org/1999/xhtml"><p>FORMULA: </p></html></notes>
      </species>
      <species id="S_Trypanothione_32_disulfide_c" name="Trypanothione disulfide" compartment="C_c">
<notes><html xmlns="http://www.w3.org/1999/xhtml"><p>FORMULA: </p></html></notes>
      </species>
      <species id="S_Trypanothione_c" name="Trypanothione" compartment="C_c">
<notes><html xmlns="http://www.w3.org/1999/xhtml"><p>FORMULA: </p></html></notes>
      </species>
      <species id="S_Tryparedoxin_32_disulfide_c" name="Tryparedoxin disulfide" compartment="C_c">
<notes><html xmlns="http://www.w3.org/1999/xhtml"><p>FORMULA: </p></html></notes>
      </species>
      <species id="S_Tryparedoxin_c" name="Tryparedoxin" compartment="C_c">
<notes><html xmlns="http://www.w3.org/1999/xhtml"><p>FORMULA: </p></html></notes>
      </species>
      <species id="S_Tryptamine_c" name="Tryptamine" compartment="C_c">
<notes><html xmlns="http://www.w3.org/1999/xhtml"><p>FORMULA: </p></html></notes>
      </species>
      <species id="S_Type_32_IB_32_glycolipid_c" name="Type IB glycolipid" compartment="C_c">
<notes><html xmlns="http://www.w3.org/1999/xhtml"><p>FORMULA: </p></html></notes>
      </species>
      <species id="S_Type_32_II_32_B_32_antigen_c" name="Type II B antigen" compartment="C_c">
<notes><html xmlns="http://www.w3.org/1999/xhtml"><p>FORMULA: </p></html></notes>
      </species>
      <species id="S_Type_32_IIIH_32_glycolipid_c" name="Type IIIH glycolipid" compartment="C_c">
<notes><html xmlns="http://www.w3.org/1999/xhtml"><p>FORMULA: </p></html></notes>
      </species>
      <species id="S_Typhasterol_c" name="Typhasterol" compartment="C_c">
<notes><html xmlns="http://www.w3.org/1999/xhtml"><p>FORMULA: </p></html></notes>
      </species>
      <species id="S_Tyramine_c" name="Tyramine" compartment="C_c">
<notes><html xmlns="http://www.w3.org/1999/xhtml"><p>FORMULA: </p></html></notes>
      </species>
      <species id="S_UDP_45_3_45_O_45__40_3_45_hydroxytetradecanoyl_41__45_N_45_acetylglucosamine_c" name="UDP-3-O-(3-hydroxytetradecanoyl)-N-acetylglucosamine" compartment="C_c">
<notes><html xmlns="http://www.w3.org/1999/xhtml"><p>FORMULA: </p></html></notes>
      </species>
      <species id="S_UDP_45_6_45_sulfoquinovose_c" name="UDP-6-sulfoquinovose" compartment="C_c">
<notes><html xmlns="http://www.w3.org/1999/xhtml"><p>FORMULA: </p></html></notes>
      </species>
      <species id="S_UDP_45_D_45_galactose_c" name="UDP-D-galactose" compartment="C_c">
<notes><html xmlns="http://www.w3.org/1999/xhtml"><p>FORMULA: </p></html></notes>
      </species>
      <species id="S_UDP_45_D_45_xylose_c" name="UDP-D-xylose" compartment="C_c">
<notes><html xmlns="http://www.w3.org/1999/xhtml"><p>FORMULA: </p></html></notes>
      </species>
      <species id="S_UDP_45_N_45_acetyl_45_D_45_glucosamine_c" name="UDP-N-acetyl-D-glucosamine" compartment="C_c">
<notes><html xmlns="http://www.w3.org/1999/xhtml"><p>FORMULA: </p></html></notes>
      </species>
      <species id="S_UDP_45_glucose_c" name="UDP-glucose" compartment="C_c">
<notes><html xmlns="http://www.w3.org/1999/xhtml"><p>FORMULA: </p></html></notes>
      </species>
      <species id="S_UDP_45_glucuronate_c" name="UDP-glucuronate" compartment="C_c">
<notes><html xmlns="http://www.w3.org/1999/xhtml"><p>FORMULA: </p></html></notes>
      </species>
      <species id="S_UDP_c" name="UDP" compartment="C_c">
<notes><html xmlns="http://www.w3.org/1999/xhtml"><p>FORMULA: </p></html></notes>
      </species>
      <species id="S_UMP_c" name="UMP" compartment="C_c">
<notes><html xmlns="http://www.w3.org/1999/xhtml"><p>FORMULA: </p></html></notes>
      </species>
      <species id="S_UTP_biomass" name="UTP_biomass" compartment="C_biomass">
<notes><html xmlns="http://www.w3.org/1999/xhtml"><p>FORMULA: </p></html></notes>
      </species>
      <species id="S_UTP_c" name="UTP_c" compartment="C_c">
<notes><html xmlns="http://www.w3.org/1999/xhtml"><p>FORMULA: </p></html></notes>
      </species>
      <species id="S_Ubiquinol_c" name="Ubiquinol" compartment="C_c">
<notes><html xmlns="http://www.w3.org/1999/xhtml"><p>FORMULA: </p></html></notes>
      </species>
      <species id="S_Ubiquinol_p" name="Ubiquinol" compartment="C_p">
<notes><html xmlns="http://www.w3.org/1999/xhtml"><p>FORMULA: </p></html></notes>
      </species>
      <species id="S_Ubiquinone_biomass" name="Ubiquinone_biomass" compartment="C_biomass">
<notes><html xmlns="http://www.w3.org/1999/xhtml"><p>FORMULA: </p></html></notes>
      </species>
      <species id="S_Ubiquinone_c" name="Ubiquinone_c" compartment="C_c">
<notes><html xmlns="http://www.w3.org/1999/xhtml"><p>FORMULA: </p></html></notes>
      </species>
      <species id="S_Ubiquinone_p" name="Ubiquinone" compartment="C_p">
<notes><html xmlns="http://www.w3.org/1999/xhtml"><p>FORMULA: </p></html></notes>
      </species>
      <species id="S_Undecaprenyl_45_diphospho_45_N_45_acetylmuramoyl_45__40_N_45_acetylglucosamine_41__45_L_45_alanyl_45_D_45_glutaminyl_45_L_45_lysyl_45_D_45_alanyl_45_D_45_alanine_c" name="Undecaprenyl-diphospho-N-acetylmuramoyl-(N-acetylglucosamine)-L-alanyl-D-glutaminyl-L-lysyl-D-alanyl-D-alanine" compartment="C_c">
<notes><html xmlns="http://www.w3.org/1999/xhtml"><p>FORMULA: </p></html></notes>
      </species>
      <species id="S_Undecaprenyl_45_diphospho_45_N_45_acetylmuramoyl_45__40_N_45_acetylglucosamine_41__45_L_45_alanyl_45_D_45_glutaminyl_45_meso_45_2_44_6_45_diaminopimeloyl_45_D_45_alanyl_45_D_45_alanine_c" name="Undecaprenyl-diphospho-N-acetylmuramoyl-(N-acetylglucosamine)-L-alanyl-D-glutaminyl-meso-2,6-diaminopimeloyl-D-alanyl-D-alanine" compartment="C_c">
<notes><html xmlns="http://www.w3.org/1999/xhtml"><p>FORMULA: </p></html></notes>
      </species>
      <species id="S_Undecaprenyl_45_diphospho_45_N_45_acetylmuramoyl_45__40_N_45_acetylglucosamine_41__45_L_45_alanyl_45_D_45_glutamyl_45_L_45_lysyl_45_D_45_alanyl_45_D_45_alanine_c" name="Undecaprenyl-diphospho-N-acetylmuramoyl-(N-acetylglucosamine)-L-alanyl-D-glutamyl-L-lysyl-D-alanyl-D-alanine" compartment="C_c">
<notes><html xmlns="http://www.w3.org/1999/xhtml"><p>FORMULA: </p></html></notes>
      </species>
      <species id="S_Undecaprenyl_45_diphospho_45_N_45_acetylmuramoyl_45__40_N_45_acetylglucosamine_41__45_L_45_alanyl_45_D_45_glutamyl_45_meso_45_2_44_6_45_diaminopimeloyl_45_D_45_alanyl_45_D_45_alanine_c" name="Undecaprenyl-diphospho-N-acetylmuramoyl-(N-acetylglucosamine)-L-alanyl-D-glutamyl-meso-2,6-diaminopimeloyl-D-alanyl-D-alanine" compartment="C_c">
<notes><html xmlns="http://www.w3.org/1999/xhtml"><p>FORMULA: </p></html></notes>
      </species>
      <species id="S_Undecaprenyl_45_diphospho_45_N_45_acetylmuramoyl_45__40_N_45_acetylglucosamine_41__45_L_45_alanyl_45_D_45_isoglutaminyl_45_L_45_lysyl_45_D_45_alanyl_45_D_45_alanine_c" name="Undecaprenyl-diphospho-N-acetylmuramoyl-(N-acetylglucosamine)-L-alanyl-D-isoglutaminyl-L-lysyl-D-alanyl-D-alanine" compartment="C_c">
<notes><html xmlns="http://www.w3.org/1999/xhtml"><p>FORMULA: </p></html></notes>
      </species>
      <species id="S_Undecaprenyl_45_diphospho_45_N_45_acetylmuramoyl_45__40_N_45_acetylglucosamine_41__45_L_45_alanyl_45_gamma_45_D_45_glutamyl_45_L_45_lysyl_45_D_45_alanyl_45_D_45_alanine_c" name="Undecaprenyl-diphospho-N-acetylmuramoyl-(N-acetylglucosamine)-L-alanyl-gamma-D-glutamyl-L-lysyl-D-alanyl-D-alanine" compartment="C_c">
<notes><html xmlns="http://www.w3.org/1999/xhtml"><p>FORMULA: </p></html></notes>
      </species>
      <species id="S_Undecaprenyl_45_diphospho_45_N_45_acetylmuramoyl_45_L_45_alanyl_45_D_45_glutamyl_45_L_45_lysyl_45_D_45_alanyl_45_D_45_alanine_c" name="Undecaprenyl-diphospho-N-acetylmuramoyl-L-alanyl-D-glutamyl-L-lysyl-D-alanyl-D-alanine" compartment="C_c">
<notes><html xmlns="http://www.w3.org/1999/xhtml"><p>FORMULA: </p></html></notes>
      </species>
      <species id="S_Undecaprenyl_45_diphospho_45_N_45_acetylmuramoyl_45_L_45_alanyl_45_D_45_glutamyl_45_meso_45_2_44_6_45_diaminopimeloyl_45_D_45_alanyl_45_D_45_alanine_c" name="Undecaprenyl-diphospho-N-acetylmuramoyl-L-alanyl-D-glutamyl-meso-2,6-diaminopimeloyl-D-alanyl-D-alanine" compartment="C_c">
<notes><html xmlns="http://www.w3.org/1999/xhtml"><p>FORMULA: </p></html></notes>
      </species>
      <species id="S_Uracil_c" name="Uracil" compartment="C_c">
<notes><html xmlns="http://www.w3.org/1999/xhtml"><p>FORMULA: </p></html></notes>
      </species>
      <species id="S_Urate_c" name="Urate" compartment="C_c">
<notes><html xmlns="http://www.w3.org/1999/xhtml"><p>FORMULA: </p></html></notes>
      </species>
      <species id="S_Urea_c" name="Urea" compartment="C_c">
<notes><html xmlns="http://www.w3.org/1999/xhtml"><p>FORMULA: </p></html></notes>
      </species>
      <species id="S_Uridine_c" name="Uridine" compartment="C_c">
<notes><html xmlns="http://www.w3.org/1999/xhtml"><p>FORMULA: </p></html></notes>
      </species>
      <species id="S_Uroporphyrinogen_32_III_c" name="Uroporphyrinogen III" compartment="C_c">
<notes><html xmlns="http://www.w3.org/1999/xhtml"><p>FORMULA: </p></html></notes>
      </species>
      <species id="S_Uroporphyrinogen_32_I_c" name="Uroporphyrinogen I" compartment="C_c">
<notes><html xmlns="http://www.w3.org/1999/xhtml"><p>FORMULA: </p></html></notes>
      </species>
      <species id="S_VI2Fuc_45_nLc6_c" name="VI2Fuc-nLc6" compartment="C_c">
<notes><html xmlns="http://www.w3.org/1999/xhtml"><p>FORMULA: </p></html></notes>
      </species>
      <species id="S_Vitamin_32_B12_c" name="Vitamin B12" compartment="C_c">
<notes><html xmlns="http://www.w3.org/1999/xhtml"><p>FORMULA: </p></html></notes>
      </species>
      <species id="S_XTP_c" name="XTP" compartment="C_c">
<notes><html xmlns="http://www.w3.org/1999/xhtml"><p>FORMULA: </p></html></notes>
      </species>
      <species id="S_Xanthine_c" name="Xanthine" compartment="C_c">
<notes><html xmlns="http://www.w3.org/1999/xhtml"><p>FORMULA: </p></html></notes>
      </species>
      <species id="S_Xanthosine_32_5_39__45_phosphate_c" name="Xanthosine 5&apos;-phosphate" compartment="C_c">
<notes><html xmlns="http://www.w3.org/1999/xhtml"><p>FORMULA: </p></html></notes>
      </species>
      <species id="S_Xanthosine_c" name="Xanthosine" compartment="C_c">
<notes><html xmlns="http://www.w3.org/1999/xhtml"><p>FORMULA: </p></html></notes>
      </species>
      <species id="S_Xanthurenic_32_acid_c" name="Xanthurenic acid" compartment="C_c">
<notes><html xmlns="http://www.w3.org/1999/xhtml"><p>FORMULA: </p></html></notes>
      </species>
      <species id="S_Zeatin_c" name="Zeatin" compartment="C_c">
<notes><html xmlns="http://www.w3.org/1999/xhtml"><p>FORMULA: </p></html></notes>
      </species>
      <species id="S_Zeaxanthin_c" name="Zeaxanthin" compartment="C_c">
<notes><html xmlns="http://www.w3.org/1999/xhtml"><p>FORMULA: </p></html></notes>
      </species>
      <species id="S_Zeinoxanthin_c" name="Zeinoxanthin" compartment="C_c">
<notes><html xmlns="http://www.w3.org/1999/xhtml"><p>FORMULA: </p></html></notes>
      </species>
      <species id="S_Zymosterol_c" name="Zymosterol" compartment="C_c">
<notes><html xmlns="http://www.w3.org/1999/xhtml"><p>FORMULA: </p></html></notes>
      </species>
      <species id="S__91_Dihydrolipoyllysine_45_residue_32__40_2_45_methylpropanoyl_41_transferase_93__32_S_45__40_2_45_methylbutanoyl_41_dihydrolipoyllysine_c" name="[Dihydrolipoyllysine-residue (2-methylpropanoyl)transferase] S-(2-methylbutanoyl)dihydrolipoyllysine" compartment="C_c">
<notes><html xmlns="http://www.w3.org/1999/xhtml"><p>FORMULA: </p></html></notes>
      </species>
      <species id="S__91_Dihydrolipoyllysine_45_residue_32__40_2_45_methylpropanoyl_41_transferase_93__32_S_45__40_2_45_methylpropanoyl_41_dihydrolipoyllysine_c" name="[Dihydrolipoyllysine-residue (2-methylpropanoyl)transferase] S-(2-methylpropanoyl)dihydrolipoyllysine" compartment="C_c">
<notes><html xmlns="http://www.w3.org/1999/xhtml"><p>FORMULA: </p></html></notes>
      </species>
      <species id="S__91_Dihydrolipoyllysine_45_residue_32__40_2_45_methylpropanoyl_41_transferase_93__32_S_45__40_3_45_methylbutanoyl_41_dihydrolipoyllysine_c" name="[Dihydrolipoyllysine-residue (2-methylpropanoyl)transferase] S-(3-methylbutanoyl)dihydrolipoyllysine" compartment="C_c">
<notes><html xmlns="http://www.w3.org/1999/xhtml"><p>FORMULA: </p></html></notes>
      </species>
      <species id="S__91_Dihydrolipoyllysine_45_residue_32_succinyltransferase_93_S_45_succinyldihydrolipoyllysine_m" name="[Dihydrolipoyllysine-residue succinyltransferase]S-succinyldihydrolipoyllysine" compartment="C_m">
<notes><html xmlns="http://www.w3.org/1999/xhtml"><p>FORMULA: </p></html></notes>
      </species>
      <species id="S_all_45_trans_45_Hexaprenyl_32_diphosphate_c" name="all-trans-Hexaprenyl diphosphate" compartment="C_c">
<notes><html xmlns="http://www.w3.org/1999/xhtml"><p>FORMULA: </p></html></notes>
      </species>
      <species id="S_all_45_trans_45_Octaprenyl_32_diphosphate_c" name="all-trans-Octaprenyl diphosphate" compartment="C_c">
<notes><html xmlns="http://www.w3.org/1999/xhtml"><p>FORMULA: </p></html></notes>
      </species>
      <species id="S_alpha_44_alpha_39__45_Trehalose_32_6_45_phosphate_c" name="alpha,alpha&apos;-Trehalose 6-phosphate" compartment="C_c">
<notes><html xmlns="http://www.w3.org/1999/xhtml"><p>FORMULA: </p></html></notes>
      </species>
      <species id="S_alpha_44_alpha_45_Trehalose_c" name="alpha,alpha-Trehalose" compartment="C_c">
<notes><html xmlns="http://www.w3.org/1999/xhtml"><p>FORMULA: </p></html></notes>
      </species>
      <species id="S_alpha_45_Aminopropiononitrile_c" name="alpha-Aminopropiononitrile" compartment="C_c">
<notes><html xmlns="http://www.w3.org/1999/xhtml"><p>FORMULA: </p></html></notes>
      </species>
      <species id="S_alpha_45_Carotene_c" name="alpha-Carotene" compartment="C_c">
<notes><html xmlns="http://www.w3.org/1999/xhtml"><p>FORMULA: </p></html></notes>
      </species>
      <species id="S_alpha_45_Cryptoxanthin_c" name="alpha-Cryptoxanthin" compartment="C_c">
<notes><html xmlns="http://www.w3.org/1999/xhtml"><p>FORMULA: </p></html></notes>
      </species>
      <species id="S_alpha_45_D_45_Galactose_32_1_45_phosphate_c" name="alpha-D-Galactose 1-phosphate" compartment="C_c">
<notes><html xmlns="http://www.w3.org/1999/xhtml"><p>FORMULA: </p></html></notes>
      </species>
      <species id="S_alpha_45_D_45_Galactose_c" name="alpha-D-Galactose" compartment="C_c">
<notes><html xmlns="http://www.w3.org/1999/xhtml"><p>FORMULA: </p></html></notes>
      </species>
      <species id="S_alpha_45_D_45_Glucose_32_6_45_phosphate_c" name="alpha-D-Glucose 6-phosphate_c" compartment="C_c">
<notes><html xmlns="http://www.w3.org/1999/xhtml"><p>FORMULA: </p></html></notes>
      </species>
      <species id="S_alpha_45_D_45_Glucose_32_6_45_phosphate_p" name="alpha-D-Glucose 6-phosphate_p" compartment="C_p">
<notes><html xmlns="http://www.w3.org/1999/xhtml"><p>FORMULA: </p></html></notes>
      </species>
      <species id="S_alpha_45_D_45_Glucose_c" name="alpha-D-Glucose_c" compartment="C_c">
<notes><html xmlns="http://www.w3.org/1999/xhtml"><p>FORMULA: </p></html></notes>
      </species>
      <species id="S_alpha_45_D_45_Glucose_p" name="alpha-D-Glucose_p" compartment="C_p">
<notes><html xmlns="http://www.w3.org/1999/xhtml"><p>FORMULA: </p></html></notes>
      </species>
      <species id="S_alpha_45_D_45_Ribose_32_1_45_phosphate_c" name="alpha-D-Ribose 1-phosphate" compartment="C_c">
<notes><html xmlns="http://www.w3.org/1999/xhtml"><p>FORMULA: </p></html></notes>
      </species>
      <species id="S_alpha_45_Fluoro_45_beta_45_alanine_c" name="alpha-Fluoro-beta-alanine" compartment="C_c">
<notes><html xmlns="http://www.w3.org/1999/xhtml"><p>FORMULA: </p></html></notes>
      </species>
      <species id="S_alpha_45_Fluoro_45_beta_45_ureidopropionic_32_acid_c" name="alpha-Fluoro-beta-ureidopropionic acid" compartment="C_c">
<notes><html xmlns="http://www.w3.org/1999/xhtml"><p>FORMULA: </p></html></notes>
      </species>
      <species id="S_alpha_45_Pinene_c" name="alpha-Pinene" compartment="C_c">
<notes><html xmlns="http://www.w3.org/1999/xhtml"><p>FORMULA: </p></html></notes>
      </species>
      <species id="S_alpha_45_Zeacarotene_c" name="alpha-Zeacarotene" compartment="C_c">
<notes><html xmlns="http://www.w3.org/1999/xhtml"><p>FORMULA: </p></html></notes>
      </species>
      <species id="S_beta_45_Alanine_c" name="beta-Alanine" compartment="C_c">
<notes><html xmlns="http://www.w3.org/1999/xhtml"><p>FORMULA: </p></html></notes>
      </species>
      <species id="S_beta_45_Aminopropion_32_aldehyde_c" name="beta-Aminopropion aldehyde" compartment="C_c">
<notes><html xmlns="http://www.w3.org/1999/xhtml"><p>FORMULA: </p></html></notes>
      </species>
      <species id="S_beta_45_Carotene_c" name="beta-Carotene" compartment="C_c">
<notes><html xmlns="http://www.w3.org/1999/xhtml"><p>FORMULA: </p></html></notes>
      </species>
      <species id="S_beta_45_Cryptoxanthin_c" name="beta-Cryptoxanthin" compartment="C_c">
<notes><html xmlns="http://www.w3.org/1999/xhtml"><p>FORMULA: </p></html></notes>
      </species>
      <species id="S_beta_45_D_45_Fructose_32_1_44_6_45_bisphosphate_c" name="beta-D-Fructose 1,6-bisphosphate" compartment="C_c">
<notes><html xmlns="http://www.w3.org/1999/xhtml"><p>FORMULA: </p></html></notes>
      </species>
      <species id="S_beta_45_D_45_Fructose_32_1_44_6_45_bisphosphate_p" name="beta-D-Fructose 1,6-bisphosphate" compartment="C_p">
<notes><html xmlns="http://www.w3.org/1999/xhtml"><p>FORMULA: </p></html></notes>
      </species>
      <species id="S_beta_45_D_45_Fructose_32_2_44_6_45_bisphosphate_c" name="beta-D-Fructose 2,6-bisphosphate" compartment="C_c">
<notes><html xmlns="http://www.w3.org/1999/xhtml"><p>FORMULA: </p></html></notes>
      </species>
      <species id="S_beta_45_D_45_Fructose_32_6_45_phosphate_c" name="beta-D-Fructose 6-phosphate" compartment="C_c">
<notes><html xmlns="http://www.w3.org/1999/xhtml"><p>FORMULA: </p></html></notes>
      </species>
      <species id="S_beta_45_D_45_Fructose_32_6_45_phosphate_p" name="beta-D-Fructose 6-phosphate" compartment="C_p">
<notes><html xmlns="http://www.w3.org/1999/xhtml"><p>FORMULA: </p></html></notes>
      </species>
      <species id="S_beta_45_D_45_Fructose_biomass" name="beta-D-Fructose_biomass" compartment="C_biomass">
<notes><html xmlns="http://www.w3.org/1999/xhtml"><p>FORMULA: </p></html></notes>
      </species>
      <species id="S_beta_45_D_45_Fructose_c" name="beta-D-Fructose_c" compartment="C_c">
<notes><html xmlns="http://www.w3.org/1999/xhtml"><p>FORMULA: </p></html></notes>
      </species>
      <species id="S_beta_45_D_45_Fructose_ext" name="beta-D-Fructose_ext" compartment="C_ext">
<notes><html xmlns="http://www.w3.org/1999/xhtml"><p>FORMULA: </p></html></notes>
      </species>
      <species id="S_beta_45_D_45_Galactose_c" name="beta-D-Galactose" compartment="C_c">
<notes><html xmlns="http://www.w3.org/1999/xhtml"><p>FORMULA: </p></html></notes>
      </species>
      <species id="S_beta_45_D_45_Galactosyl_45_1_44_4_45_beta_45_D_45_glucosylceramide_c" name="beta-D-Galactosyl-1,4-beta-D-glucosylceramide" compartment="C_c">
<notes><html xmlns="http://www.w3.org/1999/xhtml"><p>FORMULA: </p></html></notes>
      </species>
      <species id="S_beta_45_D_45_Glucose_32_6_45_phosphate_c" name="beta-D-Glucose 6-phosphate" compartment="C_c">
<notes><html xmlns="http://www.w3.org/1999/xhtml"><p>FORMULA: </p></html></notes>
      </species>
      <species id="S_beta_45_D_45_Glucose_32_6_45_phosphate_p" name="beta-D-Glucose 6-phosphate" compartment="C_p">
<notes><html xmlns="http://www.w3.org/1999/xhtml"><p>FORMULA: </p></html></notes>
      </species>
      <species id="S_beta_45_D_45_Glucose_c" name="beta-D-Glucose" compartment="C_c">
<notes><html xmlns="http://www.w3.org/1999/xhtml"><p>FORMULA: </p></html></notes>
      </species>
      <species id="S_beta_45_Tocopherol_c" name="beta-Tocopherol" compartment="C_c">
<notes><html xmlns="http://www.w3.org/1999/xhtml"><p>FORMULA: </p></html></notes>
      </species>
      <species id="S_beta_45_Zeacarotene_c" name="beta-Zeacarotene" compartment="C_c">
<notes><html xmlns="http://www.w3.org/1999/xhtml"><p>FORMULA: </p></html></notes>
      </species>
      <species id="S_cis_45_1_44_2_45_Dihydroxy_45_1_44_2_45_dihydro_45_8_45_carboxynaphthalene_c" name="cis-1,2-Dihydroxy-1,2-dihydro-8-carboxynaphthalene" compartment="C_c">
<notes><html xmlns="http://www.w3.org/1999/xhtml"><p>FORMULA: </p></html></notes>
      </species>
      <species id="S_cis_45_2_44_3_45_Dihydrodiol_32_1_44_1_44_1_45_Trichloro_45_2_44_2_45_bis_40_4_39__45_chlorophenyl_41_ethane_c" name="cis-2,3-Dihydrodiol 1,1,1-Trichloro-2,2-bis(4&apos;-chlorophenyl)ethane" compartment="C_c">
<notes><html xmlns="http://www.w3.org/1999/xhtml"><p>FORMULA: </p></html></notes>
      </species>
      <species id="S_cis_45_2_45_Hydroxycinnamate_c" name="cis-2-Hydroxycinnamate" compartment="C_c">
<notes><html xmlns="http://www.w3.org/1999/xhtml"><p>FORMULA: </p></html></notes>
      </species>
      <species id="S_cis_45_2_45_Methyl_45_5_45_isopropylhexa_45_2_44_5_45_dienoyl_45_CoA_c" name="cis-2-Methyl-5-isopropylhexa-2,5-dienoyl-CoA" compartment="C_c">
<notes><html xmlns="http://www.w3.org/1999/xhtml"><p>FORMULA: </p></html></notes>
      </species>
      <species id="S_cis_45_3_44_4_45_Leucopelargonidin_c" name="cis-3,4-Leucopelargonidin" compartment="C_c">
<notes><html xmlns="http://www.w3.org/1999/xhtml"><p>FORMULA: </p></html></notes>
      </species>
      <species id="S_cis_45_3_44_4_45_leucopelargonidin_58_NADP_43__32_4_45_oxidoreductase_59__32_Luteoforol_c" name="cis-3,4-leucopelargonidin:NADP+ 4-oxidoreductase; Luteoforol" compartment="C_c">
<notes><html xmlns="http://www.w3.org/1999/xhtml"><p>FORMULA: </p></html></notes>
      </species>
      <species id="S_cis_45_4_45__40_1_39__45_Hydroxynaphth_45_2_39__45_yl_41__45_2_45_oxobut_45_3_45_enoate_c" name="cis-4-(1&apos;-Hydroxynaphth-2&apos;-yl)-2-oxobut-3-enoate" compartment="C_c">
<notes><html xmlns="http://www.w3.org/1999/xhtml"><p>FORMULA: </p></html></notes>
      </species>
      <species id="S_cis_45_Aconitate_x" name="cis-Aconitate" compartment="C_x">
<notes><html xmlns="http://www.w3.org/1999/xhtml"><p>FORMULA: </p></html></notes>
      </species>
      <species id="S_cis_45_beta_45_D_45_Glucosyl_45_2_45_hydroxycinnamate_c" name="cis-beta-D-Glucosyl-2-hydroxycinnamate" compartment="C_c">
<notes><html xmlns="http://www.w3.org/1999/xhtml"><p>FORMULA: </p></html></notes>
      </species>
      <species id="S_dADP_c" name="dADP" compartment="C_c">
<notes><html xmlns="http://www.w3.org/1999/xhtml"><p>FORMULA: </p></html></notes>
      </species>
      <species id="S_dAMP_c" name="dAMP" compartment="C_c">
<notes><html xmlns="http://www.w3.org/1999/xhtml"><p>FORMULA: </p></html></notes>
      </species>
      <species id="S_dATP_biomass" name="dATP_biomass" compartment="C_biomass">
<notes><html xmlns="http://www.w3.org/1999/xhtml"><p>FORMULA: </p></html></notes>
      </species>
      <species id="S_dATP_c" name="dATP_c" compartment="C_c">
<notes><html xmlns="http://www.w3.org/1999/xhtml"><p>FORMULA: </p></html></notes>
      </species>
      <species id="S_dCDP_c" name="dCDP" compartment="C_c">
<notes><html xmlns="http://www.w3.org/1999/xhtml"><p>FORMULA: </p></html></notes>
      </species>
      <species id="S_dCMP_c" name="dCMP" compartment="C_c">
<notes><html xmlns="http://www.w3.org/1999/xhtml"><p>FORMULA: </p></html></notes>
      </species>
      <species id="S_dCTP_biomass" name="dCTP_biomass" compartment="C_biomass">
<notes><html xmlns="http://www.w3.org/1999/xhtml"><p>FORMULA: </p></html></notes>
      </species>
      <species id="S_dCTP_c" name="dCTP_c" compartment="C_c">
<notes><html xmlns="http://www.w3.org/1999/xhtml"><p>FORMULA: </p></html></notes>
      </species>
      <species id="S_dGDP_c" name="dGDP" compartment="C_c">
<notes><html xmlns="http://www.w3.org/1999/xhtml"><p>FORMULA: </p></html></notes>
      </species>
      <species id="S_dGMP_c" name="dGMP" compartment="C_c">
<notes><html xmlns="http://www.w3.org/1999/xhtml"><p>FORMULA: </p></html></notes>
      </species>
      <species id="S_dGTP_biomass" name="dGTP_biomass" compartment="C_biomass">
<notes><html xmlns="http://www.w3.org/1999/xhtml"><p>FORMULA: </p></html></notes>
      </species>
      <species id="S_dGTP_c" name="dGTP_c" compartment="C_c">
<notes><html xmlns="http://www.w3.org/1999/xhtml"><p>FORMULA: </p></html></notes>
      </species>
      <species id="S_dIDP_c" name="dIDP" compartment="C_c">
<notes><html xmlns="http://www.w3.org/1999/xhtml"><p>FORMULA: </p></html></notes>
      </species>
      <species id="S_dITP_c" name="dITP" compartment="C_c">
<notes><html xmlns="http://www.w3.org/1999/xhtml"><p>FORMULA: </p></html></notes>
      </species>
      <species id="S_dTDP_45_4_45_dehydro_45_6_45_deoxy_45_alpha_45_D_45_glucose_c" name="dTDP-4-dehydro-6-deoxy-alpha-D-glucose" compartment="C_c">
<notes><html xmlns="http://www.w3.org/1999/xhtml"><p>FORMULA: </p></html></notes>
      </species>
      <species id="S_dTDP_45_galactose_c" name="dTDP-galactose" compartment="C_c">
<notes><html xmlns="http://www.w3.org/1999/xhtml"><p>FORMULA: </p></html></notes>
      </species>
      <species id="S_dTDP_45_glucose_c" name="dTDP-glucose" compartment="C_c">
<notes><html xmlns="http://www.w3.org/1999/xhtml"><p>FORMULA: </p></html></notes>
      </species>
      <species id="S_dTDP_c" name="dTDP" compartment="C_c">
<notes><html xmlns="http://www.w3.org/1999/xhtml"><p>FORMULA: </p></html></notes>
      </species>
      <species id="S_dTMP_c" name="dTMP" compartment="C_c">
<notes><html xmlns="http://www.w3.org/1999/xhtml"><p>FORMULA: </p></html></notes>
      </species>
      <species id="S_dTTP_biomass" name="dTTP_biomass" compartment="C_biomass">
<notes><html xmlns="http://www.w3.org/1999/xhtml"><p>FORMULA: </p></html></notes>
      </species>
      <species id="S_dTTP_c" name="dTTP_c" compartment="C_c">
<notes><html xmlns="http://www.w3.org/1999/xhtml"><p>FORMULA: </p></html></notes>
      </species>
      <species id="S_dUDP_c" name="dUDP" compartment="C_c">
<notes><html xmlns="http://www.w3.org/1999/xhtml"><p>FORMULA: </p></html></notes>
      </species>
      <species id="S_dUMP_c" name="dUMP" compartment="C_c">
<notes><html xmlns="http://www.w3.org/1999/xhtml"><p>FORMULA: </p></html></notes>
      </species>
      <species id="S_dUTP_c" name="dUTP" compartment="C_c">
<notes><html xmlns="http://www.w3.org/1999/xhtml"><p>FORMULA: </p></html></notes>
      </species>
      <species id="S_delta_45_Carotene_c" name="delta-Carotene" compartment="C_c">
<notes><html xmlns="http://www.w3.org/1999/xhtml"><p>FORMULA: </p></html></notes>
      </species>
      <species id="S_delta_45_Tocopherol_c" name="delta-Tocopherol" compartment="C_c">
<notes><html xmlns="http://www.w3.org/1999/xhtml"><p>FORMULA: </p></html></notes>
      </species>
      <species id="S_delta7_45_Avenasterol_c" name="delta7-Avenasterol" compartment="C_c">
<notes><html xmlns="http://www.w3.org/1999/xhtml"><p>FORMULA: </p></html></notes>
      </species>
      <species id="S_di_45_trans_44_poly_45_cis_45_Undecaprenyl_32_diphosphate_c" name="di-trans,poly-cis-Undecaprenyl diphosphate" compartment="C_c">
<notes><html xmlns="http://www.w3.org/1999/xhtml"><p>FORMULA: </p></html></notes>
      </species>
      <species id="S_e_45__c" name="e-" compartment="C_c">
<notes><html xmlns="http://www.w3.org/1999/xhtml"><p>FORMULA: </p></html></notes>
      </species>
      <species id="S_ent_45_7alpha_45_Hydroxykaur_45_16_45_en_45_19_45_oic_32_acid_c" name="ent-7alpha-Hydroxykaur-16-en-19-oic acid" compartment="C_c">
<notes><html xmlns="http://www.w3.org/1999/xhtml"><p>FORMULA: </p></html></notes>
      </species>
      <species id="S_ent_45_Copalyl_32_diphosphate_c" name="ent-Copalyl diphosphate" compartment="C_c">
<notes><html xmlns="http://www.w3.org/1999/xhtml"><p>FORMULA: </p></html></notes>
      </species>
      <species id="S_ent_45_Kaurene_c" name="ent-Kaurene" compartment="C_c">
<notes><html xmlns="http://www.w3.org/1999/xhtml"><p>FORMULA: </p></html></notes>
      </species>
      <species id="S_epsilon_45_Carotene_c" name="epsilon-Carotene" compartment="C_c">
<notes><html xmlns="http://www.w3.org/1999/xhtml"><p>FORMULA: </p></html></notes>
      </species>
      <species id="S_gamma_45_Amino_45_gamma_45_cyanobutanoate_c" name="gamma-Amino-gamma-cyanobutanoate" compartment="C_c">
<notes><html xmlns="http://www.w3.org/1999/xhtml"><p>FORMULA: </p></html></notes>
      </species>
      <species id="S_gamma_45_Carotene_c" name="gamma-Carotene" compartment="C_c">
<notes><html xmlns="http://www.w3.org/1999/xhtml"><p>FORMULA: </p></html></notes>
      </species>
      <species id="S_gamma_45_Glutamyl_45_Se_45_methylselenocysteine_c" name="gamma-Glutamyl-Se-methylselenocysteine" compartment="C_c">
<notes><html xmlns="http://www.w3.org/1999/xhtml"><p>FORMULA: </p></html></notes>
      </species>
      <species id="S_gamma_45_Glutamyl_45_beta_45_aminopropiononitrile_c" name="gamma-Glutamyl-beta-aminopropiononitrile" compartment="C_c">
<notes><html xmlns="http://www.w3.org/1999/xhtml"><p>FORMULA: </p></html></notes>
      </species>
      <species id="S_gamma_45_Glutamyl_45_beta_45_cyanoalanine_c" name="gamma-Glutamyl-beta-cyanoalanine" compartment="C_c">
<notes><html xmlns="http://www.w3.org/1999/xhtml"><p>FORMULA: </p></html></notes>
      </species>
      <species id="S_gamma_45_L_45_Glutamyl_45_L_45_cysteine_c" name="gamma-L-Glutamyl-L-cysteine" compartment="C_c">
<notes><html xmlns="http://www.w3.org/1999/xhtml"><p>FORMULA: </p></html></notes>
      </species>
      <species id="S_gamma_45_Linolenoyl_45_CoA_c" name="gamma-Linolenoyl-CoA" compartment="C_c">
<notes><html xmlns="http://www.w3.org/1999/xhtml"><p>FORMULA: </p></html></notes>
      </species>
      <species id="S_gamma_45_Tocopherol_c" name="gamma-Tocopherol" compartment="C_c">
<notes><html xmlns="http://www.w3.org/1999/xhtml"><p>FORMULA: </p></html></notes>
      </species>
      <species id="S_hv_ext" name="hv_ext" compartment="C_ext">
<notes><html xmlns="http://www.w3.org/1999/xhtml"><p>FORMULA: </p></html></notes>
      </species>
      <species id="S_hv_p" name="hv_p" compartment="C_p">
<notes><html xmlns="http://www.w3.org/1999/xhtml"><p>FORMULA: </p></html></notes>
      </species>
      <species id="S_iso_45_nLc8Cer_c" name="iso-nLc8Cer" compartment="C_c">
<notes><html xmlns="http://www.w3.org/1999/xhtml"><p>FORMULA: </p></html></notes>
      </species>
      <species id="S_meso_45_2_44_6_45_Diaminoheptanedioate_c" name="meso-2,6-Diaminoheptanedioate" compartment="C_c">
<notes><html xmlns="http://www.w3.org/1999/xhtml"><p>FORMULA: </p></html></notes>
      </species>
      <species id="S_myo_45_Inositol_32_4_45_phosphate_c" name="myo-Inositol 4-phosphate" compartment="C_c">
<notes><html xmlns="http://www.w3.org/1999/xhtml"><p>FORMULA: </p></html></notes>
      </species>
      <species id="S_myo_45_Inositol_32_hexakisphosphate_c" name="myo-Inositol hexakisphosphate" compartment="C_c">
<notes><html xmlns="http://www.w3.org/1999/xhtml"><p>FORMULA: </p></html></notes>
      </species>
      <species id="S_myo_45_Inositol_c" name="myo-Inositol" compartment="C_c">
<notes><html xmlns="http://www.w3.org/1999/xhtml"><p>FORMULA: </p></html></notes>
      </species>
      <species id="S_nLc5Cer_c" name="nLc5Cer" compartment="C_c">
<notes><html xmlns="http://www.w3.org/1999/xhtml"><p>FORMULA: </p></html></notes>
      </species>
      <species id="S_nLc6Cer_c" name="nLc6Cer" compartment="C_c">
<notes><html xmlns="http://www.w3.org/1999/xhtml"><p>FORMULA: </p></html></notes>
      </species>
      <species id="S_p_45_Benzoquinone_c" name="p-Benzoquinone" compartment="C_c">
<notes><html xmlns="http://www.w3.org/1999/xhtml"><p>FORMULA: </p></html></notes>
      </species>
      <species id="S_p_45_Coumaroyl_45_CoA_c" name="p-Coumaroyl-CoA" compartment="C_c">
<notes><html xmlns="http://www.w3.org/1999/xhtml"><p>FORMULA: </p></html></notes>
      </species>
      <species id="S_sn_45_Glycerol_32_3_45_phosphate_c" name="sn-Glycerol 3-phosphate" compartment="C_c">
<notes><html xmlns="http://www.w3.org/1999/xhtml"><p>FORMULA: </p></html></notes>
      </species>
      <species id="S_sn_45_glycero_45_3_45_Phosphocholine_c" name="sn-glycero-3-Phosphocholine" compartment="C_c">
<notes><html xmlns="http://www.w3.org/1999/xhtml"><p>FORMULA: </p></html></notes>
      </species>
      <species id="S_sn_45_glycero_45_3_45_Phosphoethanolamine_c" name="sn-glycero-3-Phosphoethanolamine" compartment="C_c">
<notes><html xmlns="http://www.w3.org/1999/xhtml"><p>FORMULA: </p></html></notes>
      </species>
      <species id="S_tRNA_40_Ala_41__c" name="tRNA(Ala)_c" compartment="C_c">
<notes><html xmlns="http://www.w3.org/1999/xhtml"><p>FORMULA: </p></html></notes>
      </species>
      <species id="S_tRNA_40_Arg_41__c" name="tRNA(Arg)_c" compartment="C_c">
<notes><html xmlns="http://www.w3.org/1999/xhtml"><p>FORMULA: </p></html></notes>
      </species>
      <species id="S_tRNA_40_Asn_41__c" name="tRNA(Asn)_c" compartment="C_c">
<notes><html xmlns="http://www.w3.org/1999/xhtml"><p>FORMULA: </p></html></notes>
      </species>
      <species id="S_tRNA_40_Asp_41__c" name="tRNA(Asp)" compartment="C_c">
<notes><html xmlns="http://www.w3.org/1999/xhtml"><p>FORMULA: </p></html></notes>
      </species>
      <species id="S_tRNA_40_Cys_41__c" name="tRNA(Cys)_c" compartment="C_c">
<notes><html xmlns="http://www.w3.org/1999/xhtml"><p>FORMULA: </p></html></notes>
      </species>
      <species id="S_tRNA_40_Gln_41__c" name="tRNA(Gln)_c" compartment="C_c">
<notes><html xmlns="http://www.w3.org/1999/xhtml"><p>FORMULA: </p></html></notes>
      </species>
      <species id="S_tRNA_40_Gln_41__m" name="tRNA(Gln)" compartment="C_m">
<notes><html xmlns="http://www.w3.org/1999/xhtml"><p>FORMULA: </p></html></notes>
      </species>
      <species id="S_tRNA_40_Glu_41__c" name="tRNA(Glu)_c" compartment="C_c">
<notes><html xmlns="http://www.w3.org/1999/xhtml"><p>FORMULA: </p></html></notes>
      </species>
      <species id="S_tRNA_40_Gly_41__c" name="tRNA(Gly)_c" compartment="C_c">
<notes><html xmlns="http://www.w3.org/1999/xhtml"><p>FORMULA: </p></html></notes>
      </species>
      <species id="S_tRNA_40_His_41__c" name="tRNA(His)_c" compartment="C_c">
<notes><html xmlns="http://www.w3.org/1999/xhtml"><p>FORMULA: </p></html></notes>
      </species>
      <species id="S_tRNA_40_Ile_41__c" name="tRNA(Ile)_c" compartment="C_c">
<notes><html xmlns="http://www.w3.org/1999/xhtml"><p>FORMULA: </p></html></notes>
      </species>
      <species id="S_tRNA_40_Leu_41__c" name="tRNA(Leu)_c" compartment="C_c">
<notes><html xmlns="http://www.w3.org/1999/xhtml"><p>FORMULA: </p></html></notes>
      </species>
      <species id="S_tRNA_40_Lys_41__c" name="tRNA(Lys)_c" compartment="C_c">
<notes><html xmlns="http://www.w3.org/1999/xhtml"><p>FORMULA: </p></html></notes>
      </species>
      <species id="S_tRNA_40_Met_41__c" name="tRNA(Met)_c" compartment="C_c">
<notes><html xmlns="http://www.w3.org/1999/xhtml"><p>FORMULA: </p></html></notes>
      </species>
      <species id="S_tRNA_40_Phe_41__c" name="tRNA(Phe)_c" compartment="C_c">
<notes><html xmlns="http://www.w3.org/1999/xhtml"><p>FORMULA: </p></html></notes>
      </species>
      <species id="S_tRNA_40_Pro_41__c" name="tRNA(Pro)_c" compartment="C_c">
<notes><html xmlns="http://www.w3.org/1999/xhtml"><p>FORMULA: </p></html></notes>
      </species>
      <species id="S_tRNA_40_Ser_41__c" name="tRNA(Ser)_c" compartment="C_c">
<notes><html xmlns="http://www.w3.org/1999/xhtml"><p>FORMULA: </p></html></notes>
      </species>
      <species id="S_tRNA_40_Thr_41__c" name="tRNA(Thr)_c" compartment="C_c">
<notes><html xmlns="http://www.w3.org/1999/xhtml"><p>FORMULA: </p></html></notes>
      </species>
      <species id="S_tRNA_40_Trp_41__c" name="tRNA(Trp)_c" compartment="C_c">
<notes><html xmlns="http://www.w3.org/1999/xhtml"><p>FORMULA: </p></html></notes>
      </species>
      <species id="S_tRNA_40_Tyr_41__c" name="tRNA(Tyr)_c" compartment="C_c">
<notes><html xmlns="http://www.w3.org/1999/xhtml"><p>FORMULA: </p></html></notes>
      </species>
      <species id="S_tRNA_40_Val_41__c" name="tRNA(Val)_c" compartment="C_c">
<notes><html xmlns="http://www.w3.org/1999/xhtml"><p>FORMULA: </p></html></notes>
      </species>
      <species id="S_trans_44_trans_44_cis_45_Geranylgeranyl_32_diphosphate_c" name="trans,trans,cis-Geranylgeranyl diphosphate" compartment="C_c">
<notes><html xmlns="http://www.w3.org/1999/xhtml"><p>FORMULA: </p></html></notes>
      </species>
      <species id="S_trans_44_trans_45_Farnesyl_32_diphosphate_c" name="trans,trans-Farnesyl diphosphate" compartment="C_c">
<notes><html xmlns="http://www.w3.org/1999/xhtml"><p>FORMULA: </p></html></notes>
      </species>
      <species id="S_trans_45_2_45_Enoyl_45_OPC4_45_CoA_c" name="trans-2-Enoyl-OPC4-CoA" compartment="C_c">
<notes><html xmlns="http://www.w3.org/1999/xhtml"><p>FORMULA: </p></html></notes>
      </species>
      <species id="S_trans_45_2_45_Enoyl_45_OPC6_45_CoA_c" name="trans-2-Enoyl-OPC6-CoA" compartment="C_c">
<notes><html xmlns="http://www.w3.org/1999/xhtml"><p>FORMULA: </p></html></notes>
      </species>
      <species id="S_trans_45_2_45_Enoyl_45_OPC8_45_CoA_c" name="trans-2-Enoyl-OPC8-CoA" compartment="C_c">
<notes><html xmlns="http://www.w3.org/1999/xhtml"><p>FORMULA: </p></html></notes>
      </species>
      <species id="S_trans_45_2_45_Methyl_45_5_45_isopropylhexa_45_2_44_5_45_dienoyl_45_CoA_c" name="trans-2-Methyl-5-isopropylhexa-2,5-dienoyl-CoA" compartment="C_c">
<notes><html xmlns="http://www.w3.org/1999/xhtml"><p>FORMULA: </p></html></notes>
      </species>
      <species id="S_trans_45_4_45_Hydroxy_45_L_45_proline_c" name="trans-4-Hydroxy-L-proline" compartment="C_c">
<notes><html xmlns="http://www.w3.org/1999/xhtml"><p>FORMULA: </p></html></notes>
      </species>
      <species id="S_trans_45_Cinnamate_c" name="trans-Cinnamate" compartment="C_c">
<notes><html xmlns="http://www.w3.org/1999/xhtml"><p>FORMULA: </p></html></notes>
      </species>
      <species id="S_trans_45_Dec_45_2_45_enoyl_45_CoA_x" name="trans-Dec-2-enoyl-CoA" compartment="C_x">
<notes><html xmlns="http://www.w3.org/1999/xhtml"><p>FORMULA: </p></html></notes>
      </species>
      <species id="S_trans_45_Dec_45_2_45_enoyl_45__91_acp_93__c" name="trans-Dec-2-enoyl-[acp]" compartment="C_c">
<notes><html xmlns="http://www.w3.org/1999/xhtml"><p>FORMULA: </p></html></notes>
      </species>
      <species id="S_trans_45_Dec_45_2_45_enoyl_45__91_acp_93__p" name="trans-Dec-2-enoyl-[acp]" compartment="C_p">
<notes><html xmlns="http://www.w3.org/1999/xhtml"><p>FORMULA: </p></html></notes>
      </species>
      <species id="S_trans_45_Dodec_45_2_45_enoyl_45__91_acp_93__c" name="trans-Dodec-2-enoyl-[acp]" compartment="C_c">
<notes><html xmlns="http://www.w3.org/1999/xhtml"><p>FORMULA: </p></html></notes>
      </species>
      <species id="S_trans_45_Dodec_45_2_45_enoyl_45__91_acp_93__p" name="trans-Dodec-2-enoyl-[acp]" compartment="C_p">
<notes><html xmlns="http://www.w3.org/1999/xhtml"><p>FORMULA: </p></html></notes>
      </species>
      <species id="S_trans_45_Hex_45_2_45_enoyl_45_CoA_x" name="trans-Hex-2-enoyl-CoA" compartment="C_x">
<notes><html xmlns="http://www.w3.org/1999/xhtml"><p>FORMULA: </p></html></notes>
      </species>
      <species id="S_trans_45_Hex_45_2_45_enoyl_45__91_acp_93__c" name="trans-Hex-2-enoyl-[acp]" compartment="C_c">
<notes><html xmlns="http://www.w3.org/1999/xhtml"><p>FORMULA: </p></html></notes>
      </species>
      <species id="S_trans_45_Hex_45_2_45_enoyl_45__91_acp_93__p" name="trans-Hex-2-enoyl-[acp]" compartment="C_p">
<notes><html xmlns="http://www.w3.org/1999/xhtml"><p>FORMULA: </p></html></notes>
      </species>
      <species id="S_trans_45_Hexadec_45_2_45_enoyl_45_CoA_x" name="trans-Hexadec-2-enoyl-CoA" compartment="C_x">
<notes><html xmlns="http://www.w3.org/1999/xhtml"><p>FORMULA: </p></html></notes>
      </species>
      <species id="S_trans_45_Hexadec_45_2_45_enoyl_45__91_acp_93__c" name="trans-Hexadec-2-enoyl-[acp]" compartment="C_c">
<notes><html xmlns="http://www.w3.org/1999/xhtml"><p>FORMULA: </p></html></notes>
      </species>
      <species id="S_trans_45_Hexadec_45_2_45_enoyl_45__91_acp_93__p" name="trans-Hexadec-2-enoyl-[acp]" compartment="C_p">
<notes><html xmlns="http://www.w3.org/1999/xhtml"><p>FORMULA: </p></html></notes>
      </species>
      <species id="S_trans_45_Oct_45_2_45_enoyl_45_CoA_x" name="trans-Oct-2-enoyl-CoA" compartment="C_x">
<notes><html xmlns="http://www.w3.org/1999/xhtml"><p>FORMULA: </p></html></notes>
      </species>
      <species id="S_trans_45_Oct_45_2_45_enoyl_45__91_acp_93__c" name="trans-Oct-2-enoyl-[acp]" compartment="C_c">
<notes><html xmlns="http://www.w3.org/1999/xhtml"><p>FORMULA: </p></html></notes>
      </species>
      <species id="S_trans_45_Oct_45_2_45_enoyl_45__91_acp_93__p" name="trans-Oct-2-enoyl-[acp]" compartment="C_p">
<notes><html xmlns="http://www.w3.org/1999/xhtml"><p>FORMULA: </p></html></notes>
      </species>
      <species id="S_trans_45_Tetradec_45_2_45_enoyl_45_CoA_x" name="trans-Tetradec-2-enoyl-CoA" compartment="C_x">
<notes><html xmlns="http://www.w3.org/1999/xhtml"><p>FORMULA: </p></html></notes>
      </species>
      <species id="S_trans_45_Tetradec_45_2_45_enoyl_45__91_acp_93__c" name="trans-Tetradec-2-enoyl-[acp]" compartment="C_c">
<notes><html xmlns="http://www.w3.org/1999/xhtml"><p>FORMULA: </p></html></notes>
      </species>
      <species id="S_trans_45_Tetradec_45_2_45_enoyl_45__91_acp_93__p" name="trans-Tetradec-2-enoyl-[acp]" compartment="C_p">
<notes><html xmlns="http://www.w3.org/1999/xhtml"><p>FORMULA: </p></html></notes>
      </species>
      <species id="S_trans_45_Zeatin_32_riboside_32__32_monophosphate_c" name="trans-Zeatin riboside  monophosphate" compartment="C_c">
<notes><html xmlns="http://www.w3.org/1999/xhtml"><p>FORMULA: </p></html></notes>
      </species>
      <species id="S_trans_45_Zeatin_32_riboside_32_diphosphate_c" name="trans-Zeatin riboside diphosphate" compartment="C_c">
<notes><html xmlns="http://www.w3.org/1999/xhtml"><p>FORMULA: </p></html></notes>
      </species>
      <species id="S_trans_45_Zeatin_32_riboside_32_triphosphate_c" name="trans-Zeatin riboside triphosphate" compartment="C_c">
<notes><html xmlns="http://www.w3.org/1999/xhtml"><p>FORMULA: </p></html></notes>
      </species>
      <species id="S_trans_45_Zeatin_45_7_45_beta_45_D_45_glucoside_c" name="trans-Zeatin-7-beta-D-glucoside" compartment="C_c">
<notes><html xmlns="http://www.w3.org/1999/xhtml"><p>FORMULA: </p></html></notes>
      </species>
      <species id="S_trans_45_beta_45_D_45_Glucosyl_45_2_45_hydroxycinnamate_c" name="trans-beta-D-Glucosyl-2-hydroxycinnamate" compartment="C_c">
<notes><html xmlns="http://www.w3.org/1999/xhtml"><p>FORMULA: </p></html></notes>
      </species>
      <species id="S_zeta_45_Carotene_c" name="zeta-Carotene" compartment="C_c">
<notes><html xmlns="http://www.w3.org/1999/xhtml"><p>FORMULA: </p></html></notes>
      </species>
    </listOfSpecies>
    <listOfReactions>
      <reaction id="R_Bc1" reversible="false">
<notes><html xmlns="http://www.w3.org/1999/xhtml"><p>GENE_ASSOCIATION: </p><p>GENE_LIST: </p><p>SUBSYSTEM: Glucose drain</p><p>Gene Name: </p><p>Enzyme Name: </p><p>EC: </p></html></notes>
        <listOfReactants>
          <speciesReference species="S_alpha_45_D_45_Glucose_c" />
        </listOfReactants>
        <listOfProducts>
          <speciesReference species="S_Glucose_biomass" />
        </listOfProducts>
        <kineticLaw>
<math xmlns="http://www.w3.org/1998/Math/MathML">
<ci> FLUX_VALUE </ci>
</math>
          <listOfParameters>
            <parameter id="LOWER_BOUND" name="mmol_per_gDW_per_hr" value="0.0" />
            <parameter id="UPPER_BOUND" name="mmol_per_gDW_per_hr" value="1000.0" />
            <parameter id="OBJECTIVE_COEFFICIENT" value="0.0" />
            <parameter id="FLUX_VALUE" name="mmol_per_gDW_per_hr" value="0.0" />
          </listOfParameters>
        </kineticLaw>
      </reaction>
      <reaction id="R_Bc2" reversible="false">
<notes><html xmlns="http://www.w3.org/1999/xhtml"><p>GENE_ASSOCIATION: </p><p>GENE_LIST: </p><p>SUBSYSTEM: Sucrose drain</p><p>Gene Name: </p><p>Enzyme Name: </p><p>EC: </p></html></notes>
        <listOfReactants>
          <speciesReference species="S_Sucrose_c" />
        </listOfReactants>
        <listOfProducts>
          <speciesReference species="S_Sucrose_biomass" />
        </listOfProducts>
        <kineticLaw>
<math xmlns="http://www.w3.org/1998/Math/MathML">
<ci> FLUX_VALUE </ci>
</math>
          <listOfParameters>
            <parameter id="LOWER_BOUND" name="mmol_per_gDW_per_hr" value="0.0" />
            <parameter id="UPPER_BOUND" name="mmol_per_gDW_per_hr" value="1000.0" />
            <parameter id="OBJECTIVE_COEFFICIENT" value="0.0" />
            <parameter id="FLUX_VALUE" name="mmol_per_gDW_per_hr" value="0.0" />
          </listOfParameters>
        </kineticLaw>
      </reaction>
      <reaction id="R_Bc3" reversible="false">
<notes><html xmlns="http://www.w3.org/1999/xhtml"><p>GENE_ASSOCIATION: </p><p>GENE_LIST: </p><p>SUBSYSTEM: Cellulose drain</p><p>Gene Name: </p><p>Enzyme Name: </p><p>EC: </p></html></notes>
        <listOfReactants>
          <speciesReference species="S_Cellulose_c" />
        </listOfReactants>
        <listOfProducts>
          <speciesReference species="S_Cellulose_biomass" />
        </listOfProducts>
        <kineticLaw>
<math xmlns="http://www.w3.org/1998/Math/MathML">
<ci> FLUX_VALUE </ci>
</math>
          <listOfParameters>
            <parameter id="LOWER_BOUND" name="mmol_per_gDW_per_hr" value="0.0" />
            <parameter id="UPPER_BOUND" name="mmol_per_gDW_per_hr" value="1000.0" />
            <parameter id="OBJECTIVE_COEFFICIENT" value="0.0" />
            <parameter id="FLUX_VALUE" name="mmol_per_gDW_per_hr" value="0.0" />
          </listOfParameters>
        </kineticLaw>
      </reaction>
      <reaction id="R_Bc4">
<notes><html xmlns="http://www.w3.org/1999/xhtml"><p>GENE_ASSOCIATION: </p><p>GENE_LIST: </p><p>SUBSYSTEM: Starch drain</p><p>Gene Name: </p><p>Enzyme Name: </p><p>EC: </p></html></notes>
        <listOfReactants>
          <speciesReference species="S_Starch_p" />
        </listOfReactants>
        <listOfProducts>
          <speciesReference species="S_Starch_biomass" />
        </listOfProducts>
        <kineticLaw>
<math xmlns="http://www.w3.org/1998/Math/MathML">
<ci> FLUX_VALUE </ci>
</math>
          <listOfParameters>
            <parameter id="LOWER_BOUND" name="mmol_per_gDW_per_hr" value="-1000.0" />
            <parameter id="UPPER_BOUND" name="mmol_per_gDW_per_hr" value="1000.0" />
            <parameter id="OBJECTIVE_COEFFICIENT" value="0.0" />
            <parameter id="FLUX_VALUE" name="mmol_per_gDW_per_hr" value="0.0" />
          </listOfParameters>
        </kineticLaw>
      </reaction>
      <reaction id="R_Bc5" reversible="false">
<notes><html xmlns="http://www.w3.org/1999/xhtml"><p>GENE_ASSOCIATION: </p><p>GENE_LIST: </p><p>SUBSYSTEM: Xylose drain (Hemicellulose)</p><p>Gene Name: </p><p>Enzyme Name: </p><p>EC: </p></html></notes>
        <listOfReactants>
          <speciesReference species="S_D_45_Xylose_c" />
        </listOfReactants>
        <listOfProducts>
          <speciesReference species="S_D_45_Xylose_biomass" />
        </listOfProducts>
        <kineticLaw>
<math xmlns="http://www.w3.org/1998/Math/MathML">
<ci> FLUX_VALUE </ci>
</math>
          <listOfParameters>
            <parameter id="LOWER_BOUND" name="mmol_per_gDW_per_hr" value="0.0" />
            <parameter id="UPPER_BOUND" name="mmol_per_gDW_per_hr" value="1000.0" />
            <parameter id="OBJECTIVE_COEFFICIENT" value="0.0" />
            <parameter id="FLUX_VALUE" name="mmol_per_gDW_per_hr" value="0.0" />
          </listOfParameters>
        </kineticLaw>
      </reaction>
      <reaction id="R_Bc6" reversible="false">
<notes><html xmlns="http://www.w3.org/1999/xhtml"><p>GENE_ASSOCIATION: </p><p>GENE_LIST: </p><p>SUBSYSTEM: Glutamate drain</p><p>Gene Name: </p><p>Enzyme Name: </p><p>EC: </p></html></notes>
        <listOfReactants>
          <speciesReference species="S_L_45_Glutamyl_45_tRNA_40_Glu_41__c" />
        </listOfReactants>
        <listOfProducts>
          <speciesReference species="S_L_45_Glutamate_biomass" />
          <speciesReference species="S_tRNA_40_Glu_41__c" />
        </listOfProducts>
        <kineticLaw>
<math xmlns="http://www.w3.org/1998/Math/MathML">
<ci> FLUX_VALUE </ci>
</math>
          <listOfParameters>
            <parameter id="LOWER_BOUND" name="mmol_per_gDW_per_hr" value="0.0" />
            <parameter id="UPPER_BOUND" name="mmol_per_gDW_per_hr" value="1000.0" />
            <parameter id="OBJECTIVE_COEFFICIENT" value="0.0" />
            <parameter id="FLUX_VALUE" name="mmol_per_gDW_per_hr" value="0.0" />
          </listOfParameters>
        </kineticLaw>
      </reaction>
      <reaction id="R_Bc7" reversible="false">
<notes><html xmlns="http://www.w3.org/1999/xhtml"><p>GENE_ASSOCIATION: </p><p>GENE_LIST: </p><p>SUBSYSTEM: Alanine drain</p><p>Gene Name: </p><p>Enzyme Name: </p><p>EC: </p></html></notes>
        <listOfReactants>
          <speciesReference species="S_L_45_Alanyl_45_tRNA_c" />
        </listOfReactants>
        <listOfProducts>
          <speciesReference species="S_L_45_Alanine_biomass" />
          <speciesReference species="S_tRNA_40_Ala_41__c" />
        </listOfProducts>
        <kineticLaw>
<math xmlns="http://www.w3.org/1998/Math/MathML">
<ci> FLUX_VALUE </ci>
</math>
          <listOfParameters>
            <parameter id="LOWER_BOUND" name="mmol_per_gDW_per_hr" value="0.0" />
            <parameter id="UPPER_BOUND" name="mmol_per_gDW_per_hr" value="1000.0" />
            <parameter id="OBJECTIVE_COEFFICIENT" value="0.0" />
            <parameter id="FLUX_VALUE" name="mmol_per_gDW_per_hr" value="0.0" />
          </listOfParameters>
        </kineticLaw>
      </reaction>
      <reaction id="R_Bc8" reversible="false">
<notes><html xmlns="http://www.w3.org/1999/xhtml"><p>GENE_ASSOCIATION: </p><p>GENE_LIST: </p><p>SUBSYSTEM: Aspartate drain</p><p>Gene Name: </p><p>Enzyme Name: </p><p>EC: </p></html></notes>
        <listOfReactants>
          <speciesReference species="S_L_45_Aspartyl_45_tRNA_40_Asn_41__c" />
        </listOfReactants>
        <listOfProducts>
          <speciesReference species="S_L_45_Aspartate_biomass" />
          <speciesReference species="S_tRNA_40_Asn_41__c" />
        </listOfProducts>
        <kineticLaw>
<math xmlns="http://www.w3.org/1998/Math/MathML">
<ci> FLUX_VALUE </ci>
</math>
          <listOfParameters>
            <parameter id="LOWER_BOUND" name="mmol_per_gDW_per_hr" value="0.0" />
            <parameter id="UPPER_BOUND" name="mmol_per_gDW_per_hr" value="1000.0" />
            <parameter id="OBJECTIVE_COEFFICIENT" value="0.0" />
            <parameter id="FLUX_VALUE" name="mmol_per_gDW_per_hr" value="0.0" />
          </listOfParameters>
        </kineticLaw>
      </reaction>
      <reaction id="R_Bc9" reversible="false">
<notes><html xmlns="http://www.w3.org/1999/xhtml"><p>GENE_ASSOCIATION: </p><p>GENE_LIST: </p><p>SUBSYSTEM: Glycine drain</p><p>Gene Name: </p><p>Enzyme Name: </p><p>EC: </p></html></notes>
        <listOfReactants>
          <speciesReference species="S_Glycyl_45_tRNA_40_Gly_41__c" />
        </listOfReactants>
        <listOfProducts>
          <speciesReference species="S_Glycine_biomass" />
          <speciesReference species="S_tRNA_40_Gly_41__c" />
        </listOfProducts>
        <kineticLaw>
<math xmlns="http://www.w3.org/1998/Math/MathML">
<ci> FLUX_VALUE </ci>
</math>
          <listOfParameters>
            <parameter id="LOWER_BOUND" name="mmol_per_gDW_per_hr" value="0.0" />
            <parameter id="UPPER_BOUND" name="mmol_per_gDW_per_hr" value="1000.0" />
            <parameter id="OBJECTIVE_COEFFICIENT" value="0.0" />
            <parameter id="FLUX_VALUE" name="mmol_per_gDW_per_hr" value="0.0" />
          </listOfParameters>
        </kineticLaw>
      </reaction>
      <reaction id="R_Bc10" reversible="false">
<notes><html xmlns="http://www.w3.org/1999/xhtml"><p>GENE_ASSOCIATION: </p><p>GENE_LIST: </p><p>SUBSYSTEM: Serine drain</p><p>Gene Name: </p><p>Enzyme Name: </p><p>EC: </p></html></notes>
        <listOfReactants>
          <speciesReference species="S_L_45_Seryl_45_tRNA_40_Ser_41__c" />
        </listOfReactants>
        <listOfProducts>
          <speciesReference species="S_L_45_Serine_biomass" />
          <speciesReference species="S_tRNA_40_Ser_41__c" />
        </listOfProducts>
        <kineticLaw>
<math xmlns="http://www.w3.org/1998/Math/MathML">
<ci> FLUX_VALUE </ci>
</math>
          <listOfParameters>
            <parameter id="LOWER_BOUND" name="mmol_per_gDW_per_hr" value="0.0" />
            <parameter id="UPPER_BOUND" name="mmol_per_gDW_per_hr" value="1000.0" />
            <parameter id="OBJECTIVE_COEFFICIENT" value="0.0" />
            <parameter id="FLUX_VALUE" name="mmol_per_gDW_per_hr" value="0.0" />
          </listOfParameters>
        </kineticLaw>
      </reaction>
      <reaction id="R_Bc11" reversible="false">
<notes><html xmlns="http://www.w3.org/1999/xhtml"><p>GENE_ASSOCIATION: </p><p>GENE_LIST: </p><p>SUBSYSTEM: Threonine drain</p><p>Gene Name: </p><p>Enzyme Name: </p><p>EC: </p></html></notes>
        <listOfReactants>
          <speciesReference species="S_L_45_Threonyl_45_tRNA_40_Thr_41__c" />
        </listOfReactants>
        <listOfProducts>
          <speciesReference species="S_L_45_Threonine_biomass" />
          <speciesReference species="S_tRNA_40_Thr_41__c" />
        </listOfProducts>
        <kineticLaw>
<math xmlns="http://www.w3.org/1998/Math/MathML">
<ci> FLUX_VALUE </ci>
</math>
          <listOfParameters>
            <parameter id="LOWER_BOUND" name="mmol_per_gDW_per_hr" value="0.0" />
            <parameter id="UPPER_BOUND" name="mmol_per_gDW_per_hr" value="1000.0" />
            <parameter id="OBJECTIVE_COEFFICIENT" value="0.0" />
            <parameter id="FLUX_VALUE" name="mmol_per_gDW_per_hr" value="0.0" />
          </listOfParameters>
        </kineticLaw>
      </reaction>
      <reaction id="R_Bc12" reversible="false">
<notes><html xmlns="http://www.w3.org/1999/xhtml"><p>GENE_ASSOCIATION: </p><p>GENE_LIST: </p><p>SUBSYSTEM: Mehionine drain</p><p>Gene Name: </p><p>Enzyme Name: </p><p>EC: </p></html></notes>
        <listOfReactants>
          <speciesReference species="S_L_45_Methionyl_45_tRNA_40_Met_41__c" />
        </listOfReactants>
        <listOfProducts>
          <speciesReference species="S_L_45_Methionine_biomass" />
          <speciesReference species="S_tRNA_40_Met_41__c" />
        </listOfProducts>
        <kineticLaw>
<math xmlns="http://www.w3.org/1998/Math/MathML">
<ci> FLUX_VALUE </ci>
</math>
          <listOfParameters>
            <parameter id="LOWER_BOUND" name="mmol_per_gDW_per_hr" value="0.0" />
            <parameter id="UPPER_BOUND" name="mmol_per_gDW_per_hr" value="1000.0" />
            <parameter id="OBJECTIVE_COEFFICIENT" value="0.0" />
            <parameter id="FLUX_VALUE" name="mmol_per_gDW_per_hr" value="0.0" />
          </listOfParameters>
        </kineticLaw>
      </reaction>
      <reaction id="R_Bc13" reversible="false">
<notes><html xmlns="http://www.w3.org/1999/xhtml"><p>GENE_ASSOCIATION: </p><p>GENE_LIST: </p><p>SUBSYSTEM: Cysteine drain</p><p>Gene Name: </p><p>Enzyme Name: </p><p>EC: </p></html></notes>
        <listOfReactants>
          <speciesReference species="S_L_45_Cysteinyl_45_tRNA_40_Cys_41__c" />
        </listOfReactants>
        <listOfProducts>
          <speciesReference species="S_L_45_Cysteine_biomass" />
          <speciesReference species="S_tRNA_40_Cys_41__c" />
        </listOfProducts>
        <kineticLaw>
<math xmlns="http://www.w3.org/1998/Math/MathML">
<ci> FLUX_VALUE </ci>
</math>
          <listOfParameters>
            <parameter id="LOWER_BOUND" name="mmol_per_gDW_per_hr" value="0.0" />
            <parameter id="UPPER_BOUND" name="mmol_per_gDW_per_hr" value="1000.0" />
            <parameter id="OBJECTIVE_COEFFICIENT" value="0.0" />
            <parameter id="FLUX_VALUE" name="mmol_per_gDW_per_hr" value="0.0" />
          </listOfParameters>
        </kineticLaw>
      </reaction>
      <reaction id="R_Bc14" reversible="false">
<notes><html xmlns="http://www.w3.org/1999/xhtml"><p>GENE_ASSOCIATION: </p><p>GENE_LIST: </p><p>SUBSYSTEM: Valine drain</p><p>Gene Name: </p><p>Enzyme Name: </p><p>EC: </p></html></notes>
        <listOfReactants>
          <speciesReference species="S_L_45_Valyl_45_tRNA_40_Val_41__c" />
        </listOfReactants>
        <listOfProducts>
          <speciesReference species="S_L_45_Valine_biomass" />
          <speciesReference species="S_tRNA_40_Val_41__c" />
        </listOfProducts>
        <kineticLaw>
<math xmlns="http://www.w3.org/1998/Math/MathML">
<ci> FLUX_VALUE </ci>
</math>
          <listOfParameters>
            <parameter id="LOWER_BOUND" name="mmol_per_gDW_per_hr" value="0.0" />
            <parameter id="UPPER_BOUND" name="mmol_per_gDW_per_hr" value="1000.0" />
            <parameter id="OBJECTIVE_COEFFICIENT" value="0.0" />
            <parameter id="FLUX_VALUE" name="mmol_per_gDW_per_hr" value="0.0" />
          </listOfParameters>
        </kineticLaw>
      </reaction>
      <reaction id="R_Bc15" reversible="false">
<notes><html xmlns="http://www.w3.org/1999/xhtml"><p>GENE_ASSOCIATION: </p><p>GENE_LIST: </p><p>SUBSYSTEM: Leucine drain</p><p>Gene Name: </p><p>Enzyme Name: </p><p>EC: </p></html></notes>
        <listOfReactants>
          <speciesReference species="S_L_45_Leucyl_45_tRNA_40_Leu_41__c" />
        </listOfReactants>
        <listOfProducts>
          <speciesReference species="S_L_45_Leucine_biomass" />
          <speciesReference species="S_tRNA_40_Leu_41__c" />
        </listOfProducts>
        <kineticLaw>
<math xmlns="http://www.w3.org/1998/Math/MathML">
<ci> FLUX_VALUE </ci>
</math>
          <listOfParameters>
            <parameter id="LOWER_BOUND" name="mmol_per_gDW_per_hr" value="0.0" />
            <parameter id="UPPER_BOUND" name="mmol_per_gDW_per_hr" value="1000.0" />
            <parameter id="OBJECTIVE_COEFFICIENT" value="0.0" />
            <parameter id="FLUX_VALUE" name="mmol_per_gDW_per_hr" value="0.0" />
          </listOfParameters>
        </kineticLaw>
      </reaction>
      <reaction id="R_Bc16" reversible="false">
<notes><html xmlns="http://www.w3.org/1999/xhtml"><p>GENE_ASSOCIATION: </p><p>GENE_LIST: </p><p>SUBSYSTEM: Isoleucine drain</p><p>Gene Name: </p><p>Enzyme Name: </p><p>EC: </p></html></notes>
        <listOfReactants>
          <speciesReference species="S_L_45_Isoleucyl_45_tRNA_40_Ile_41__c" />
        </listOfReactants>
        <listOfProducts>
          <speciesReference species="S_L_45_Isoleucine_biomass" />
          <speciesReference species="S_tRNA_40_Ile_41__c" />
        </listOfProducts>
        <kineticLaw>
<math xmlns="http://www.w3.org/1998/Math/MathML">
<ci> FLUX_VALUE </ci>
</math>
          <listOfParameters>
            <parameter id="LOWER_BOUND" name="mmol_per_gDW_per_hr" value="0.0" />
            <parameter id="UPPER_BOUND" name="mmol_per_gDW_per_hr" value="1000.0" />
            <parameter id="OBJECTIVE_COEFFICIENT" value="0.0" />
            <parameter id="FLUX_VALUE" name="mmol_per_gDW_per_hr" value="0.0" />
          </listOfParameters>
        </kineticLaw>
      </reaction>
      <reaction id="R_Bc17" reversible="false">
<notes><html xmlns="http://www.w3.org/1999/xhtml"><p>GENE_ASSOCIATION: </p><p>GENE_LIST: </p><p>SUBSYSTEM: Glutamine drain</p><p>Gene Name: </p><p>Enzyme Name: </p><p>EC: </p></html></notes>
        <listOfReactants>
          <speciesReference species="S_Glutaminyl_45_tRNA_40_Gln_41__c" />
        </listOfReactants>
        <listOfProducts>
          <speciesReference species="S_L_45_Glutamine_biomass" />
          <speciesReference species="S_tRNA_40_Gln_41__c" />
        </listOfProducts>
        <kineticLaw>
<math xmlns="http://www.w3.org/1998/Math/MathML">
<ci> FLUX_VALUE </ci>
</math>
          <listOfParameters>
            <parameter id="LOWER_BOUND" name="mmol_per_gDW_per_hr" value="0.0" />
            <parameter id="UPPER_BOUND" name="mmol_per_gDW_per_hr" value="1000.0" />
            <parameter id="OBJECTIVE_COEFFICIENT" value="0.0" />
            <parameter id="FLUX_VALUE" name="mmol_per_gDW_per_hr" value="0.0" />
          </listOfParameters>
        </kineticLaw>
      </reaction>
      <reaction id="R_Bc18" reversible="false">
<notes><html xmlns="http://www.w3.org/1999/xhtml"><p>GENE_ASSOCIATION: </p><p>GENE_LIST: </p><p>SUBSYSTEM: Arginine drain</p><p>Gene Name: </p><p>Enzyme Name: </p><p>EC: </p></html></notes>
        <listOfReactants>
          <speciesReference species="S_L_45_Arginyl_45_tRNA_40_Arg_41__c" />
        </listOfReactants>
        <listOfProducts>
          <speciesReference species="S_L_45_Arginine_biomass" />
          <speciesReference species="S_tRNA_40_Arg_41__c" />
        </listOfProducts>
        <kineticLaw>
<math xmlns="http://www.w3.org/1998/Math/MathML">
<ci> FLUX_VALUE </ci>
</math>
          <listOfParameters>
            <parameter id="LOWER_BOUND" name="mmol_per_gDW_per_hr" value="0.0" />
            <parameter id="UPPER_BOUND" name="mmol_per_gDW_per_hr" value="1000.0" />
            <parameter id="OBJECTIVE_COEFFICIENT" value="0.0" />
            <parameter id="FLUX_VALUE" name="mmol_per_gDW_per_hr" value="0.0" />
          </listOfParameters>
        </kineticLaw>
      </reaction>
      <reaction id="R_Bc19" reversible="false">
<notes><html xmlns="http://www.w3.org/1999/xhtml"><p>GENE_ASSOCIATION: </p><p>GENE_LIST: </p><p>SUBSYSTEM: Proline drain</p><p>Gene Name: </p><p>Enzyme Name: </p><p>EC: </p></html></notes>
        <listOfReactants>
          <speciesReference species="S_L_45_Prolyl_45_tRNA_40_Pro_41__c" />
        </listOfReactants>
        <listOfProducts>
          <speciesReference species="S_L_45_Proline_biomass" />
          <speciesReference species="S_tRNA_40_Pro_41__c" />
        </listOfProducts>
        <kineticLaw>
<math xmlns="http://www.w3.org/1998/Math/MathML">
<ci> FLUX_VALUE </ci>
</math>
          <listOfParameters>
            <parameter id="LOWER_BOUND" name="mmol_per_gDW_per_hr" value="0.0" />
            <parameter id="UPPER_BOUND" name="mmol_per_gDW_per_hr" value="1000.0" />
            <parameter id="OBJECTIVE_COEFFICIENT" value="0.0" />
            <parameter id="FLUX_VALUE" name="mmol_per_gDW_per_hr" value="0.0" />
          </listOfParameters>
        </kineticLaw>
      </reaction>
      <reaction id="R_Bc20" reversible="false">
<notes><html xmlns="http://www.w3.org/1999/xhtml"><p>GENE_ASSOCIATION: </p><p>GENE_LIST: </p><p>SUBSYSTEM: Lysine drain</p><p>Gene Name: </p><p>Enzyme Name: </p><p>EC: </p></html></notes>
        <listOfReactants>
          <speciesReference species="S_L_45_Lysyl_45_tRNA_40_Lys_41__c" />
        </listOfReactants>
        <listOfProducts>
          <speciesReference species="S_L_45_Lysine_biomass" />
          <speciesReference species="S_tRNA_40_Lys_41__c" />
        </listOfProducts>
        <kineticLaw>
<math xmlns="http://www.w3.org/1998/Math/MathML">
<ci> FLUX_VALUE </ci>
</math>
          <listOfParameters>
            <parameter id="LOWER_BOUND" name="mmol_per_gDW_per_hr" value="0.0" />
            <parameter id="UPPER_BOUND" name="mmol_per_gDW_per_hr" value="1000.0" />
            <parameter id="OBJECTIVE_COEFFICIENT" value="0.0" />
            <parameter id="FLUX_VALUE" name="mmol_per_gDW_per_hr" value="0.0" />
          </listOfParameters>
        </kineticLaw>
      </reaction>
      <reaction id="R_Bc21" reversible="false">
<notes><html xmlns="http://www.w3.org/1999/xhtml"><p>GENE_ASSOCIATION: </p><p>GENE_LIST: </p><p>SUBSYSTEM: Histidine drain</p><p>Gene Name: </p><p>Enzyme Name: </p><p>EC: </p></html></notes>
        <listOfReactants>
          <speciesReference species="S_L_45_Histidyl_45_tRNA_40_His_41__c" />
        </listOfReactants>
        <listOfProducts>
          <speciesReference species="S_L_45_Histidine_biomass" />
          <speciesReference species="S_tRNA_40_His_41__c" />
        </listOfProducts>
        <kineticLaw>
<math xmlns="http://www.w3.org/1998/Math/MathML">
<ci> FLUX_VALUE </ci>
</math>
          <listOfParameters>
            <parameter id="LOWER_BOUND" name="mmol_per_gDW_per_hr" value="0.0" />
            <parameter id="UPPER_BOUND" name="mmol_per_gDW_per_hr" value="1000.0" />
            <parameter id="OBJECTIVE_COEFFICIENT" value="0.0" />
            <parameter id="FLUX_VALUE" name="mmol_per_gDW_per_hr" value="0.0" />
          </listOfParameters>
        </kineticLaw>
      </reaction>
      <reaction id="R_Bc22" reversible="false">
<notes><html xmlns="http://www.w3.org/1999/xhtml"><p>GENE_ASSOCIATION: </p><p>GENE_LIST: </p><p>SUBSYSTEM: Phenylalanine drain</p><p>Gene Name: </p><p>Enzyme Name: </p><p>EC: </p></html></notes>
        <listOfReactants>
          <speciesReference species="S_L_45_Phenylalanyl_45_tRNA_40_Phe_41__c" />
        </listOfReactants>
        <listOfProducts>
          <speciesReference species="S_L_45_Phenylalanine_biomass" />
          <speciesReference species="S_tRNA_40_Phe_41__c" />
        </listOfProducts>
        <kineticLaw>
<math xmlns="http://www.w3.org/1998/Math/MathML">
<ci> FLUX_VALUE </ci>
</math>
          <listOfParameters>
            <parameter id="LOWER_BOUND" name="mmol_per_gDW_per_hr" value="0.0" />
            <parameter id="UPPER_BOUND" name="mmol_per_gDW_per_hr" value="1000.0" />
            <parameter id="OBJECTIVE_COEFFICIENT" value="0.0" />
            <parameter id="FLUX_VALUE" name="mmol_per_gDW_per_hr" value="0.0" />
          </listOfParameters>
        </kineticLaw>
      </reaction>
      <reaction id="R_Bc23" reversible="false">
<notes><html xmlns="http://www.w3.org/1999/xhtml"><p>GENE_ASSOCIATION: </p><p>GENE_LIST: </p><p>SUBSYSTEM: Tyrosine drain</p><p>Gene Name: </p><p>Enzyme Name: </p><p>EC: </p></html></notes>
        <listOfReactants>
          <speciesReference species="S_L_45_Tyrosyl_45_tRNA_40_Tyr_41__c" />
        </listOfReactants>
        <listOfProducts>
          <speciesReference species="S_L_45_Tyrosine_biomass" />
          <speciesReference species="S_tRNA_40_Tyr_41__c" />
        </listOfProducts>
        <kineticLaw>
<math xmlns="http://www.w3.org/1998/Math/MathML">
<ci> FLUX_VALUE </ci>
</math>
          <listOfParameters>
            <parameter id="LOWER_BOUND" name="mmol_per_gDW_per_hr" value="0.0" />
            <parameter id="UPPER_BOUND" name="mmol_per_gDW_per_hr" value="1000.0" />
            <parameter id="OBJECTIVE_COEFFICIENT" value="0.0" />
            <parameter id="FLUX_VALUE" name="mmol_per_gDW_per_hr" value="0.0" />
          </listOfParameters>
        </kineticLaw>
      </reaction>
      <reaction id="R_Bc24" reversible="false">
<notes><html xmlns="http://www.w3.org/1999/xhtml"><p>GENE_ASSOCIATION: </p><p>GENE_LIST: </p><p>SUBSYSTEM: Tryptophan drain</p><p>Gene Name: </p><p>Enzyme Name: </p><p>EC: </p></html></notes>
        <listOfReactants>
          <speciesReference species="S_L_45_Tryptophanyl_45_tRNA_40_Trp_41__c" />
        </listOfReactants>
        <listOfProducts>
          <speciesReference species="S_L_45_Tryptophan_biomass" />
          <speciesReference species="S_tRNA_40_Trp_41__c" />
        </listOfProducts>
        <kineticLaw>
<math xmlns="http://www.w3.org/1998/Math/MathML">
<ci> FLUX_VALUE </ci>
</math>
          <listOfParameters>
            <parameter id="LOWER_BOUND" name="mmol_per_gDW_per_hr" value="0.0" />
            <parameter id="UPPER_BOUND" name="mmol_per_gDW_per_hr" value="1000.0" />
            <parameter id="OBJECTIVE_COEFFICIENT" value="0.0" />
            <parameter id="FLUX_VALUE" name="mmol_per_gDW_per_hr" value="0.0" />
          </listOfParameters>
        </kineticLaw>
      </reaction>
      <reaction id="R_Bc25" reversible="false">
<notes><html xmlns="http://www.w3.org/1999/xhtml"><p>GENE_ASSOCIATION: </p><p>GENE_LIST: </p><p>SUBSYSTEM: Asparagine drain</p><p>Gene Name: </p><p>Enzyme Name: </p><p>EC: </p></html></notes>
        <listOfReactants>
          <speciesReference species="S_L_45_Asparaginyl_45_tRNA_40_Asn_41__c" />
        </listOfReactants>
        <listOfProducts>
          <speciesReference species="S_L_45_Asparagine_biomass" />
          <speciesReference species="S_tRNA_40_Asn_41__c" />
        </listOfProducts>
        <kineticLaw>
<math xmlns="http://www.w3.org/1998/Math/MathML">
<ci> FLUX_VALUE </ci>
</math>
          <listOfParameters>
            <parameter id="LOWER_BOUND" name="mmol_per_gDW_per_hr" value="0.0" />
            <parameter id="UPPER_BOUND" name="mmol_per_gDW_per_hr" value="1000.0" />
            <parameter id="OBJECTIVE_COEFFICIENT" value="0.0" />
            <parameter id="FLUX_VALUE" name="mmol_per_gDW_per_hr" value="0.0" />
          </listOfParameters>
        </kineticLaw>
      </reaction>
      <reaction id="R_Bc26" reversible="false">
<notes><html xmlns="http://www.w3.org/1999/xhtml"><p>GENE_ASSOCIATION: </p><p>GENE_LIST: </p><p>SUBSYSTEM: 4-Coumaryl alcohol drain</p><p>Gene Name: </p><p>Enzyme Name: </p><p>EC: </p></html></notes>
        <listOfReactants>
          <speciesReference species="S_4_45_Coumaryl_32_alcohol_c" />
        </listOfReactants>
        <listOfProducts>
          <speciesReference species="S_4_45_Coumaryl_32_alcohol_biomass" />
        </listOfProducts>
        <kineticLaw>
<math xmlns="http://www.w3.org/1998/Math/MathML">
<ci> FLUX_VALUE </ci>
</math>
          <listOfParameters>
            <parameter id="LOWER_BOUND" name="mmol_per_gDW_per_hr" value="0.0" />
            <parameter id="UPPER_BOUND" name="mmol_per_gDW_per_hr" value="1000.0" />
            <parameter id="OBJECTIVE_COEFFICIENT" value="0.0" />
            <parameter id="FLUX_VALUE" name="mmol_per_gDW_per_hr" value="0.0" />
          </listOfParameters>
        </kineticLaw>
      </reaction>
      <reaction id="R_Bc27" reversible="false">
<notes><html xmlns="http://www.w3.org/1999/xhtml"><p>GENE_ASSOCIATION: </p><p>GENE_LIST: </p><p>SUBSYSTEM: Coniferyl alcohol drain</p><p>Gene Name: </p><p>Enzyme Name: </p><p>EC: </p></html></notes>
        <listOfReactants>
          <speciesReference species="S_Coniferyl_32_alcohol_c" />
        </listOfReactants>
        <listOfProducts>
          <speciesReference species="S_Coniferyl_32_alcohol_biomass" />
        </listOfProducts>
        <kineticLaw>
<math xmlns="http://www.w3.org/1998/Math/MathML">
<ci> FLUX_VALUE </ci>
</math>
          <listOfParameters>
            <parameter id="LOWER_BOUND" name="mmol_per_gDW_per_hr" value="0.0" />
            <parameter id="UPPER_BOUND" name="mmol_per_gDW_per_hr" value="1000.0" />
            <parameter id="OBJECTIVE_COEFFICIENT" value="0.0" />
            <parameter id="FLUX_VALUE" name="mmol_per_gDW_per_hr" value="0.0" />
          </listOfParameters>
        </kineticLaw>
      </reaction>
      <reaction id="R_Bc28" reversible="false">
<notes><html xmlns="http://www.w3.org/1999/xhtml"><p>GENE_ASSOCIATION: </p><p>GENE_LIST: </p><p>SUBSYSTEM: Sinapyl alcohol drain</p><p>Gene Name: </p><p>Enzyme Name: </p><p>EC: </p></html></notes>
        <listOfReactants>
          <speciesReference species="S_Sinapyl_32_alcohol_c" />
        </listOfReactants>
        <listOfProducts>
          <speciesReference species="S_Sinapyl_32_alcohol_biomass" />
        </listOfProducts>
        <kineticLaw>
<math xmlns="http://www.w3.org/1998/Math/MathML">
<ci> FLUX_VALUE </ci>
</math>
          <listOfParameters>
            <parameter id="LOWER_BOUND" name="mmol_per_gDW_per_hr" value="0.0" />
            <parameter id="UPPER_BOUND" name="mmol_per_gDW_per_hr" value="1000.0" />
            <parameter id="OBJECTIVE_COEFFICIENT" value="0.0" />
            <parameter id="FLUX_VALUE" name="mmol_per_gDW_per_hr" value="0.0" />
          </listOfParameters>
        </kineticLaw>
      </reaction>
      <reaction id="R_Bc29" reversible="false">
<notes><html xmlns="http://www.w3.org/1999/xhtml"><p>GENE_ASSOCIATION: </p><p>GENE_LIST: </p><p>SUBSYSTEM: Fructose drain</p><p>Gene Name: </p><p>Enzyme Name: </p><p>EC: </p></html></notes>
        <listOfReactants>
          <speciesReference species="S_beta_45_D_45_Fructose_c" />
        </listOfReactants>
        <listOfProducts>
          <speciesReference species="S_beta_45_D_45_Fructose_biomass" />
        </listOfProducts>
        <kineticLaw>
<math xmlns="http://www.w3.org/1998/Math/MathML">
<ci> FLUX_VALUE </ci>
</math>
          <listOfParameters>
            <parameter id="LOWER_BOUND" name="mmol_per_gDW_per_hr" value="0.0" />
            <parameter id="UPPER_BOUND" name="mmol_per_gDW_per_hr" value="1000.0" />
            <parameter id="OBJECTIVE_COEFFICIENT" value="0.0" />
            <parameter id="FLUX_VALUE" name="mmol_per_gDW_per_hr" value="0.0" />
          </listOfParameters>
        </kineticLaw>
      </reaction>
      <reaction id="R_Bc30" reversible="false">
<notes><html xmlns="http://www.w3.org/1999/xhtml"><p>GENE_ASSOCIATION: </p><p>GENE_LIST: </p><p>SUBSYSTEM: FA biomass drain</p><p>Gene Name: </p><p>Enzyme Name: </p><p>EC: </p></html></notes>
        <listOfReactants>
          <speciesReference species="S_Hexadecanoic_32_acid_acc" />
        </listOfReactants>
        <listOfProducts>
          <speciesReference species="S_Hexadecanoic_32_acid_biomass" />
        </listOfProducts>
        <kineticLaw>
<math xmlns="http://www.w3.org/1998/Math/MathML">
<ci> FLUX_VALUE </ci>
</math>
          <listOfParameters>
            <parameter id="LOWER_BOUND" name="mmol_per_gDW_per_hr" value="0.0" />
            <parameter id="UPPER_BOUND" name="mmol_per_gDW_per_hr" value="1000.0" />
            <parameter id="OBJECTIVE_COEFFICIENT" value="0.0" />
            <parameter id="FLUX_VALUE" name="mmol_per_gDW_per_hr" value="0.0" />
          </listOfParameters>
        </kineticLaw>
      </reaction>
      <reaction id="R_Bc31" reversible="false">
<notes><html xmlns="http://www.w3.org/1999/xhtml"><p>GENE_ASSOCIATION: </p><p>GENE_LIST: </p><p>SUBSYSTEM: dATP drain</p><p>Gene Name: </p><p>Enzyme Name: </p><p>EC: </p></html></notes>
        <listOfReactants>
          <speciesReference species="S_dATP_c" />
        </listOfReactants>
        <listOfProducts>
          <speciesReference species="S_dATP_biomass" />
          <speciesReference species="S_Pyrophosphate_c" />
        </listOfProducts>
        <kineticLaw>
<math xmlns="http://www.w3.org/1998/Math/MathML">
<ci> FLUX_VALUE </ci>
</math>
          <listOfParameters>
            <parameter id="LOWER_BOUND" name="mmol_per_gDW_per_hr" value="0.0" />
            <parameter id="UPPER_BOUND" name="mmol_per_gDW_per_hr" value="1000.0" />
            <parameter id="OBJECTIVE_COEFFICIENT" value="0.0" />
            <parameter id="FLUX_VALUE" name="mmol_per_gDW_per_hr" value="0.0" />
          </listOfParameters>
        </kineticLaw>
      </reaction>
      <reaction id="R_Bc32" reversible="false">
<notes><html xmlns="http://www.w3.org/1999/xhtml"><p>GENE_ASSOCIATION: </p><p>GENE_LIST: </p><p>SUBSYSTEM: dGTP drain</p><p>Gene Name: </p><p>Enzyme Name: </p><p>EC: </p></html></notes>
        <listOfReactants>
          <speciesReference species="S_dGTP_c" />
        </listOfReactants>
        <listOfProducts>
          <speciesReference species="S_dGTP_biomass" />
          <speciesReference species="S_Pyrophosphate_c" />
        </listOfProducts>
        <kineticLaw>
<math xmlns="http://www.w3.org/1998/Math/MathML">
<ci> FLUX_VALUE </ci>
</math>
          <listOfParameters>
            <parameter id="LOWER_BOUND" name="mmol_per_gDW_per_hr" value="0.0" />
            <parameter id="UPPER_BOUND" name="mmol_per_gDW_per_hr" value="1000.0" />
            <parameter id="OBJECTIVE_COEFFICIENT" value="0.0" />
            <parameter id="FLUX_VALUE" name="mmol_per_gDW_per_hr" value="0.0" />
          </listOfParameters>
        </kineticLaw>
      </reaction>
      <reaction id="R_Bc33" reversible="false">
<notes><html xmlns="http://www.w3.org/1999/xhtml"><p>GENE_ASSOCIATION: </p><p>GENE_LIST: </p><p>SUBSYSTEM: dCTP drain</p><p>Gene Name: </p><p>Enzyme Name: </p><p>EC: </p></html></notes>
        <listOfReactants>
          <speciesReference species="S_dCTP_c" />
        </listOfReactants>
        <listOfProducts>
          <speciesReference species="S_dCTP_biomass" />
          <speciesReference species="S_Pyrophosphate_c" />
        </listOfProducts>
        <kineticLaw>
<math xmlns="http://www.w3.org/1998/Math/MathML">
<ci> FLUX_VALUE </ci>
</math>
          <listOfParameters>
            <parameter id="LOWER_BOUND" name="mmol_per_gDW_per_hr" value="0.0" />
            <parameter id="UPPER_BOUND" name="mmol_per_gDW_per_hr" value="1000.0" />
            <parameter id="OBJECTIVE_COEFFICIENT" value="0.0" />
            <parameter id="FLUX_VALUE" name="mmol_per_gDW_per_hr" value="0.0" />
          </listOfParameters>
        </kineticLaw>
      </reaction>
      <reaction id="R_Bc34" reversible="false">
<notes><html xmlns="http://www.w3.org/1999/xhtml"><p>GENE_ASSOCIATION: </p><p>GENE_LIST: </p><p>SUBSYSTEM: dTTP drain</p><p>Gene Name: </p><p>Enzyme Name: </p><p>EC: </p></html></notes>
        <listOfReactants>
          <speciesReference species="S_dTTP_c" />
        </listOfReactants>
        <listOfProducts>
          <speciesReference species="S_dTTP_biomass" />
          <speciesReference species="S_Pyrophosphate_c" />
        </listOfProducts>
        <kineticLaw>
<math xmlns="http://www.w3.org/1998/Math/MathML">
<ci> FLUX_VALUE </ci>
</math>
          <listOfParameters>
            <parameter id="LOWER_BOUND" name="mmol_per_gDW_per_hr" value="0.0" />
            <parameter id="UPPER_BOUND" name="mmol_per_gDW_per_hr" value="1000.0" />
            <parameter id="OBJECTIVE_COEFFICIENT" value="0.0" />
            <parameter id="FLUX_VALUE" name="mmol_per_gDW_per_hr" value="0.0" />
          </listOfParameters>
        </kineticLaw>
      </reaction>
      <reaction id="R_Bc35" reversible="false">
<notes><html xmlns="http://www.w3.org/1999/xhtml"><p>GENE_ASSOCIATION: </p><p>GENE_LIST: </p><p>SUBSYSTEM: ATP drain</p><p>Gene Name: </p><p>Enzyme Name: </p><p>EC: </p></html></notes>
        <listOfReactants>
          <speciesReference species="S_ATP_c" />
        </listOfReactants>
        <listOfProducts>
          <speciesReference species="S_ATP_biomass" />
          <speciesReference species="S_Pyrophosphate_c" />
        </listOfProducts>
        <kineticLaw>
<math xmlns="http://www.w3.org/1998/Math/MathML">
<ci> FLUX_VALUE </ci>
</math>
          <listOfParameters>
            <parameter id="LOWER_BOUND" name="mmol_per_gDW_per_hr" value="0.0" />
            <parameter id="UPPER_BOUND" name="mmol_per_gDW_per_hr" value="1000.0" />
            <parameter id="OBJECTIVE_COEFFICIENT" value="0.0" />
            <parameter id="FLUX_VALUE" name="mmol_per_gDW_per_hr" value="0.0" />
          </listOfParameters>
        </kineticLaw>
      </reaction>
      <reaction id="R_Bc36" reversible="false">
<notes><html xmlns="http://www.w3.org/1999/xhtml"><p>GENE_ASSOCIATION: </p><p>GENE_LIST: </p><p>SUBSYSTEM: GTP drain</p><p>Gene Name: </p><p>Enzyme Name: </p><p>EC: </p></html></notes>
        <listOfReactants>
          <speciesReference species="S_GTP_c" />
        </listOfReactants>
        <listOfProducts>
          <speciesReference species="S_GTP_biomass" />
          <speciesReference species="S_Pyrophosphate_c" />
        </listOfProducts>
        <kineticLaw>
<math xmlns="http://www.w3.org/1998/Math/MathML">
<ci> FLUX_VALUE </ci>
</math>
          <listOfParameters>
            <parameter id="LOWER_BOUND" name="mmol_per_gDW_per_hr" value="0.0" />
            <parameter id="UPPER_BOUND" name="mmol_per_gDW_per_hr" value="1000.0" />
            <parameter id="OBJECTIVE_COEFFICIENT" value="0.0" />
            <parameter id="FLUX_VALUE" name="mmol_per_gDW_per_hr" value="0.0" />
          </listOfParameters>
        </kineticLaw>
      </reaction>
      <reaction id="R_Bc37" reversible="false">
<notes><html xmlns="http://www.w3.org/1999/xhtml"><p>GENE_ASSOCIATION: </p><p>GENE_LIST: </p><p>SUBSYSTEM: CTP drain</p><p>Gene Name: </p><p>Enzyme Name: </p><p>EC: </p></html></notes>
        <listOfReactants>
          <speciesReference species="S_CTP_c" />
        </listOfReactants>
        <listOfProducts>
          <speciesReference species="S_CTP_biomass" />
          <speciesReference species="S_Pyrophosphate_c" />
        </listOfProducts>
        <kineticLaw>
<math xmlns="http://www.w3.org/1998/Math/MathML">
<ci> FLUX_VALUE </ci>
</math>
          <listOfParameters>
            <parameter id="LOWER_BOUND" name="mmol_per_gDW_per_hr" value="0.0" />
            <parameter id="UPPER_BOUND" name="mmol_per_gDW_per_hr" value="1000.0" />
            <parameter id="OBJECTIVE_COEFFICIENT" value="0.0" />
            <parameter id="FLUX_VALUE" name="mmol_per_gDW_per_hr" value="0.0" />
          </listOfParameters>
        </kineticLaw>
      </reaction>
      <reaction id="R_Bc38" reversible="false">
<notes><html xmlns="http://www.w3.org/1999/xhtml"><p>GENE_ASSOCIATION: </p><p>GENE_LIST: </p><p>SUBSYSTEM: UTP drain</p><p>Gene Name: </p><p>Enzyme Name: </p><p>EC: </p></html></notes>
        <listOfReactants>
          <speciesReference species="S_UTP_c" />
        </listOfReactants>
        <listOfProducts>
          <speciesReference species="S_UTP_biomass" />
          <speciesReference species="S_Pyrophosphate_c" />
        </listOfProducts>
        <kineticLaw>
<math xmlns="http://www.w3.org/1998/Math/MathML">
<ci> FLUX_VALUE </ci>
</math>
          <listOfParameters>
            <parameter id="LOWER_BOUND" name="mmol_per_gDW_per_hr" value="0.0" />
            <parameter id="UPPER_BOUND" name="mmol_per_gDW_per_hr" value="1000.0" />
            <parameter id="OBJECTIVE_COEFFICIENT" value="0.0" />
            <parameter id="FLUX_VALUE" name="mmol_per_gDW_per_hr" value="0.0" />
          </listOfParameters>
        </kineticLaw>
      </reaction>
      <reaction id="R_V0001" reversible="false">
<notes><html xmlns="http://www.w3.org/1999/xhtml"><p>GENE_ASSOCIATION: </p><p>GENE_LIST: </p><p>SUBSYSTEM: Cofactors and Vitamins Pool</p><p>Gene Name: </p><p>Enzyme Name: </p><p>EC: </p></html></notes>
        <listOfReactants>
          <speciesReference species="S_Folate_c" />
        </listOfReactants>
        <listOfProducts>
          <speciesReference species="S_Folate_biomass" />
        </listOfProducts>
        <kineticLaw>
<math xmlns="http://www.w3.org/1998/Math/MathML">
<ci> FLUX_VALUE </ci>
</math>
          <listOfParameters>
            <parameter id="LOWER_BOUND" name="mmol_per_gDW_per_hr" value="0.0" />
            <parameter id="UPPER_BOUND" name="mmol_per_gDW_per_hr" value="1000.0" />
            <parameter id="OBJECTIVE_COEFFICIENT" value="0.0" />
            <parameter id="FLUX_VALUE" name="mmol_per_gDW_per_hr" value="0.0" />
          </listOfParameters>
        </kineticLaw>
      </reaction>
      <reaction id="R_V0002" reversible="false">
<notes><html xmlns="http://www.w3.org/1999/xhtml"><p>GENE_ASSOCIATION: </p><p>GENE_LIST: </p><p>SUBSYSTEM: Cofactors and Vitamins Pool</p><p>Gene Name: </p><p>Enzyme Name: </p><p>EC: </p></html></notes>
        <listOfReactants>
          <speciesReference species="S_Riboflavin_c" />
        </listOfReactants>
        <listOfProducts>
          <speciesReference species="S_Riboflavin_biomass" />
        </listOfProducts>
        <kineticLaw>
<math xmlns="http://www.w3.org/1998/Math/MathML">
<ci> FLUX_VALUE </ci>
</math>
          <listOfParameters>
            <parameter id="LOWER_BOUND" name="mmol_per_gDW_per_hr" value="0.0" />
            <parameter id="UPPER_BOUND" name="mmol_per_gDW_per_hr" value="1000.0" />
            <parameter id="OBJECTIVE_COEFFICIENT" value="0.0" />
            <parameter id="FLUX_VALUE" name="mmol_per_gDW_per_hr" value="0.0" />
          </listOfParameters>
        </kineticLaw>
      </reaction>
      <reaction id="R_V0003" reversible="false">
<notes><html xmlns="http://www.w3.org/1999/xhtml"><p>GENE_ASSOCIATION: </p><p>GENE_LIST: </p><p>SUBSYSTEM: Cofactors and Vitamins Pool</p><p>Gene Name: </p><p>Enzyme Name: </p><p>EC: </p></html></notes>
        <listOfReactants>
          <speciesReference species="S_Biotin_c" />
        </listOfReactants>
        <listOfProducts>
          <speciesReference species="S_Biotin_biomass" />
        </listOfProducts>
        <kineticLaw>
<math xmlns="http://www.w3.org/1998/Math/MathML">
<ci> FLUX_VALUE </ci>
</math>
          <listOfParameters>
            <parameter id="LOWER_BOUND" name="mmol_per_gDW_per_hr" value="0.0" />
            <parameter id="UPPER_BOUND" name="mmol_per_gDW_per_hr" value="1000.0" />
            <parameter id="OBJECTIVE_COEFFICIENT" value="0.0" />
            <parameter id="FLUX_VALUE" name="mmol_per_gDW_per_hr" value="0.0" />
          </listOfParameters>
        </kineticLaw>
      </reaction>
      <reaction id="R_V0004" reversible="false">
<notes><html xmlns="http://www.w3.org/1999/xhtml"><p>GENE_ASSOCIATION: </p><p>GENE_LIST: </p><p>SUBSYSTEM: Cofactors and Vitamins Pool</p><p>Gene Name: </p><p>Enzyme Name: </p><p>EC: </p></html></notes>
        <listOfReactants>
          <speciesReference species="S_Chlorophyll_32_a_c" />
        </listOfReactants>
        <listOfProducts>
          <speciesReference species="S_Chlorophyll_32_a_biomass" />
        </listOfProducts>
        <kineticLaw>
<math xmlns="http://www.w3.org/1998/Math/MathML">
<ci> FLUX_VALUE </ci>
</math>
          <listOfParameters>
            <parameter id="LOWER_BOUND" name="mmol_per_gDW_per_hr" value="0.0" />
            <parameter id="UPPER_BOUND" name="mmol_per_gDW_per_hr" value="1000.0" />
[truncated: 2,124,290 more chars]
