# Supplementary material for: A multi-tissue genome-scale metabolic modeling framework for the analysis of whole plant systems
Source: Front Plant Sci. 2015 Jan 22;6:4. doi: 10.3389/fpls.2015.00004 (PMC4302846; doi:10.3389/fpls.2015.00004)
Supplement: Supplementary file 5 [file DataSheet1.ZIP › multi-tissue framework/myModelSpecs.xlsx]

## Sheet: sbml
model.xml

## Sheet: compartment
#	name	spatial_tag	temporal_tag	weight (g)	time (hr)	fraction	Table 2: test
1	Mesophyll	M	D	1	12	0.0833333
2	Stem	S	D	2	12	0.166667
3	Root	R	D	3	12	0.25
4	Mesophyll	M	N	1	12	0.0833333
5	Stem	S	N	2	12	0.166667
6	Root	R	N	3	12	0.25
	Mesophyll	M	D	1	8	0.0555556	Table 1: test
	Stem	S	D	2	8	0.111111
	Root	R	D	3	8	0.166667
	Mesophyll	M	N	1	16	0.111111
	Stem	S	N	2	16	0.222222
	Root	R	N	3	16	0.333333

## Sheet: metConnections
#	metabolite	spatial	temporal	commonPool	direction (-1,0,1: in, rev, out)	penalty	No Penalty
1	S_Sucrose_c	M	D	MSD	1	1
2	S_Sucrose_c	S	D	MSD	-1	2
3	S_Sucrose_c	S	D	SRD	1	1
4	S_Sucrose_c	R	D	SRD	-1	3
5	S_H2O_c	M	D	MSD	-1	0
6	S_H2O_c	S	D	MSD	1	0
7	S_H2O_c	S	D	SRD	-1	0
8	S_H2O_c	R	D	SRD	1	0
9	S_Sulfate_c	M	D	MSD	-1	3
10	S_Sulfate_c	S	D	MSD	1	1
11	S_Sulfate_c	S	D	SRD	-1	2
12	S_Sulfate_c	R	D	SRD	1	1
13	S_Orthophosphate_c	M	D	MSD	-1	0
14	S_Orthophosphate_c	S	D	MSD	1	3
15	S_Orthophosphate_c	S	D	SRD	-1	0
16	S_Orthophosphate_c	R	D	SRD	1	2
17	S_L_45_Glutamate_c	M	D	MSD	-1	3
18	S_L_45_Glutamate_c	S	D	MSD	1	1
19	S_L_45_Glutamate_c	S	D	SRD	-1	2
20	S_L_45_Glutamate_c	R	D	SRD	1	1
21	S_Nitrate_c	M	D	MSD	-1	3
22	S_Nitrate_c	S	D	MSD	1	1
23	S_Nitrate_c	S	D	SRD	-1	2
24	S_Nitrate_c	R	D	SRD	1	1
25	S_Sucrose_c	M	N	MSN	1	1
26	S_Sucrose_c	S	N	MSN	-1	3
27	S_Sucrose_c	S	N	SRN	1	1
28	S_Sucrose_c	R	N	SRN	-1	2
29	S_H2O_c	M	N	MSN	-1	0
30	S_H2O_c	S	N	MSN	1	0
31	S_H2O_c	S	N	SRN	-1	0
32	S_H2O_c	R	N	SRN	1	0
33	S_Sulfate_c	M	N	MSN	-1	3
34	S_Sulfate_c	S	N	MSN	1	1
35	S_Sulfate_c	S	N	SRN	-1	2
36	S_Sulfate_c	R	N	SRN	1	1
37	S_Orthophosphate_c	M	N	MSN	-1	0
38	S_Orthophosphate_c	S	N	MSN	1	3
39	S_Orthophosphate_c	S	N	SRN	-1	0
40	S_Orthophosphate_c	R	N	SRN	1	2
41	S_L_45_Glutamate_c	M	N	MSN	-1	3
42	S_L_45_Glutamate_c	S	N	MSN	1	1
43	S_L_45_Glutamate_c	S	N	SRN	-1	2
44	S_L_45_Glutamate_c	R	N	SRN	1	1
45	S_Nitrate_c	M	N	MSN	-1	3
46	S_Nitrate_c	S	N	MSN	1	1
47	S_Nitrate_c	S	N	SRN	-1	2
48	S_Nitrate_c	R	N	SRN	1	1
45	S_Starch_biomass	M	D	DNLINK1	1	0
46	S_Starch_biomass	M	N	DNLINK1	-1	0
47	S_CO2_ext	M	D	BOUNDARY	0	0
48	S_H2O_ext	M	D	BOUNDARY	1	0
49	S_Oxygen_ext	M	D	BOUNDARY	0	0
50	S_hv_ext	M	D	BOUNDARY	-1	0
51	S_CO2_ext	S	D	BOUNDARY	0	0
52	S_H2O_ext	S	D	BOUNDARY	1	0
53	S_Oxygen_ext	S	D	BOUNDARY	0	0
54	S_Nitrate_ext	R	D	BOUNDARY	-1	0
55	S_NH3_ext	R	D	BOUNDARY	-1	0
56	S_Sulfate_ext	R	D	BOUNDARY	-1	0
57	S_H2O_ext	R	D	BOUNDARY	-1	0
58	S_CO2_ext	R	D	BOUNDARY	0	0
59	S_Orthophosphate_ext	R	D	BOUNDARY	-1	0
60	S_Oxygen_ext	R	D	BOUNDARY	0	0
61	S_Hydrogen_sulfide_ext	R	D	BOUNDARY	-1	0
62	S_CO2_ext	M	N	BOUNDARY	0	0
63	S_H2O_ext	M	N	BOUNDARY	1	0
64	S_Oxygen_ext	M	N	BOUNDARY	0	0
65	S_CO2_ext	S	N	BOUNDARY	0	0
66	S_H2O_ext	S	N	BOUNDARY	1	0
67	S_Oxygen_ext	S	N	BOUNDARY	0	0
68	S_Nitrate_ext	R	N	BOUNDARY	-1	0
69	S_NH3_ext	R	N	BOUNDARY	-1	0
70	S_Sulfate_ext	R	N	BOUNDARY	-1	0
71	S_H2O_ext	R	N	BOUNDARY	-1	0
72	S_CO2_ext	R	N	BOUNDARY	0	0
73	S_Orthophosphate_ext	R	N	BOUNDARY	-1	0
74	S_Oxygen_ext	R	N	BOUNDARY	0	0
75	S_Hydrogen_sulfide_ext	R	N	BOUNDARY	-1	0

## Sheet: biomassDrain
#	metabolite	coefficient	coefficient	coefficient	coefficient	coefficient	coefficient		Unit
0	spatial_tag	M	S	R	M	S	R		mmol/gbiomass DW
0	temporal_tag	D	D	D	N	N	N
1	S_4_45_Coumaryl_32_alcohol_biomass	0.04	0.069	0.062	0.04	0.069	0.062
2	S_ATP_biomass	0.0066	0.0055	0.0572	0.0066	0.0055	0.0572
3	S_Biotin_biomass
4	S_CTP_biomass	0.0068	0.0053	0.0533	0.0068	0.0053	0.0533
5	S_Cellulose_biomass	0.305	0.389	0.453	0.305	0.389	0.453
6	S_Chlorophyll_32_a_biomass
7	S_CoA_biomass
8	S_Coniferyl_32_alcohol_biomass	0.048	0.083	0.074	0.048	0.083	0.074
9	S_D_45_Xylose_biomass	0.282	0.36	0.419	0.282	0.36	0.419
10	S_Folate_biomass
11	S_GTP_biomass	0.009	0.0071	0.0599	0.009	0.0071	0.0599
12	S_Glucose_biomass	0.053	0.088	0.045	0.053	0.088	0.045
13	S_Glycine_biomass	0.136	0.112	0.083	0.136	0.112	0.083
14	S_Hexadecanoic_32_acid_biomass	0.23	0.09	0.06	0.23	0.09	0.06
15	S_L_45_Alanine_biomass	0.1074	0.0886	0.0656	0.1074	0.0886	0.0656
16	S_L_45_Arginine_biomass	0.166	0.137	0.101	0.166	0.137	0.101
17	S_L_45_Asparagine_biomass	0.388	0.32	0.237	0.388	0.32	0.237
18	S_L_45_Aspartate_biomass	0.162	0.134	0.099	0.162	0.134	0.099
19	S_L_45_Cysteine_biomass	0.024	0.0198	0.0147	0.024	0.0198	0.0147
20	S_L_45_Glutamate_biomass	0.397	0.328	0.243	0.397	0.328	0.243
21	S_L_45_Glutamine_biomass	0.346	0.285	0.211	0.346	0.285	0.211
22	S_L_45_Histidine_biomass	0.026	0.0214	0.0159	0.026	0.0214	0.0159
23	S_L_45_Isoleucine_biomass	0.06	0.049	0.036	0.06	0.049	0.036
24	S_L_45_Leucine_biomass	0.14	0.115	0.085	0.14	0.115	0.085
25	S_L_45_Lysine_biomass	0.07	0.057	0.042	0.07	0.057	0.042
26	S_L_45_Methionine_biomass	0.002	0.001	0.001	0.002	0.001	0.001
27	S_L_45_Phenylalanine_biomass	0.08	0.066	0.049	0.08	0.066	0.049
28	S_L_45_Proline_biomass	0.01	0.008	0.006	0.01	0.008	0.006
29	S_L_45_Serine_biomass	0.21	0.18	0.13	0.21	0.18	0.13
30	S_L_45_Threonine_biomass	0.086	0.0715	0.053	0.086	0.0715	0.053
31	S_L_45_Tryptophan_biomass	0.04	0.03	0.02	0.04	0.03	0.02
32	S_L_45_Tyrosine_biomass	0.03	0.025	0.02	0.03	0.025	0.02
33	S_L_45_Valine_biomass	0.1	0.08	0.06	0.1	0.08	0.06
34	S_Nicotinamide_biomass
35	S_Riboflavin_biomass
36	S_Sinapyl_32_alcohol_biomass	0.056	0.097	0.086	0.056	0.097	0.086
37	S_Starch_biomass	0.265	0.552	0.86	0.265	0.552	0.86
38	S_Sucrose_biomass	0.096	0.158	0.081	0.096	0.158	0.081
39	S_Thiamin_biomass
40	S_UTP_biomass	0.006	0.0047	0.0534	0.006	0.0047	0.0534
41	S_Ubiquinone_biomass
42	S_beta_45_D_45_Fructose_biomass	0.053	0.088	0.045	0.053	0.088	0.045
43	S_dATP_biomass	0.002	0.0017	0.0012	0.002	0.0017	0.0012
44	S_dCTP_biomass	0.0013	0.0011	0.0008	0.0013	0.0011	0.0008
45	S_dGTP_biomass	0.0013	0.0011	0.0008	0.0013	0.0011	0.0008
46	S_dTTP_biomass	0.002	0.0017	0.0012	0.002	0.0017	0.0012

## Sheet: lbub
#	reaction (rxn) or metabolite (met) or biomass (bio)	name (if rxn or met)	spatial	temporal	commonPool (if metabolite)	lower	upper
1	bio		M, S, R	D, N		1	1
2	rxn	R_R00472_x	M,S,R	D,N		0	10000	malate synthase -constrained to rev =1;irreversible
3	rxn	R_R03140_p	M	D		150	10000	test photorespiration
4	rxn	R_Ex5	R	D,N		-0.0001	0.0001	Constrain to Limit NH4 uptake (test)
5	rxn	R_R00024_p	S,R	D,N		0	0	Constrain rubisco activity in non-photosynthetic tissues
6	rxn	R_R00253_p	M,S,R	D,N		0	10000	GS in the forward direction only
7	rxn	R_R00253_m	M,S,R	D,N		0	10000	constrain reversibility:GS in the forward direction only
8	rxn	R_R00086_c	M,S,R	D,N		0	10000	ATP hydrolysis only

## Sheet: objFxn
#	reaction (rxn) or metabolite (met) or biomass (bio)	name (if rxn or met)	spatial	temporal	commonPool (if metabolite)	coefficient
1	met	S_hv_ext	M	D	BOUNDARY	-1
