# Supplementary material for: A multi-tissue genome-scale metabolic modeling framework for the analysis of whole plant systems
Source: Front Plant Sci. 2015 Jan 22;6:4. doi: 10.3389/fpls.2015.00004 (PMC4302846; doi:10.3389/fpls.2015.00004)
Supplement: Supplementary file 5 [file DataSheet1.ZIP › multi-tissue framework/step1_readSources.m]

%clear all;clc;
addpath ./fxns

[modelFileName compartment biomassDrain metConnections objFxn lbub] = loadExcel('myModelSpecs.xlsx');


%note to Cris to save time:

%use the top one if the SBML was changed
%otherwise use the second one to avoid re-reading the SBML
%%%run this%%%
% [stoicMat, rxnTable,speciesList,speciesExtList,notesTable] = sbmlREAD('2110a.xml');
% save sbmlModel stoicMat rxnTable speciesList speciesExtList notesTable
%%%or this%%%
load sbmlModel
%%%%%%%%%%%%%

save initData
disp('source read done');
