# Supplementary material for: A multi-tissue genome-scale metabolic modeling framework for the analysis of whole plant systems
Source: Front Plant Sci. 2015 Jan 22;6:4. doi: 10.3389/fpls.2015.00004 (PMC4302846; doi:10.3389/fpls.2015.00004)
Supplement: Supplementary file 5 [file DataSheet1.ZIP › multi-tissue framework/multiTissuesModel.xlsx]

## Sheet: rxns
#	rxnID	spatial	temporal	pool	rxnEq	rxnEq_long	reversibility	lb	ub	flux
1	R_Bc1	M	D	INT	S_alpha_45_D_45_Glucose_c_M_D_INT = S_Glucose_biomass_M_D_INT	alpha-D-Glucose_c = Glucose_biomass	1	0	10000	0.053
2	R_Bc2	M	D	INT	S_Sucrose_c_M_D_INT = S_Sucrose_biomass_M_D_INT	Sucrose_c = Sucrose_biomass	1	0	10000	0.096
3	R_Bc3	M	D	INT	S_Cellulose_c_M_D_INT = S_Cellulose_biomass_M_D_INT	Cellulose_c = Cellulose_biomass	1	0	10000	0.305
4	R_Bc4	M	D	INT	S_Starch_p_M_D_INT = S_Starch_biomass_M_D_INT	Starch_p = Starch_biomass	0	-10000	10000	20.75
5	R_Bc5	M	D	INT	S_D_45_Xylose_c_M_D_INT = S_D_45_Xylose_biomass_M_D_INT	D-Xylose_c = D-Xylose_biomass	1	0	10000	0.282
6	R_Bc6	M	D	INT	S_L_45_Glutamyl_45_tRNA_40_Glu_41__c_M_D_INT = S_L_45_Glutamate_biomass_M_D_INT + S_tRNA_40_Glu_41__c_M_D_INT	L-Glutamyl-tRNA(Glu)_c = L-Glutamate_biomass + tRNA(Glu)_c	1	0	10000	0.397
7	R_Bc7	M	D	INT	S_L_45_Alanyl_45_tRNA_c_M_D_INT = S_L_45_Alanine_biomass_M_D_INT + S_tRNA_40_Ala_41__c_M_D_INT	L-Alanyl-tRNA_c = L-Alanine_biomass + tRNA(Ala)_c	1	0	10000	0.1074
8	R_Bc8	M	D	INT	S_L_45_Aspartyl_45_tRNA_40_Asn_41__c_M_D_INT = S_L_45_Aspartate_biomass_M_D_INT + S_tRNA_40_Asn_41__c_M_D_INT	L-Aspartyl-tRNA(Asn)_c = L-Aspartate_biomass + tRNA(Asn)_c	1	0	10000	0.162
9	R_Bc9	M	D	INT	S_Glycyl_45_tRNA_40_Gly_41__c_M_D_INT = S_Glycine_biomass_M_D_INT + S_tRNA_40_Gly_41__c_M_D_INT	Glycyl-tRNA(Gly)_c = Glycine_biomass + tRNA(Gly)_c	1	0	10000	0.136
10	R_Bc10	M	D	INT	S_L_45_Seryl_45_tRNA_40_Ser_41__c_M_D_INT = S_L_45_Serine_biomass_M_D_INT + S_tRNA_40_Ser_41__c_M_D_INT	L-Seryl-tRNA(Ser)_c = L-Serine_biomass + tRNA(Ser)_c	1	0	10000	0.21
11	R_Bc11	M	D	INT	S_L_45_Threonyl_45_tRNA_40_Thr_41__c_M_D_INT = S_L_45_Threonine_biomass_M_D_INT + S_tRNA_40_Thr_41__c_M_D_INT	L-Threonyl-tRNA(Thr)_c = L-Threonine_biomass + tRNA(Thr)_c	1	0	10000	0.086
12	R_Bc12	M	D	INT	S_L_45_Methionyl_45_tRNA_40_Met_41__c_M_D_INT = S_L_45_Methionine_biomass_M_D_INT + S_tRNA_40_Met_41__c_M_D_INT	L-Methionyl-tRNA(Met)_c = L-Methionine_biomass + tRNA(Met)_c	1	0	10000	0.002
13	R_Bc13	M	D	INT	S_L_45_Cysteinyl_45_tRNA_40_Cys_41__c_M_D_INT = S_L_45_Cysteine_biomass_M_D_INT + S_tRNA_40_Cys_41__c_M_D_INT	L-Cysteinyl-tRNA(Cys)_c = L-Cysteine_biomass + tRNA(Cys)_c	1	0	10000	0.024
14	R_Bc14	M	D	INT	S_L_45_Valyl_45_tRNA_40_Val_41__c_M_D_INT = S_L_45_Valine_biomass_M_D_INT + S_tRNA_40_Val_41__c_M_D_INT	L-Valyl-tRNA(Val)_c = L-Valine_biomass + tRNA(Val)_c	1	0	10000	0.1
15	R_Bc15	M	D	INT	S_L_45_Leucyl_45_tRNA_40_Leu_41__c_M_D_INT = S_L_45_Leucine_biomass_M_D_INT + S_tRNA_40_Leu_41__c_M_D_INT	L-Leucyl-tRNA(Leu)_c = L-Leucine_biomass + tRNA(Leu)_c	1	0	10000	0.14
16	R_Bc16	M	D	INT	S_L_45_Isoleucyl_45_tRNA_40_Ile_41__c_M_D_INT = S_L_45_Isoleucine_biomass_M_D_INT + S_tRNA_40_Ile_41__c_M_D_INT	L-Isoleucyl-tRNA(Ile)_c = L-Isoleucine_biomass + tRNA(Ile)_c	1	0	10000	0.06
17	R_Bc17	M	D	INT	S_Glutaminyl_45_tRNA_40_Gln_41__c_M_D_INT = S_L_45_Glutamine_biomass_M_D_INT + S_tRNA_40_Gln_41__c_M_D_INT	Glutaminyl-tRNA(Gln)_c = L-Glutamine_biomass + tRNA(Gln)_c	1	0	10000	0.346
18	R_Bc18	M	D	INT	S_L_45_Arginyl_45_tRNA_40_Arg_41__c_M_D_INT = S_L_45_Arginine_biomass_M_D_INT + S_tRNA_40_Arg_41__c_M_D_INT	L-Arginyl-tRNA(Arg)_c = L-Arginine_biomass + tRNA(Arg)_c	1	0	10000	0.166
19	R_Bc19	M	D	INT	S_L_45_Prolyl_45_tRNA_40_Pro_41__c_M_D_INT = S_L_45_Proline_biomass_M_D_INT + S_tRNA_40_Pro_41__c_M_D_INT	L-Prolyl-tRNA(Pro)_c = L-Proline_biomass + tRNA(Pro)_c	1	0	10000	0.01
20	R_Bc20	M	D	INT	S_L_45_Lysyl_45_tRNA_40_Lys_41__c_M_D_INT = S_L_45_Lysine_biomass_M_D_INT + S_tRNA_40_Lys_41__c_M_D_INT	L-Lysyl-tRNA(Lys)_c = L-Lysine_biomass + tRNA(Lys)_c	1	0	10000	0.07
21	R_Bc21	M	D	INT	S_L_45_Histidyl_45_tRNA_40_His_41__c_M_D_INT = S_L_45_Histidine_biomass_M_D_INT + S_tRNA_40_His_41__c_M_D_INT	L-Histidyl-tRNA(His)_c = L-Histidine_biomass + tRNA(His)_c	1	0	10000	0.026
22	R_Bc22	M	D	INT	S_L_45_Phenylalanyl_45_tRNA_40_Phe_41__c_M_D_INT = S_L_45_Phenylalanine_biomass_M_D_INT + S_tRNA_40_Phe_41__c_M_D_INT	L-Phenylalanyl-tRNA(Phe)_c = L-Phenylalanine_biomass + tRNA(Phe)_c	1	0	10000	0.08
23	R_Bc23	M	D	INT	S_L_45_Tyrosyl_45_tRNA_40_Tyr_41__c_M_D_INT = S_L_45_Tyrosine_biomass_M_D_INT + S_tRNA_40_Tyr_41__c_M_D_INT	L-Tyrosyl-tRNA(Tyr)_c = L-Tyrosine_biomass + tRNA(Tyr)_c	1	0	10000	0.03
24	R_Bc24	M	D	INT	S_L_45_Tryptophanyl_45_tRNA_40_Trp_41__c_M_D_INT = S_L_45_Tryptophan_biomass_M_D_INT + S_tRNA_40_Trp_41__c_M_D_INT	L-Tryptophanyl-tRNA(Trp)_c = L-Tryptophan_biomass + tRNA(Trp)_c	1	0	10000	0.04
25	R_Bc25	M	D	INT	S_L_45_Asparaginyl_45_tRNA_40_Asn_41__c_M_D_INT = S_L_45_Asparagine_biomass_M_D_INT + S_tRNA_40_Asn_41__c_M_D_INT	L-Asparaginyl-tRNA(Asn)_c = L-Asparagine_biomass + tRNA(Asn)_c	1	0	10000	0.388
26	R_Bc26	M	D	INT	S_4_45_Coumaryl_32_alcohol_c_M_D_INT = S_4_45_Coumaryl_32_alcohol_biomass_M_D_INT	4-Coumaryl alcohol_c = 4-Coumaryl alcohol_biomass	1	0	10000	0.04
27	R_Bc27	M	D	INT	S_Coniferyl_32_alcohol_c_M_D_INT = S_Coniferyl_32_alcohol_biomass_M_D_INT	Coniferyl alcohol_c = Coniferyl alcohol_biomass	1	0	10000	0.048
28	R_Bc28	M	D	INT	S_Sinapyl_32_alcohol_c_M_D_INT = S_Sinapyl_32_alcohol_biomass_M_D_INT	Sinapyl alcohol_c = Sinapyl alcohol_biomass	1	0	10000	0.056
29	R_Bc29	M	D	INT	S_beta_45_D_45_Fructose_c_M_D_INT = S_beta_45_D_45_Fructose_biomass_M_D_INT	beta-D-Fructose_c = beta-D-Fructose_biomass	1	0	10000	0.053
30	R_Bc30	M	D	INT	S_Hexadecanoic_32_acid_acc_M_D_INT = S_Hexadecanoic_32_acid_biomass_M_D_INT	Hexadecanoic acid_acc = Hexadecanoic acid_biomass	1	0	10000	0.23
31	R_Bc31	M	D	INT	S_dATP_c_M_D_INT = S_Pyrophosphate_c_M_D_INT + S_dATP_biomass_M_D_INT	dATP_c = Pyrophosphate_c + dATP_biomass	1	0	10000	0.002
32	R_Bc32	M	D	INT	S_dGTP_c_M_D_INT = S_Pyrophosphate_c_M_D_INT + S_dGTP_biomass_M_D_INT	dGTP_c = Pyrophosphate_c + dGTP_biomass	1	0	10000	0.0013
33	R_Bc33	M	D	INT	S_dCTP_c_M_D_INT = S_Pyrophosphate_c_M_D_INT + S_dCTP_biomass_M_D_INT	dCTP_c = Pyrophosphate_c + dCTP_biomass	1	0	10000	0.0013
34	R_Bc34	M	D	INT	S_dTTP_c_M_D_INT = S_Pyrophosphate_c_M_D_INT + S_dTTP_biomass_M_D_INT	dTTP_c = Pyrophosphate_c + dTTP_biomass	1	0	10000	0.002
35	R_Bc35	M	D	INT	S_ATP_c_M_D_INT = S_ATP_biomass_M_D_INT + S_Pyrophosphate_c_M_D_INT	ATP_c = ATP_biomass + Pyrophosphate_c	1	0	10000	0.0066
36	R_Bc36	M	D	INT	S_GTP_c_M_D_INT = S_GTP_biomass_M_D_INT + S_Pyrophosphate_c_M_D_INT	GTP_c = GTP_biomass + Pyrophosphate_c	1	0	10000	0.009
37	R_Bc37	M	D	INT	S_CTP_c_M_D_INT = S_CTP_biomass_M_D_INT + S_Pyrophosphate_c_M_D_INT	CTP_c = CTP_biomass + Pyrophosphate_c	1	0	10000	0.0068
38	R_Bc38	M	D	INT	S_UTP_c_M_D_INT = S_Pyrophosphate_c_M_D_INT + S_UTP_biomass_M_D_INT	UTP_c = Pyrophosphate_c + UTP_biomass	1	0	10000	0.006
39	R_V0001	M	D	INT	S_Folate_c_M_D_INT = S_Folate_biomass_M_D_INT	Folate_c = Folate_biomass	1	0	10000	0
40	R_V0002	M	D	INT	S_Riboflavin_c_M_D_INT = S_Riboflavin_biomass_M_D_INT	Riboflavin_c = Riboflavin_biomass	1	0	10000	0
41	R_V0003	M	D	INT	S_Biotin_c_M_D_INT = S_Biotin_biomass_M_D_INT	Biotin_c = Biotin_biomass	1	0	10000	0
42	R_V0004	M	D	INT	S_Chlorophyll_32_a_c_M_D_INT = S_Chlorophyll_32_a_biomass_M_D_INT	Chlorophyll a_c = Chlorophyll a_biomass	1	0	10000	0
43	R_V0005	M	D	INT	S_Ubiquinone_c_M_D_INT = S_Ubiquinone_biomass_M_D_INT	Ubiquinone_c = Ubiquinone_biomass	1	0	10000	0
44	R_V0006	M	D	INT	S_Thiamin_c_M_D_INT = S_Thiamin_biomass_M_D_INT	Thiamin_c = Thiamin_biomass	1	0	10000	0
45	R_V0007	M	D	INT	S_Nicotinamide_c_M_D_INT = S_Nicotinamide_biomass_M_D_INT	Nicotinamide_c = Nicotinamide_biomass	1	0	10000	0
46	R_V0008	M	D	INT	S_CoA_c_M_D_INT = S_CoA_biomass_M_D_INT	CoA_c = CoA_biomass	1	0	10000	0
47	R_BIO_L	M	D	INT	0.04 S_4_45_Coumaryl_32_alcohol_biomass_M_D_INT + 30 S_ATP_c_M_D_INT + 0.305 S_Cellulose_biomass_M_D_INT + 0.048 S_Coniferyl_32_alcohol_biomass_M_D_INT + 0.282 S_D_45_Xylose_biomass_M_D_INT + 0.053 S_Glucose_biomass_M_D_INT + 0.14 S_Glycine_biomass_M_D_INT + 0.026 S_Hexadecanoic_32_acid_biomass_M_D_INT + 0.107 S_L_45_Alanine_biomass_M_D_INT + 0.39 S_L_45_Asparagine_biomass_M_D_INT + 0.162 S_L_45_…	0.04 4-Coumaryl alcohol_biomass + 30 ATP_c + 0.305 Cellulose_biomass + 0.048 Coniferyl alcohol_biomass + 0.282 D-Xylose_biomass + 0.053 Glucose_biomass + 0.14 Glycine_biomass + 0.026 Hexadecanoic acid_biomass + 0.107 L-Alanine_biomass + 0.39 L-Asparagine_biomass + 0.162 L-Aspartate_biomass + 0.024 L-Cysteine_biomass + 0.39 L-Glutamate_biomass + 0.35 L-Glutamine_biomass + 0.06 L-Isoleucine_biomass…	1	0	10000	0
48	R_Ex1	M	D	INT	S_CO2_ext_M_D_INT = S_CO2_c_M_D_INT	CO2_ext = CO2_c	0	-10000	10000	479.159
49	R_Ex2	M	D	INT	S_H2O_ext_M_D_INT = S_H2O_c_M_D_INT	H2O_ext = H2O_c	0	-10000	10000	-7426.01
50	R_Ex3	M	D	INT	S_Oxygen_ext_M_D_INT = S_Oxygen_c_M_D_INT	Oxygen_ext = Oxygen_c	0	-10000	10000	-491.583
51	R_Ex4	M	D	INT	S_Nitrate_ext_M_D_INT = S_Nitrate_c_M_D_INT	Nitrate_ext = Nitrate_c	0	-10000	10000	0
52	R_Ex5	M	D	INT	S_NH3_ext_M_D_INT = S_NH3_c_M_D_INT	NH3_ext = NH3_c	0	-10000	10000	0
53	R_Ex6	M	D	INT	S_L_45_Glutamate_ext_M_D_INT = S_L_45_Glutamate_c_M_D_INT	L-Glutamate_ext = L-Glutamate_c	0	-10000	10000	0
54	R_Ex7	M	D	INT	S_L_45_Glutamine_ext_M_D_INT = S_L_45_Glutamine_c_M_D_INT	L-Glutamine_ext = L-Glutamine_c	0	-10000	10000	0
55	R_Ex8	M	D	INT	S_L_45_Aspartate_ext_M_D_INT = S_L_45_Aspartate_c_M_D_INT	L-Aspartate_ext = L-Aspartate_c	0	-10000	10000	0
56	R_Ex9	M	D	INT	S_L_45_Alanine_ext_M_D_INT = S_L_45_Alanine_c_M_D_INT	L-Alanine_ext = L-Alanine_c	0	-10000	10000	0
57	R_Ex10	M	D	INT	S_L_45_Serine_ext_M_D_INT = S_L_45_Serine_c_M_D_INT	L-Serine_ext = L-Serine_c	0	-10000	10000	0
58	R_Ex11	M	D	INT	S_Hydrogen_sulfide_ext_M_D_INT = S_Hydrogen_sulfide_c_M_D_INT	Hydrogen_sulfide_ext = Hydrogen_sulfide_c	0	-10000	10000	0
59	R_Ex12	M	D	INT	S_Sulfate_ext_M_D_INT = S_Sulfate_c_M_D_INT	Sulfate_ext = Sulfate_c	0	-10000	10000	0
60	R_Ex13	M	D	INT	S_Glucose_ext_M_D_INT = S_alpha_45_D_45_Glucose_c_M_D_INT	Glucose_ext = alpha-D-Glucose_c	0	-10000	10000	0
61	R_Ex14	M	D	INT	S_beta_45_D_45_Fructose_ext_M_D_INT = S_beta_45_D_45_Fructose_c_M_D_INT	beta-D-Fructose_ext = beta-D-Fructose_c	0	-10000	10000	0
62	R_Ex15	M	D	INT	S_Maltose_ext_M_D_INT = S_Maltose_c_M_D_INT	Maltose_ext = Maltose_c	0	-10000	10000	0
63	R_Ex16	M	D	INT	S_hv_ext_M_D_INT = S_hv_p_M_D_INT	hv_ext = hv_p	0	-10000	10000	5733.12
64	R_Ex17	M	D	INT	S_Sucrose_ext_M_D_INT = S_Sucrose_c_M_D_INT	Sucrose_ext = Sucrose_c	0	-10000	10000	0
65	R_Ex18	M	D	INT	S_Orthophosphate_ext_M_D_INT = S_Orthophosphate_c_M_D_INT	Orthophosphate_ext = Orthophosphate_c	0	-10000	10000	0
66	R_TCM1	M	D	INT	S_Pyruvate_c_M_D_INT = S_Pyruvate_m_M_D_INT	Pyruvate_c = Pyruvate_m	0	-10000	10000	0
67	R_TCM2	M	D	INT	S__40_S_41__45_Malate_c_M_D_INT = S__40_S_41__45_Malate_m_M_D_INT	(S)-Malate_c = (S)-Malate_m	0	-10000	10000	10000
68	R_TCM3	M	D	INT	S_Pyrophosphate_c_M_D_INT = S_Pyrophosphate_m_M_D_INT	Pyrophosphate_c = Pyrophosphate_m	0	-10000	10000	0
69	R_TCM4	M	D	INT	S_Citrate_c_M_D_INT = S_Citrate_m_M_D_INT	Citrate_c = Citrate_m	0	-10000	10000	-0.14
70	R_TCM5	M	D	INT	S_L_45_Aspartate_c_M_D_INT = S_L_45_Aspartate_m_M_D_INT	L-Aspartate_c = L-Aspartate_m	0	-10000	10000	-0.14
71	R_TCM6	M	D	INT	S_L_45_Glutamate_c_M_D_INT = S_L_45_Glutamate_m_M_D_INT	L-Glutamate_c = L-Glutamate_m	0	-10000	10000	-9999.72
72	R_TCM7	M	D	INT	S_Oxaloacetate_c_M_D_INT = S_Oxaloacetate_m_M_D_INT	Oxaloacetate_c = Oxaloacetate_m	0	-10000	10000	-9999.86
73	R_TCM8	M	D	INT	S_2_45_Oxoglutarate_c_M_D_INT = S_2_45_Oxoglutarate_m_M_D_INT	2-Oxoglutarate_c = 2-Oxoglutarate_m	0	-10000	10000	10000
74	R_TCM9	M	D	INT	S_Glycine_c_M_D_INT = S_Glycine_m_M_D_INT	Glycine_c = Glycine_m	0	-10000	10000	0.28
75	R_TCM10	M	D	INT	S_L_45_Serine_c_M_D_INT = S_L_45_Serine_m_M_D_INT	L-Serine_c = L-Serine_m	0	-10000	10000	-0.14
76	R_TCM11	M	D	INT	S_ATP_c_M_D_INT = S_ATP_m_M_D_INT	ATP_c = ATP_m	0	-10000	10000	0.14
77	R_TCM12	M	D	INT	S_ADP_c_M_D_INT = S_ADP_m_M_D_INT	ADP_c = ADP_m	0	-10000	10000	-0.14
78	R_TCM13	M	D	INT	S_AMP_c_M_D_INT = S_AMP_m_M_D_INT	AMP_c = AMP_m	0	-10000	10000	0
79	R_TCM16	M	D	INT	S_CoA_c_M_D_INT = S_CoA_m_M_D_INT	CoA_c = CoA_m	0	-10000	10000	0
80	R_TCM17	M	D	INT	S_CO2_c_M_D_INT = S_CO2_m_M_D_INT	CO2_c = CO2_m	0	-10000	10000	0
81	R_TCM18	M	D	INT	S_Acetate_c_M_D_INT = S_Acetate_m_M_D_INT	Acetate_c = Acetate_m	0	-10000	10000	0
82	R_TCM19	M	D	INT	S_Orthophosphate_c_M_D_INT = S_Orthophosphate_m_M_D_INT	Orthophosphate_c = Orthophosphate_m	0	-10000	10000	-0.14
83	R_TCM20	M	D	INT	S_H2O_c_M_D_INT = S_H2O_m_M_D_INT	H2O_c = H2O_m	0	-10000	10000	-9999.86
84	R_TCM21	M	D	INT	S_H_43__c_M_D_INT = S_H_43__m_M_D_INT	H+_c = H+_m	0	-10000	10000	0
85	R_TCM22	M	D	INT	S_L_45_Glutamine_c_M_D_INT = S_L_45_Glutamine_m_M_D_INT	L-Glutamine_c = L-Glutamine_m	0	-10000	10000	-0.14
86	R_TCM26	M	D	INT	S_Thiamin_32_diphosphate_c_M_D_INT = S_Thiamin_32_diphosphate_m_M_D_INT	Thiamin diphosphate_c = Thiamin diphosphate_m	0	-10000	10000	0
87	R_TCM27	M	D	INT	S_Oxygen_c_M_D_INT = S_Oxygen_m_M_D_INT	Oxygen_c = Oxygen_m	0	-10000	10000	0
88	R_TCM28	M	D	INT	S_NH3_c_M_D_INT = S_NH3_m_M_D_INT	NH3_c = NH3_m	0	-10000	10000	10000
89	R_TCM29	M	D	INT	S_Succinate_c_M_D_INT = S_Succinate_m_M_D_INT	Succinate_c = Succinate_m	0	-10000	10000	0
90	R_TCM31	M	D	INT	S_L_45_Ornithine_c_M_D_INT = S_L_45_Ornithine_m_M_D_INT	L-Ornithine_c = L-Ornithine_m	0	-10000	10000	0
91	R_TCM32	M	D	INT	S_L_45_Citrulline_c_M_D_INT = S_L_45_Citrulline_m_M_D_INT	L-Citrulline_c = L-Citrulline_m	0	-10000	10000	0
92	R_TCP1	M	D	INT	S_alpha_45_D_45_Glucose_c_M_D_INT = S_alpha_45_D_45_Glucose_p_M_D_INT	alpha-D-Glucose_c = alpha-D-Glucose_p	0	-10000	10000	-17.8688
93	R_TCP2	M	D	INT	S_CO2_c_M_D_INT = S_CO2_p_M_D_INT	CO2_c = CO2_p	0	-10000	10000	-2436.79
94	R_TCP3	M	D	INT	S_Pyruvate_c_M_D_INT = S_Pyruvate_p_M_D_INT	Pyruvate_c = Pyruvate_p	0	-10000	10000	1.84
95	R_TCP4	M	D	INT	S_Phosphoenolpyruvate_c_M_D_INT = S_Phosphoenolpyruvate_p_M_D_INT	Phosphoenolpyruvate_c = Phosphoenolpyruvate_p	0	-10000	10000	-9816.54
96	R_TCP5	M	D	INT	S_2_45_Phospho_45_D_45_glycerate_c_M_D_INT = S_2_45_Phospho_45_D_45_glycerate_p_M_D_INT	2-Phospho-D-glycerate_c = 2-Phospho-D-glycerate_p	0	-10000	10000	10000
97	R_TCP6	M	D	INT	S_alpha_45_D_45_Glucose_32_6_45_phosphate_c_M_D_INT = S_alpha_45_D_45_Glucose_32_6_45_phosphate_p_M_D_INT	alpha-D-Glucose 6-phosphate_c = alpha-D-Glucose 6-phosphate_p	0	-10000	10000	-18.1208
98	R_TCP7	M	D	INT	S__40_2R_41__45_2_45_Hydroxy_45_3_45__40_phosphonooxy_41__45_propanal_c_M_D_INT = S__40_2R_41__45_2_45_Hydroxy_45_3_45__40_phosphonooxy_41__45_propanal_p_M_D_INT	(2R)-2-Hydroxy-3-(phosphonooxy)-propanal_c = (2R)-2-Hydroxy-3-(phosphonooxy)-propanal_p	0	-10000	10000	10000
99	R_TCP8	M	D	INT	S_Glycerone_32_phosphate_c_M_D_INT = S_Glycerone_32_phosphate_p_M_D_INT	Glycerone phosphate_c = Glycerone phosphate_p	0	-10000	10000	-82.2835
100	R_TCP9	M	D	INT	S_3_45_Phospho_45_D_45_glycerate_c_M_D_INT = S_3_45_Phospho_45_D_45_glycerate_p_M_D_INT	3-Phospho-D-glycerate_c = 3-Phospho-D-glycerate_p	0	-10000	10000	-10000
101	R_TCP10	M	D	INT	S_Orthophosphate_c_M_D_INT = S_Orthophosphate_p_M_D_INT	Orthophosphate_c = Orthophosphate_p	0	-10000	10000	10000
102	R_TCP11	M	D	INT	S__40_S_41__45_Malate_c_M_D_INT = S__40_S_41__45_Malate_p_M_D_INT	(S)-Malate_c = (S)-Malate_p	0	-10000	10000	-9999.78
103	R_TCP12	M	D	INT	S_Oxaloacetate_c_M_D_INT = S_Oxaloacetate_p_M_D_INT	Oxaloacetate_c = Oxaloacetate_p	0	-10000	10000	9999.78
104	R_TCP13	M	D	INT	S_Sulfate_c_M_D_INT = S_Sulfate_p_M_D_INT	Sulfate_c = Sulfate_p	0	-10000	10000	0.026
105	R_TCP14	M	D	INT	S_NH3_c_M_D_INT = S_NH3_p_M_D_INT	NH3_c = NH3_p	0	-10000	10000	2898.2
106	R_TCP15	M	D	INT	S_Nitrite_c_M_D_INT = S_Nitrite_p_M_D_INT	Nitrite_c = Nitrite_p	0	-10000	10000	3.0502
107	R_TCP16	M	D	INT	S_Maltose_c_M_D_INT = S_Maltose_p_M_D_INT	Maltose_c = Maltose_p	0	-10000	10000	0
108	R_TCP17	M	D	INT	S_Glycolate_c_M_D_INT = S_Glycolate_p_M_D_INT	Glycolate_c = Glycolate_p	0	-10000	10000	-150
109	R_TCP18	M	D	INT	S_2_45_Oxoglutarate_c_M_D_INT = S_2_45_Oxoglutarate_p_M_D_INT	2-Oxoglutarate_c = 2-Oxoglutarate_p	0	-10000	10000	0
110	R_TCP19	M	D	INT	S_H2O_c_M_D_INT = S_H2O_p_M_D_INT	H2O_c = H2O_p	0	-10000	10000	-10000
111	R_TCP20	M	D	INT	S_ATP_c_M_D_INT = S_ATP_p_M_D_INT	ATP_c = ATP_p	0	-10000	10000	-10000
112	R_TCP21	M	D	INT	S_ADP_c_M_D_INT = S_ADP_p_M_D_INT	ADP_c = ADP_p	0	-10000	10000	10000
113	R_TCP22	M	D	INT	S_H_43__c_M_D_INT = S_H_43__p_M_D_INT	H+_c = H+_p	0	-10000	10000	18.3614
114	R_TCP23	M	D	INT	S_L_45_Glutamate_c_M_D_INT = S_L_45_Glutamate_p_M_D_INT	L-Glutamate_c = L-Glutamate_p	0	-10000	10000	5892.07
115	R_TCP24	M	D	INT	S_D_45_Glycerate_c_M_D_INT = S_D_45_Glycerate_p_M_D_INT	D-Glycerate_c = D-Glycerate_p	0	-10000	10000	-31.4839
116	R_TCP25	M	D	INT	S_Oxygen_c_M_D_INT = S_Oxygen_p_M_D_INT	Oxygen_c = Oxygen_p	0	-10000	10000	-566.639
117	R_TCP26	M	D	INT	S_Pyrophosphate_c_M_D_INT = S_Pyrophosphate_p_M_D_INT	Pyrophosphate_c = Pyrophosphate_p	0	-10000	10000	-41.526
118	R_TCP27	M	D	INT	S_L_45_Glutamine_c_M_D_INT = S_L_45_Glutamine_p_M_D_INT	L-Glutamine_c = L-Glutamine_p	0	-10000	10000	-5892.07
119	R_TCP29	M	D	INT	S_L_45_Ornithine_c_M_D_INT = S_L_45_Ornithine_p_M_D_INT	L-Ornithine_c = L-Ornithine_p	0	-10000	10000	-2990.82
120	R_TCP30	M	D	INT	S_L_45_Citrulline_c_M_D_INT = S_L_45_Citrulline_p_M_D_INT	L-Citrulline_c = L-Citrulline_p	0	-10000	10000	2990.82
121	R_TCP31	M	D	INT	S_Hexadecanoic_32_acid_acc_M_D_INT = S_Hexadecanoic_32_acid_p_M_D_INT	Hexadecanoic acid_acc = Hexadecanoic acid_p	0	-10000	10000	-0.23
122	R_TCP32	M	D	INT	S_Hydrogen_sulfide_c_M_D_INT = S_Hydrogen_sulfide_p_M_D_INT	Hydrogen_sulfide_c = Hydrogen_sulfide_p	0	-10000	10000	-0.026
123	R_TCV1	M	D	INT	S_Sulfate_c_M_D_INT = S_Sulfate_v_M_D_INT	Sulfate_c = Sulfate_v	0	-10000	10000	0
124	R_TCV2	M	D	INT	S__40_S_41__45_Malate_c_M_D_INT = S__40_S_41__45_Malate_v_M_D_INT	(S)-Malate_c = (S)-Malate_v	0	-10000	10000	0
125	R_TCV3	M	D	INT	S_Nitrate_c_M_D_INT = S_Nitrate_v_M_D_INT	Nitrate_c = Nitrate_v	0	-10000	10000	0
126	R_TCV4	M	D	INT	S_Sucrose_c_M_D_INT = S_Sucrose_v_M_D_INT	Sucrose_c = Sucrose_v	0	-10000	10000	0
127	R_TCV5	M	D	INT	S_Citrate_c_M_D_INT = S_Citrate_v_M_D_INT	Citrate_c = Citrate_v	0	-10000	10000	0
128	R_TCX1	M	D	INT	S_Glycine_c_M_D_INT = S_Glycine_x_M_D_INT	Glycine_c = Glycine_x	0	-10000	10000	-150
129	R_TCX2	M	D	INT	S_L_45_Serine_c_M_D_INT = S_L_45_Serine_x_M_D_INT	L-Serine_c = L-Serine_x	0	-10000	10000	74.5346
130	R_TCX3	M	D	INT	S_Glycolate_c_M_D_INT = S_Glycolate_x_M_D_INT	Glycolate_c = Glycolate_x	0	-10000	10000	150
131	R_TCX4	M	D	INT	S_2_45_Oxoglutarate_c_M_D_INT = S_2_45_Oxoglutarate_x_M_D_INT	2-Oxoglutarate_c = 2-Oxoglutarate_x	0	-10000	10000	-75.4654
132	R_TCX5	M	D	INT	S_L_45_Glutamate_c_M_D_INT = S_L_45_Glutamate_x_M_D_INT	L-Glutamate_c = L-Glutamate_x	0	-10000	10000	75.4654
133	R_TCX6	M	D	INT	S__40_S_41__45_Malate_c_M_D_INT = S__40_S_41__45_Malate_x_M_D_INT	(S)-Malate_c = (S)-Malate_x	0	-10000	10000	10000
134	R_TCX7	M	D	INT	S_Hexadecanoic_32_acid_acc_M_D_INT = S_Hexadecanoic_32_acid_x_M_D_INT	Hexadecanoic acid_acc = Hexadecanoic acid_x	0	-10000	10000	0
135	R_TCX8	M	D	INT	S_ATP_c_M_D_INT = S_ATP_x_M_D_INT	ATP_c = ATP_x	0	-10000	10000	0
136	R_TCX9	M	D	INT	S_AMP_c_M_D_INT = S_AMP_x_M_D_INT	AMP_c = AMP_x	0	-10000	10000	0
137	R_TCX10	M	D	INT	S_Pyrophosphate_c_M_D_INT = S_Pyrophosphate_x_M_D_INT	Pyrophosphate_c = Pyrophosphate_x	0	-10000	10000	0
138	R_TCX11	M	D	INT	S_H2O_c_M_D_INT = S_H2O_x_M_D_INT	H2O_c = H2O_x	0	-10000	10000	-150
139	R_TCX12	M	D	INT	S_Oxygen_c_M_D_INT = S_Oxygen_x_M_D_INT	Oxygen_c = Oxygen_x	0	-10000	10000	75
140	R_TCX13	M	D	INT	S_D_45_Glycerate_c_M_D_INT = S_D_45_Glycerate_x_M_D_INT	D-Glycerate_c = D-Glycerate_x	0	-10000	10000	-74.5346
141	R_TCX14	M	D	INT	S_Citrate_c_M_D_INT = S_Citrate_x_M_D_INT	Citrate_c = Citrate_x	0	-10000	10000	-10000
142	R_TCX15	M	D	INT	S_Succinate_c_M_D_INT = S_Succinate_x_M_D_INT	Succinate_c = Succinate_x	0	-10000	10000	0
143	R_TCX16	M	D	INT	S_Isocitrate_c_M_D_INT = S_Isocitrate_x_M_D_INT	Isocitrate_c = Isocitrate_x	0	-10000	10000	10000
144	R_TCX17	M	D	INT	S_Oxaloacetate_c_M_D_INT = S_Oxaloacetate_x_M_D_INT	Oxaloacetate_c = Oxaloacetate_x	0	-10000	10000	-10000
145	R_TCX18	M	D	INT	S_H_43__c_M_D_INT = S_H_43__x_M_D_INT	H+_c = H+_x	0	-10000	10000	7.95808e-13
146	R_TCX19	M	D	INT	S_CoA_c_M_D_INT = S_CoA_x_M_D_INT	CoA_c = CoA_x	0	-10000	10000	0
147	R_R00095_tmx	M	D	INT	S_H_43__x_M_D_INT + 2 S_Monodehydroascorbate_c_M_D_INT + S_NADH_x_M_D_INT = 2 S_Ascorbate_c_M_D_INT + S_NAD_43__x_M_D_INT	H+_x + 2 Monodehydroascorbate_c + NADH_x = 2 Ascorbate_c + NAD+_x	0	-10000	10000	9925.47
148	R_R00644_tmx	M	D	INT	S_Ascorbate_c_M_D_INT + S_H2O2_x_M_D_INT = 2 S_H2O_x_M_D_INT + S_L_45_Dehydroascorbate_c_M_D_INT	Ascorbate_c + H2O2_x = 2 H2O_x + L-Dehydroascorbate_c	1	0	10000	0
149	R_R00006_c	M	D	INT	2 S_Pyruvate_c_M_D_INT = S_2_45_Acetolactate_c_M_D_INT + S_CO2_c_M_D_INT	2 Pyruvate_c = 2-Acetolactate + CO2_c	1	0	10000	0
150	R_R00010_c	M	D	INT	S_H2O_c_M_D_INT + S_alpha_44_alpha_45_Trehalose_c_M_D_INT = 2 S_D_45_Glucose_c_M_D_INT	H2O_c + alpha,alpha-Trehalose = 2 D-Glucose	1	0	10000	0
151	R_R00014_c	M	D	INT	S_Pyruvate_c_M_D_INT + S_Thiamin_32_diphosphate_c_M_D_INT = S_2_45__40_alpha_45_Hydroxyethyl_41_thiamine_32_diphosphate_c_M_D_INT + S_CO2_c_M_D_INT	Pyruvate_c + Thiamin diphosphate_c = 2-(alpha-Hydroxyethyl)thiamine diphosphate + CO2_c	1	0	10000	0.3
152	R_R00021_p	M	D	INT	S_2_45_Oxoglutarate_p_M_D_INT + S_L_45_Glutamine_p_M_D_INT + 2 S_Reduced_32_ferredoxin_p_M_D_INT = 2 S_L_45_Glutamate_p_M_D_INT + 2 S_Oxidized_32_ferredoxin_p_M_D_INT	2-Oxoglutarate_p + L-Glutamine_p + 2 Reduced ferredoxin = 2 L-Glutamate_p + 2 Oxidized ferredoxin	1	0	10000	0
153	R_R00022_c	M	D	INT	S_Chitobiose_c_M_D_INT + S_H2O_c_M_D_INT = 2 S_N_45_Acetyl_45_D_45_glucosamine_c_M_D_INT	Chitobiose + H2O_c = 2 N-Acetyl-D-glucosamine	1	0	10000	0
154	R_R00024_p	M	D	INT	S_CO2_p_M_D_INT + S_D_45_Ribulose_32_1_44_5_45_bisphosphate_p_M_D_INT + S_H2O_p_M_D_INT = 2 S_3_45_Phospho_45_D_45_glycerate_p_M_D_INT	CO2_p + D-Ribulose 1,5-bisphosphate + H2O_p = 2 3-Phospho-D-glycerate_p	1	0	10000	591.945
155	R_R00026_c	M	D	INT	S_Cellobiose_c_M_D_INT + S_H2O_c_M_D_INT = 2 S_beta_45_D_45_Glucose_c_M_D_INT	Cellobiose + H2O_c = 2 beta-D-Glucose	1	0	10000	0
156	R_R00028_p	M	D	INT	S_H2O_p_M_D_INT + S_Maltose_p_M_D_INT = 2 S_alpha_45_D_45_Glucose_p_M_D_INT	H2O_p + Maltose_p = 2 alpha-D-Glucose_p	1	0	10000	0
157	R_R00028_c	M	D	INT	S_H2O_c_M_D_INT + S_Maltose_c_M_D_INT = 2 S_alpha_45_D_45_Glucose_c_M_D_INT	H2O_c + Maltose_c = 2 alpha-D-Glucose_c	1	0	10000	0
158	R_R00036_c	M	D	INT	2 S_5_45_Aminolevulinate_c_M_D_INT = 2 S_H2O_c_M_D_INT + S_Porphobilinogen_c_M_D_INT	2 5-Aminolevulinate = 2 H2O_c + Porphobilinogen	1	0	10000	0
159	R_R00047_c	M	D	INT	2 S_6_45_Hydroxynicotinate_c_M_D_INT + S_Oxygen_c_M_D_INT = 2 S_2_44_5_45_Dihydroxypyridine_c_M_D_INT + 2 S_CO2_c_M_D_INT	2 6-Hydroxynicotinate + Oxygen_c = 2 2,5-Dihydroxypyridine + 2 CO2_c	1	0	10000	0
160	R_R00066_c	M	D	INT	2 S_6_44_7_45_Dimethyl_45_8_45__40_1_45_D_45_ribityl_41_lumazine_c_M_D_INT = S_5_45_Amino_45_6_45__40_1_45_D_45_ribitylamino_41_uracil_c_M_D_INT + S_Riboflavin_c_M_D_INT	2 6,7-Dimethyl-8-(1-D-ribityl)lumazine = 5-Amino-6-(1-D-ribitylamino)uracil + Riboflavin_c	1	0	10000	0
161	R_R00068_c	M	D	INT	2 S_Ascorbate_c_M_D_INT + S_Oxygen_c_M_D_INT = 2 S_H2O_c_M_D_INT + 2 S_L_45_Dehydroascorbate_c_M_D_INT	2 Ascorbate_c + Oxygen_c = 2 H2O_c + 2 L-Dehydroascorbate_c	1	0	10000	0
162	R_R00084_c	M	D	INT	S_H2O_c_M_D_INT + 4 S_Porphobilinogen_c_M_D_INT = S_Hydroxymethylbilane_c_M_D_INT + 4 S_NH3_c_M_D_INT	H2O_c + 4 Porphobilinogen = Hydroxymethylbilane + 4 NH3_c	1	0	10000	0
163	R_R00086_c	M	D	INT	S_ATP_c_M_D_INT + S_H2O_c_M_D_INT = S_ADP_c_M_D_INT + S_Orthophosphate_c_M_D_INT	ATP_c + H2O_c = ADP_c + Orthophosphate_c	1	0	10000	0
164	R_R00095_c	M	D	INT	2 S_Ascorbate_c_M_D_INT + S_NAD_43__c_M_D_INT = S_H_43__c_M_D_INT + 2 S_Monodehydroascorbate_c_M_D_INT + S_NADH_c_M_D_INT	2 Ascorbate_c + NAD+ = H+_c + 2 Monodehydroascorbate_c + NADH	0	-10000	10000	9925.47
165	R_R00100_c	M	D	INT	2 S_Ferricytochrome_32_b5_c_M_D_INT + S_H_43__c_M_D_INT + S_NADH_c_M_D_INT = 2 S_Ferrocytochrome_32_b5_c_M_D_INT + S_NAD_43__c_M_D_INT	2 Ferricytochrome b5 + H+_c + NADH = 2 Ferrocytochrome b5 + NAD+	1	0	10000	0
166	R_R00114_c	M	D	INT	S_2_45_Oxoglutarate_c_M_D_INT + S_H_43__c_M_D_INT + S_L_45_Glutamine_c_M_D_INT + S_NADPH_c_M_D_INT = 2 S_L_45_Glutamate_c_M_D_INT + S_NADP_43__c_M_D_INT	2-Oxoglutarate_c + H+_c + L-Glutamine_c + NADPH = 2 L-Glutamate_c + NADP+	1	0	10000	0
167	R_R00115_p	M	D	INT	2 S_Glutathione_p_M_D_INT + S_NADP_43__p_M_D_INT = S_H_43__p_M_D_INT + S_NADPH_p_M_D_INT + S_Oxidized_32_glutathione_p_M_D_INT	2 Glutathione + NADP+ = H+_p + NADPH + Oxidized glutathione	0	-10000	10000	-0.026
168	R_R00127_c	M	D	INT	S_AMP_c_M_D_INT + S_ATP_c_M_D_INT = 2 S_ADP_c_M_D_INT	AMP_c + ATP_c = 2 ADP_c	0	-10000	10000	-59.7281
169	R_R00127_p	M	D	INT	S_AMP_p_M_D_INT + S_ATP_p_M_D_INT = 2 S_ADP_p_M_D_INT	AMP + ATP_p = 2 ADP_p	0	-10000	10000	0.026
170	R_R00130_c	M	D	INT	S_ATP_c_M_D_INT + S_Dephospho_45_CoA_c_M_D_INT = S_ADP_c_M_D_INT + S_CoA_c_M_D_INT	ATP_c + Dephospho-CoA = ADP_c + CoA_c	1	0	10000	0
171	R_R00131_c	M	D	INT	S_H2O_c_M_D_INT + S_Urea_c_M_D_INT = S_CO2_c_M_D_INT + 2 S_NH3_c_M_D_INT	H2O_c + Urea = CO2_c + 2 NH3_c	1	0	10000	0
172	R_R00132N_c	M	D	INT	S_CO2_c_M_D_INT + S_H2O_c_M_D_INT = S_H_43__c_M_D_INT + S_HCO3_45__c_M_D_INT	CO2_c + H2O_c = H+_c + HCO3-	1	0	10000	0
173	R_R00132N_m	M	D	INT	S_CO2_m_M_D_INT + S_H2O_m_M_D_INT = S_H_43__m_M_D_INT + S_HCO3_45__m_M_D_INT	CO2_m + H2O_m = H+_m + HCO3-	1	0	10000	0
174	R_R00132N_p	M	D	INT	S_CO2_p_M_D_INT + S_H2O_p_M_D_INT = S_H_43__p_M_D_INT + S_HCO3_45__p_M_D_INT	CO2_p + H2O_p = H+_p + HCO3-	1	0	10000	1.61
175	R_R00135_c	M	D	INT	S_H2O_c_M_D_INT = S_L_45_Proline_c_M_D_INT + S_Peptide_c_M_D_INT	H2O_c = L-Proline + Peptide	1	0	10000	0
176	R_R00156_c	M	D	INT	S_ATP_c_M_D_INT + S_UDP_c_M_D_INT = S_ADP_c_M_D_INT + S_UTP_c_M_D_INT	ATP_c + UDP = ADP_c + UTP_c	0	-10000	10000	18.1879
177	R_R00174_c	M	D	INT	S_ATP_c_M_D_INT + S_Pyridoxal_c_M_D_INT = S_ADP_c_M_D_INT + S_Pyridoxal_32_phosphate_c_M_D_INT	ATP_c + Pyridoxal = ADP_c + Pyridoxal phosphate	1	0	10000	0
178	R_R00177_c	M	D	INT	S_ATP_c_M_D_INT + S_H2O_c_M_D_INT + S_L_45_Methionine_c_M_D_INT = S_Orthophosphate_c_M_D_INT + S_Pyrophosphate_c_M_D_INT + S_S_45_Adenosyl_45_L_45_methionine_c_M_D_INT	ATP_c + H2O_c + L-Methionine = Orthophosphate_c + Pyrophosphate_c + S-Adenosyl-L-methionine	1	0	10000	0.16
179	R_R00178_c	M	D	INT	S_S_45_Adenosyl_45_L_45_methionine_c_M_D_INT = S_CO2_c_M_D_INT + S_S_45_Adenosylmethioninamine_c_M_D_INT	S-Adenosyl-L-methionine = CO2_c + S-Adenosylmethioninamine	1	0	10000	0
180	R_R00179_c	M	D	INT	S_S_45_Adenosyl_45_L_45_methionine_c_M_D_INT = S_1_45_Aminocyclopropane_45_1_45_carboxylate_c_M_D_INT + S_5_39__45_Methylthioadenosine_c_M_D_INT	S-Adenosyl-L-methionine = 1-Aminocyclopropane-1-carboxylate + 5'-Methylthioadenosine	1	0	10000	0
181	R_R00181_c	M	D	INT	S_AMP_c_M_D_INT + S_H2O_c_M_D_INT = S_IMP_c_M_D_INT + S_NH3_c_M_D_INT	AMP_c + H2O_c = IMP + NH3_c	1	0	10000	0
182	R_R00183_c	M	D	INT	S_AMP_c_M_D_INT + S_H2O_c_M_D_INT = S_Adenosine_c_M_D_INT + S_Orthophosphate_c_M_D_INT	AMP_c + H2O_c = Adenosine + Orthophosphate_c	1	0	10000	0
183	R_R00185_c	M	D	INT	S_ATP_c_M_D_INT + S_Adenosine_c_M_D_INT = S_ADP_c_M_D_INT + S_AMP_c_M_D_INT	ATP_c + Adenosine = ADP_c + AMP_c	0	-10000	10000	-9936.53
184	R_R00187_c	M	D	INT	S_H2O_c_M_D_INT + S_P1_44_P3_45_Bis_40_5_39__45_adenosyl_41__32_triphosphate_c_M_D_INT = S_ADP_c_M_D_INT + S_AMP_c_M_D_INT	H2O_c + P1,P3-Bis(5'-adenosyl) triphosphate = ADP_c + AMP_c	1	0	10000	0
185	R_R00190_c	M	D	INT	S_AMP_c_M_D_INT + S_Pyrophosphate_c_M_D_INT = S_5_45_Phospho_45_alpha_45_D_45_ribose_32_1_45_diphosphate_c_M_D_INT + S_Adenine_c_M_D_INT	AMP_c + Pyrophosphate_c = 5-Phospho-alpha-D-ribose 1-diphosphate + Adenine	0	-10000	10000	-9936.69
186	R_R00192_c	M	D	INT	S_H2O_c_M_D_INT + S_S_45_Adenosyl_45_L_45_homocysteine_c_M_D_INT = S_Adenosine_c_M_D_INT + S_L_45_Homocysteine_c_M_D_INT	H2O_c + S-Adenosyl-L-homocysteine = Adenosine + L-Homocysteine	1	0	10000	0.16
187	R_R00200_c	M	D	INT	S_ADP_c_M_D_INT + S_Phosphoenolpyruvate_c_M_D_INT = S_ATP_c_M_D_INT + S_Pyruvate_c_M_D_INT	ADP_c + Phosphoenolpyruvate_c = ATP_c + Pyruvate_c	1	0	10000	2.5174
188	R_R00200_p	M	D	INT	S_ADP_p_M_D_INT + S_Phosphoenolpyruvate_p_M_D_INT = S_ATP_p_M_D_INT + S_Pyruvate_p_M_D_INT	ADP_p + Phosphoenolpyruvate_p = ATP_p + Pyruvate_p	1	0	10000	0
189	R_R00206_p	M	D	INT	S_ATP_p_M_D_INT + S_Orthophosphate_p_M_D_INT + S_Pyruvate_p_M_D_INT = S_AMP_p_M_D_INT + S_Phosphoenolpyruvate_p_M_D_INT + S_Pyrophosphate_p_M_D_INT	ATP_p + Orthophosphate_p + Pyruvate_p = AMP + Phosphoenolpyruvate_p + Pyrophosphate_p	1	0	10000	0
190	R_R00209_p	M	D	INT	S_CoA_p_M_D_INT + S_NAD_43__p_M_D_INT + S_Pyruvate_p_M_D_INT = S_Acetyl_45_CoA_p_M_D_INT + S_CO2_p_M_D_INT + S_NADH_p_M_D_INT	CoA + NAD+ + Pyruvate_p = Acetyl-CoA + CO2_p + NADH	1	0	10000	1.84
191	R_R00209_m	M	D	INT	S_CoA_m_M_D_INT + S_NAD_43__m_M_D_INT + S_Pyruvate_m_M_D_INT = S_Acetyl_45_CoA_m_M_D_INT + S_CO2_m_M_D_INT + S_NADH_m_M_D_INT	CoA_m + NAD+ + Pyruvate_m = Acetyl-CoA + CO2_m + NADH	1	0	10000	0
192	R_R00214_c	M	D	INT	S__40_S_41__45_Malate_c_M_D_INT + S_NAD_43__c_M_D_INT = S_CO2_c_M_D_INT + S_NADH_c_M_D_INT + S_Pyruvate_c_M_D_INT	(S)-Malate_c + NAD+ = CO2_c + NADH + Pyruvate_c	1	0	10000	0
193	R_R00216_p	M	D	INT	S__40_S_41__45_Malate_p_M_D_INT + S_NADP_43__p_M_D_INT = S_CO2_p_M_D_INT + S_NADPH_p_M_D_INT + S_Pyruvate_p_M_D_INT	(S)-Malate_p + NADP+ = CO2_p + NADPH + Pyruvate_p	1	0	10000	0
194	R_R00219_c	M	D	INT	S_2_45_Hydroxyethylenedicarboxylate_c_M_D_INT = S_CO2_c_M_D_INT + S_Pyruvate_c_M_D_INT	2-Hydroxyethylenedicarboxylate = CO2_c + Pyruvate_c	1	0	10000	0
195	R_R00233_c	M	D	INT	S_Malonyl_45_CoA_c_M_D_INT = S_Acetyl_45_CoA_c_M_D_INT + S_CO2_c_M_D_INT	Malonyl-CoA = Acetyl-CoA + CO2_c	1	0	10000	0
196	R_R00236_c	M	D	INT	S_Acetyl_32_adenylate_c_M_D_INT + S_CoA_c_M_D_INT = S_AMP_c_M_D_INT + S_Acetyl_45_CoA_c_M_D_INT	Acetyl adenylate + CoA_c = AMP_c + Acetyl-CoA	0	-10000	10000	0
197	R_R00236_m	M	D	INT	S_Acetyl_32_adenylate_m_M_D_INT + S_CoA_m_M_D_INT = S_AMP_m_M_D_INT + S_Acetyl_45_CoA_m_M_D_INT	Acetyl adenylate + CoA_m = AMP_m + Acetyl-CoA	0	-10000	10000	0
198	R_R00238_c	M	D	INT	2 S_Acetyl_45_CoA_c_M_D_INT = S_Acetoacetyl_45_CoA_c_M_D_INT + S_CoA_c_M_D_INT	2 Acetyl-CoA = Acetoacetyl-CoA + CoA_c	0	-10000	10000	0
199	R_R00238_m	M	D	INT	2 S_Acetyl_45_CoA_m_M_D_INT = S_Acetoacetyl_45_CoA_m_M_D_INT + S_CoA_m_M_D_INT	2 Acetyl-CoA = Acetoacetyl-CoA + CoA_m	0	-10000	10000	0
200	R_R00238_p	M	D	INT	2 S_Acetyl_45_CoA_p_M_D_INT = S_Acetoacetyl_45_CoA_p_M_D_INT + S_CoA_p_M_D_INT	2 Acetyl-CoA = Acetoacetyl-CoA + CoA	0	-10000	10000	0
201	R_R00238_x	M	D	INT	2 S_Acetyl_45_CoA_x_M_D_INT = S_Acetoacetyl_45_CoA_x_M_D_INT + S_CoA_x_M_D_INT	2 Acetyl-CoA = Acetoacetyl-CoA + CoA_x	0	-10000	10000	0
202	R_R00239_c	M	D	INT	S_ATP_c_M_D_INT + S_L_45_Glutamate_c_M_D_INT = S_ADP_c_M_D_INT + S_L_45_Glutamyl_32_5_45_phosphate_c_M_D_INT	ATP_c + L-Glutamate_c = ADP_c + L-Glutamyl 5-phosphate	1	0	10000	0
203	R_R00243_c	M	D	INT	S_H2O_c_M_D_INT + S_L_45_Glutamate_c_M_D_INT + S_NAD_43__c_M_D_INT = S_2_45_Oxoglutarate_c_M_D_INT + S_H_43__c_M_D_INT + S_NADH_c_M_D_INT + S_NH3_c_M_D_INT	H2O_c + L-Glutamate_c + NAD+ = 2-Oxoglutarate_c + H+_c + NADH + NH3_c	0	-10000	10000	9922.75
204	R_R00243_m	M	D	INT	S_H2O_m_M_D_INT + S_L_45_Glutamate_m_M_D_INT + S_NAD_43__m_M_D_INT = S_2_45_Oxoglutarate_m_M_D_INT + S_H_43__m_M_D_INT + S_NADH_m_M_D_INT + S_NH3_m_M_D_INT	H2O_m + L-Glutamate_m + NAD+ = 2-Oxoglutarate_m + H+_m + NADH + NH3_m	0	-10000	10000	-10000
205	R_R00251_c	M	D	INT	S_5_45_Oxoproline_c_M_D_INT + S_ATP_c_M_D_INT + 2 S_H2O_c_M_D_INT = S_ADP_c_M_D_INT + S_L_45_Glutamate_c_M_D_INT + S_Orthophosphate_c_M_D_INT	5-Oxoproline + ATP_c + 2 H2O_c = ADP_c + L-Glutamate_c + Orthophosphate_c	1	0	10000	0
206	R_R00253_c	M	D	INT	S_ATP_c_M_D_INT + S_L_45_Glutamate_c_M_D_INT + S_NH3_c_M_D_INT = S_ADP_c_M_D_INT + S_L_45_Glutamine_c_M_D_INT + S_Orthophosphate_c_M_D_INT	ATP_c + L-Glutamate_c + NH3_c = ADP_c + L-Glutamine_c + Orthophosphate_c	0	-10000	10000	-5891.42
207	R_R00253_m	M	D	INT	S_ATP_m_M_D_INT + S_L_45_Glutamate_m_M_D_INT + S_NH3_m_M_D_INT = S_ADP_m_M_D_INT + S_L_45_Glutamine_m_M_D_INT + S_Orthophosphate_m_M_D_INT	ATP_m + L-Glutamate_m + NH3_m = ADP_m + L-Glutamine_m + Orthophosphate_m	1	0	10000	0.14
208	R_R00253_p	M	D	INT	S_ATP_p_M_D_INT + S_L_45_Glutamate_p_M_D_INT + S_NH3_p_M_D_INT = S_ADP_p_M_D_INT + S_L_45_Glutamine_p_M_D_INT + S_Orthophosphate_p_M_D_INT	ATP_p + L-Glutamate_p + NH3_p = ADP_p + L-Glutamine_p + Orthophosphate_p	1	0	10000	5892.07
209	R_R00257_c	M	D	INT	S_ATP_c_M_D_INT + S_Deamino_45_NAD_43__c_M_D_INT + S_H2O_c_M_D_INT + S_L_45_Glutamine_c_M_D_INT = S_AMP_c_M_D_INT + S_L_45_Glutamate_c_M_D_INT + S_NAD_43__c_M_D_INT + S_Pyrophosphate_c_M_D_INT	ATP_c + Deamino-NAD+ + H2O_c + L-Glutamine_c = AMP_c + L-Glutamate_c + NAD+ + Pyrophosphate_c	1	0	10000	0
210	R_R00258_c	M	D	INT	S_2_45_Oxoglutarate_c_M_D_INT + S_L_45_Alanine_c_M_D_INT = S_L_45_Glutamate_c_M_D_INT + S_Pyruvate_c_M_D_INT	2-Oxoglutarate_c + L-Alanine_c = L-Glutamate_c + Pyruvate_c	0	-10000	10000	-0.1074
211	R_R00258_p	M	D	INT	S_2_45_Oxoglutarate_p_M_D_INT + S_L_45_Alanine_p_M_D_INT = S_L_45_Glutamate_p_M_D_INT + S_Pyruvate_p_M_D_INT	2-Oxoglutarate_p + L-Alanine = L-Glutamate_p + Pyruvate_p	0	-10000	10000	0
212	R_R00259_c	M	D	INT	S_Acetyl_45_CoA_c_M_D_INT + S_L_45_Glutamate_c_M_D_INT = S_CoA_c_M_D_INT + S_N_45_Acetyl_45_L_45_glutamate_c_M_D_INT	Acetyl-CoA + L-Glutamate_c = CoA_c + N-Acetyl-L-glutamate	1	0	10000	0
213	R_R00261_c	M	D	INT	S_L_45_Glutamate_c_M_D_INT = S_4_45_Aminobutanoate_c_M_D_INT + S_CO2_c_M_D_INT	L-Glutamate_c = 4-Aminobutanoate + CO2_c	1	0	10000	0
214	R_R00267_m	M	D	INT	S_Isocitrate_m_M_D_INT + S_NADP_43__m_M_D_INT = S_2_45_Oxoglutarate_m_M_D_INT + S_CO2_m_M_D_INT + S_H_43__m_M_D_INT + S_NADPH_m_M_D_INT	Isocitrate + NADP+ = 2-Oxoglutarate_m + CO2_m + H+_m + NADPH	0	-10000	10000	0
215	R_R00286_c	M	D	INT	S_H2O_c_M_D_INT + 2 S_NAD_43__c_M_D_INT + S_UDP_45_glucose_c_M_D_INT = S_H_43__c_M_D_INT + 2 S_NADH_c_M_D_INT + S_UDP_45_glucuronate_c_M_D_INT	H2O_c + 2 NAD+ + UDP-glucose = H+_c + 2 NADH + UDP-glucuronate	1	0	10000	0
216	R_R00289_c	M	D	INT	S_D_45_Glucose_32_1_45_phosphate_c_M_D_INT + S_UTP_c_M_D_INT = S_Pyrophosphate_c_M_D_INT + S_UDP_45_glucose_c_M_D_INT	D-Glucose 1-phosphate + UTP_c = Pyrophosphate_c + UDP-glucose	1	0	10000	18.1738
217	R_R00291_c	M	D	INT	S_UDP_45_glucose_c_M_D_INT = S_UDP_45_D_45_galactose_c_M_D_INT	UDP-glucose = UDP-D-galactose	0	-10000	10000	0
218	R_R00308_c	M	D	INT	S_H2O_c_M_D_INT = S_1_44_3_45_beta_45_D_45_Glucan_c_M_D_INT + S_D_45_Glucose_c_M_D_INT	H2O_c = 1,3-beta-D-Glucan + D-Glucose	1	0	10000	0
219	R_R00310_c	M	D	INT	S_Fe2_43__c_M_D_INT + S_Protoporphyrin_c_M_D_INT = 2 S_H_43__c_M_D_INT + S_Heme_c_M_D_INT	Fe2+ + Protoporphyrin = 2 H+_c + Heme	1	0	10000	0
220	R_R00316_m	M	D	INT	S_ATP_m_M_D_INT + S_Acetate_m_M_D_INT = S_Acetyl_32_adenylate_m_M_D_INT + S_Pyrophosphate_m_M_D_INT	ATP_m + Acetate_m = Acetyl adenylate + Pyrophosphate_m	0	-10000	10000	0
221	R_R00330_c	M	D	INT	S_ATP_c_M_D_INT + S_GDP_c_M_D_INT = S_ADP_c_M_D_INT + S_GTP_c_M_D_INT	ATP_c + GDP = ADP_c + GTP_c	0	-10000	10000	0.0436
222	R_R00332_c	M	D	INT	S_ATP_c_M_D_INT + S_GMP_c_M_D_INT = S_ADP_c_M_D_INT + S_GDP_c_M_D_INT	ATP_c + GMP = ADP_c + GDP	0	-10000	10000	0.009
223	R_R00341_c	M	D	INT	S_ATP_c_M_D_INT + S_Oxaloacetate_c_M_D_INT = S_ADP_c_M_D_INT + S_CO2_c_M_D_INT + S_Phosphoenolpyruvate_c_M_D_INT	ATP_c + Oxaloacetate_c = ADP_c + CO2_c + Phosphoenolpyruvate_c	1	0	10000	0
224	R_R00342_c	M	D	INT	S__40_S_41__45_Malate_c_M_D_INT + S_NAD_43__c_M_D_INT = S_H_43__c_M_D_INT + S_NADH_c_M_D_INT + S_Oxaloacetate_c_M_D_INT	(S)-Malate_c + NAD+ = H+_c + NADH + Oxaloacetate_c	0	-10000	10000	-10000
225	R_R00342_m	M	D	INT	S__40_S_41__45_Malate_m_M_D_INT + S_NAD_43__m_M_D_INT = S_H_43__m_M_D_INT + S_NADH_m_M_D_INT + S_Oxaloacetate_m_M_D_INT	(S)-Malate_m + NAD+ = H+_m + NADH + Oxaloacetate_m	0	-10000	10000	10000
226	R_R00342_x	M	D	INT	S__40_S_41__45_Malate_x_M_D_INT + S_NAD_43__x_M_D_INT = S_H_43__x_M_D_INT + S_NADH_x_M_D_INT + S_Oxaloacetate_x_M_D_INT	(S)-Malate_x + NAD+_x = H+_x + NADH_x + Oxaloacetate_x	0	-10000	10000	10000
227	R_R00342_p	M	D	INT	S__40_S_41__45_Malate_p_M_D_INT + S_NAD_43__p_M_D_INT = S_H_43__p_M_D_INT + S_NADH_p_M_D_INT + S_Oxaloacetate_p_M_D_INT	(S)-Malate_p + NAD+ = H+_p + NADH + Oxaloacetate_p	0	-10000	10000	-10000
228	R_R00343_m	M	D	INT	S__40_S_41__45_Malate_m_M_D_INT + S_NADP_43__m_M_D_INT = S_H_43__m_M_D_INT + S_NADPH_m_M_D_INT + S_Oxaloacetate_m_M_D_INT	(S)-Malate_m + NADP+ = H+_m + NADPH + Oxaloacetate_m	0	-10000	10000	0
229	R_R00343_p	M	D	INT	S__40_S_41__45_Malate_p_M_D_INT + S_NADP_43__p_M_D_INT = S_H_43__p_M_D_INT + S_NADPH_p_M_D_INT + S_Oxaloacetate_p_M_D_INT	(S)-Malate_p + NADP+ = H+_p + NADPH + Oxaloacetate_p	0	-10000	10000	0.2195
230	R_R00345_c	M	D	INT	S_Orthophosphate_c_M_D_INT + S_Oxaloacetate_c_M_D_INT = S_CO2_c_M_D_INT + S_H2O_c_M_D_INT + S_Phosphoenolpyruvate_c_M_D_INT	Orthophosphate_c + Oxaloacetate_c = CO2_c + H2O_c + Phosphoenolpyruvate_c	0	-10000	10000	-0.6441
231	R_R00351_x	M	D	INT	S_Acetyl_45_CoA_x_M_D_INT + S_H2O_x_M_D_INT + S_Oxaloacetate_x_M_D_INT = S_Citrate_x_M_D_INT + S_CoA_x_M_D_INT	Acetyl-CoA + H2O_x + Oxaloacetate_x = Citrate_x + CoA_x	1	0	10000	0
232	R_R00351_m	M	D	INT	S_Acetyl_45_CoA_m_M_D_INT + S_H2O_m_M_D_INT + S_Oxaloacetate_m_M_D_INT = S_Citrate_m_M_D_INT + S_CoA_m_M_D_INT	Acetyl-CoA + H2O_m + Oxaloacetate_m = Citrate_m + CoA_m	1	0	10000	0
233	R_R00352_c	M	D	INT	S_ATP_c_M_D_INT + S_Citrate_c_M_D_INT + S_CoA_c_M_D_INT = S_ADP_c_M_D_INT + S_Acetyl_45_CoA_c_M_D_INT + S_Orthophosphate_c_M_D_INT + S_Oxaloacetate_c_M_D_INT	ATP_c + Citrate_c + CoA_c = ADP_c + Acetyl-CoA + Orthophosphate_c + Oxaloacetate_c	1	0	10000	0.14
234	R_R00355_c	M	D	INT	S_2_45_Oxoglutarate_c_M_D_INT + S_L_45_Aspartate_c_M_D_INT = S_L_45_Glutamate_c_M_D_INT + S_Oxaloacetate_c_M_D_INT	2-Oxoglutarate_c + L-Aspartate_c = L-Glutamate_c + Oxaloacetate_c	0	-10000	10000	-0.8636
235	R_R00355_m	M	D	INT	S_2_45_Oxoglutarate_m_M_D_INT + S_L_45_Aspartate_m_M_D_INT = S_L_45_Glutamate_m_M_D_INT + S_Oxaloacetate_m_M_D_INT	2-Oxoglutarate_m + L-Aspartate_m = L-Glutamate_m + Oxaloacetate_m	0	-10000	10000	-0.14
236	R_R00355_p	M	D	INT	S_2_45_Oxoglutarate_p_M_D_INT + S_L_45_Aspartate_p_M_D_INT = S_L_45_Glutamate_p_M_D_INT + S_Oxaloacetate_p_M_D_INT	2-Oxoglutarate_p + L-Aspartate = L-Glutamate_p + Oxaloacetate_p	0	-10000	10000	0
237	R_R00369_c	M	D	INT	S_Glyoxylate_c_M_D_INT + S_L_45_Alanine_c_M_D_INT = S_Glycine_c_M_D_INT + S_Pyruvate_c_M_D_INT	Glyoxylate + L-Alanine_c = Glycine_c + Pyruvate_c	0	-10000	10000	0
238	R_R00415_c	M	D	INT	S_N_45_Acetyl_45_D_45_glucosamine_32_1_45_phosphate_c_M_D_INT + S_UTP_c_M_D_INT = S_Pyrophosphate_c_M_D_INT + S_UDP_45_N_45_acetyl_45_D_45_glucosamine_c_M_D_INT	N-Acetyl-D-glucosamine 1-phosphate + UTP_c = Pyrophosphate_c + UDP-N-acetyl-D-glucosamine	0	-10000	10000	-10000
239	R_R00425_c	M	D	INT	S_GTP_c_M_D_INT + 3 S_H2O_c_M_D_INT = S_2_44_5_45_Diamino_45_6_45_hydroxy_45_4_45__40_5_39__45_phosphoribosylamino_41_pyrimidine_c_M_D_INT + S_Formate_c_M_D_INT + S_Pyrophosphate_c_M_D_INT	GTP_c + 3 H2O_c = 2,5-Diamino-6-hydroxy-4-(5'-phosphoribosylamino)pyrimidine + Formate + Pyrophosphate_c	1	0	10000	0
240	R_R00429_c	M	D	INT	S_ATP_c_M_D_INT + S_GTP_c_M_D_INT = S_AMP_c_M_D_INT + S_Guanosine_32_3_39__45_diphosphate_32_5_39__45_triphosphate_c_M_D_INT	ATP_c + GTP_c = AMP_c + Guanosine 3'-diphosphate 5'-triphosphate	1	0	10000	0
241	R_R00451_c	M	D	INT	S_meso_45_2_44_6_45_Diaminoheptanedioate_c_M_D_INT = S_CO2_c_M_D_INT + S_L_45_Lysine_c_M_D_INT	meso-2,6-Diaminoheptanedioate = CO2_c + L-Lysine	1	0	10000	0.07
242	R_R00472_x	M	D	INT	S_Acetyl_45_CoA_x_M_D_INT + S_Glyoxylate_x_M_D_INT + S_H2O_x_M_D_INT = S__40_S_41__45_Malate_x_M_D_INT + S_CoA_x_M_D_INT	Acetyl-CoA + Glyoxylate + H2O_x = (S)-Malate_x + CoA_x	1	0	10000	0
243	R_R00475_x	M	D	INT	S_Glycolate_x_M_D_INT + S_Oxygen_x_M_D_INT = S_Glyoxylate_x_M_D_INT + S_H2O2_x_M_D_INT	Glycolate_x + Oxygen_x = Glyoxylate + H2O2_x	1	0	10000	150
244	R_R00479_x	M	D	INT	S_Isocitrate_x_M_D_INT = S_Glyoxylate_x_M_D_INT + S_Succinate_x_M_D_INT	Isocitrate_x = Glyoxylate + Succinate_x	1	0	10000	0
245	R_R00480_c	M	D	INT	S_ATP_c_M_D_INT + S_L_45_Aspartate_c_M_D_INT = S_4_45_Phospho_45_L_45_aspartate_c_M_D_INT + S_ADP_c_M_D_INT	ATP_c + L-Aspartate_c = 4-Phospho-L-aspartate + ADP_c	0	-10000	10000	0.218
246	R_R00481_c	M	D	INT	S_L_45_Aspartate_c_M_D_INT + S_Oxygen_c_M_D_INT = S_H2O2_c_M_D_INT + S_Iminoaspartate_c_M_D_INT	L-Aspartate_c + Oxygen_c = H2O2 + Iminoaspartate	1	0	10000	0
247	R_R00485_c	M	D	INT	S_H2O_c_M_D_INT + S_L_45_Asparagine_c_M_D_INT = S_L_45_Aspartate_c_M_D_INT + S_NH3_c_M_D_INT	H2O_c + L-Asparagine = L-Aspartate_c + NH3_c	1	0	10000	0
248	R_R00489_c	M	D	INT	S_L_45_Aspartate_c_M_D_INT = S_CO2_c_M_D_INT + S_beta_45_Alanine_c_M_D_INT	L-Aspartate_c = CO2_c + beta-Alanine	1	0	10000	0.0161
249	R_R00494_c	M	D	INT	S_Glutathione_c_M_D_INT + S_H2O_c_M_D_INT = S_Cys_45_Gly_c_M_D_INT + S_L_45_Glutamate_c_M_D_INT	Glutathione + H2O_c = Cys-Gly + L-Glutamate_c	1	0	10000	0
250	R_R00497_c	M	D	INT	S_ATP_c_M_D_INT + S_Glycine_c_M_D_INT + S_gamma_45_L_45_Glutamyl_45_L_45_cysteine_c_M_D_INT = S_ADP_c_M_D_INT + S_Glutathione_c_M_D_INT + S_Orthophosphate_c_M_D_INT	ATP_c + Glycine_c + gamma-L-Glutamyl-L-cysteine = ADP_c + Glutathione + Orthophosphate_c	1	0	10000	0
251	R_R00502_c	M	D	INT	S_UTP_c_M_D_INT + S_alpha_45_D_45_Galactose_32_1_45_phosphate_c_M_D_INT = S_Pyrophosphate_c_M_D_INT + S_UDP_45_D_45_galactose_c_M_D_INT	UTP_c + alpha-D-Galactose 1-phosphate = Pyrophosphate_c + UDP-D-galactose	0	-10000	10000	0
252	R_R00508_c	M	D	INT	S_3_45_Phosphoadenylyl_sulfate_c_M_D_INT + S_H2O_c_M_D_INT = S_Adenylyl_sulfate_c_M_D_INT + S_Orthophosphate_c_M_D_INT	3-Phosphoadenylyl_sulfate + H2O_c = Adenylyl_sulfate + Orthophosphate_c	1	0	10000	0
253	R_R00509_c	M	D	INT	S_ATP_c_M_D_INT + S_Adenylyl_sulfate_c_M_D_INT = S_3_45_Phosphoadenylyl_sulfate_c_M_D_INT + S_ADP_c_M_D_INT	ATP_c + Adenylyl_sulfate = 3-Phosphoadenylyl_sulfate + ADP_c	0	-10000	10000	0
254	R_R00511_c	M	D	INT	S_CMP_c_M_D_INT + S_H2O_c_M_D_INT = S_Cytidine_c_M_D_INT + S_Orthophosphate_c_M_D_INT	CMP + H2O_c = Cytidine + Orthophosphate_c	1	0	10000	0
255	R_R00519_x	M	D	INT	S_Formate_x_M_D_INT + S_NAD_43__x_M_D_INT = S_CO2_x_M_D_INT + S_H_43__x_M_D_INT + S_NADH_x_M_D_INT	Formate + NAD+_x = CO2 + H+_x + NADH_x	0	-10000	10000	0
256	R_R00529_p	M	D	INT	S_ATP_p_M_D_INT + S_Sulfate_p_M_D_INT = S_Adenylyl_sulfate_p_M_D_INT + S_Pyrophosphate_p_M_D_INT	ATP_p + Sulfate_p = Adenylyl_sulfate + Pyrophosphate_p	1	0	10000	0.026
257	R_R00533_x	M	D	INT	S_H2O_x_M_D_INT + S_Oxygen_x_M_D_INT + S_Sulfite_x_M_D_INT = S_H2O2_x_M_D_INT + S_Sulfate_x_M_D_INT	H2O_x + Oxygen_x + Sulfite = H2O2_x + Sulfate	1	0	10000	0
258	R_R00540_c	M	D	INT	2 S_H2O_c_M_D_INT + S_Nitrile_c_M_D_INT = S_Carboxylate_c_M_D_INT + S_NH3_c_M_D_INT	2 H2O_c + Nitrile = Carboxylate + NH3_c	1	0	10000	0
259	R_R00548_c	M	D	INT	S_FMN_c_M_D_INT + S_H2O_c_M_D_INT = S_Orthophosphate_c_M_D_INT + S_Riboflavin_c_M_D_INT	FMN + H2O_c = Orthophosphate_c + Riboflavin_c	1	0	10000	0
260	R_R00549_c	M	D	INT	S_ATP_c_M_D_INT + S_Riboflavin_c_M_D_INT = S_ADP_c_M_D_INT + S_FMN_c_M_D_INT	ATP_c + Riboflavin_c = ADP_c + FMN	1	0	10000	0
261	R_R00551_c	M	D	INT	S_H2O_c_M_D_INT + S_L_45_Arginine_c_M_D_INT = S_L_45_Ornithine_c_M_D_INT + S_Urea_c_M_D_INT	H2O_c + L-Arginine = L-Ornithine_c + Urea	0	-10000	10000	0
262	R_R00566_c	M	D	INT	S_L_45_Arginine_c_M_D_INT = S_Agmatine_c_M_D_INT + S_CO2_c_M_D_INT	L-Arginine = Agmatine + CO2_c	1	0	10000	0
263	R_R00570_c	M	D	INT	S_ATP_c_M_D_INT + S_CDP_c_M_D_INT = S_ADP_c_M_D_INT + S_CTP_c_M_D_INT	ATP_c + CDP = ADP_c + CTP_c	0	-10000	10000	-0.0013
264	R_R00571_c	M	D	INT	S_ATP_c_M_D_INT + S_NH3_c_M_D_INT + S_UTP_c_M_D_INT = S_ADP_c_M_D_INT + S_CTP_c_M_D_INT + S_Orthophosphate_c_M_D_INT	ATP_c + NH3_c + UTP_c = ADP_c + CTP_c + Orthophosphate_c	1	0	10000	0.0081
265	R_R00573_c	M	D	INT	S_ATP_c_M_D_INT + S_H2O_c_M_D_INT + S_L_45_Glutamine_c_M_D_INT + S_UTP_c_M_D_INT = S_ADP_c_M_D_INT + S_CTP_c_M_D_INT + S_L_45_Glutamate_c_M_D_INT + S_Orthophosphate_c_M_D_INT	ATP_c + H2O_c + L-Glutamine_c + UTP_c = ADP_c + CTP_c + L-Glutamate_c + Orthophosphate_c	1	0	10000	0
266	R_R00575_c	M	D	INT	2 S_ATP_c_M_D_INT + S_H2O_c_M_D_INT + S_HCO3_45__c_M_D_INT + S_L_45_Glutamine_c_M_D_INT = 2 S_ADP_c_M_D_INT + S_Carbamoyl_32_phosphate_c_M_D_INT + S_L_45_Glutamate_c_M_D_INT + S_Orthophosphate_c_M_D_INT	2 ATP_c + H2O_c + HCO3- + L-Glutamine_c = 2 ADP_c + Carbamoyl phosphate + L-Glutamate_c + Orthophosphate_c	1	0	10000	0
267	R_R00575_m	M	D	INT	2 S_ATP_m_M_D_INT + S_H2O_m_M_D_INT + S_HCO3_45__m_M_D_INT + S_L_45_Glutamine_m_M_D_INT = 2 S_ADP_m_M_D_INT + S_Carbamoyl_32_phosphate_m_M_D_INT + S_L_45_Glutamate_m_M_D_INT + S_Orthophosphate_m_M_D_INT	2 ATP_m + H2O_m + HCO3- + L-Glutamine_m = 2 ADP_m + Carbamoyl phosphate + L-Glutamate_m + Orthophosphate_m	1	0	10000	0
268	R_R00578_c	M	D	INT	S_ATP_c_M_D_INT + S_H2O_c_M_D_INT + S_L_45_Aspartate_c_M_D_INT + S_L_45_Glutamine_c_M_D_INT = S_AMP_c_M_D_INT + S_L_45_Asparagine_c_M_D_INT + S_L_45_Glutamate_c_M_D_INT + S_Pyrophosphate_c_M_D_INT	ATP_c + H2O_c + L-Aspartate_c + L-Glutamine_c = AMP_c + L-Asparagine + L-Glutamate_c + Pyrophosphate_c	1	0	10000	0.388
269	R_R00586_c	M	D	INT	S_Acetyl_45_CoA_c_M_D_INT + S_L_45_Serine_c_M_D_INT = S_CoA_c_M_D_INT + S_O_45_Acetyl_45_L_45_serine_c_M_D_INT	Acetyl-CoA + L-Serine_c = CoA_c + O-Acetyl-L-serine	1	0	10000	0
270	R_R00588_x	M	D	INT	S_Glyoxylate_x_M_D_INT + S_L_45_Serine_x_M_D_INT = S_Glycine_x_M_D_INT + S_Hydroxypyruvate_x_M_D_INT	Glyoxylate + L-Serine_x = Glycine_x + Hydroxypyruvate	1	0	10000	74.5346
271	R_R00602_c	M	D	INT	S_H2O2_c_M_D_INT + S_Methanol_c_M_D_INT = S_Formaldehyde_c_M_D_INT + 2 S_H2O_c_M_D_INT	H2O2 + Methanol = Formaldehyde + 2 H2O_c	1	0	10000	0
272	R_R00610_c	M	D	INT	S_H2O_c_M_D_INT + S_Oxygen_c_M_D_INT + S_Sarcosine_c_M_D_INT = S_Formaldehyde_c_M_D_INT + S_Glycine_c_M_D_INT + S_H2O2_c_M_D_INT	H2O_c + Oxygen_c + Sarcosine = Formaldehyde + Glycine_c + H2O2	1	0	10000	0
273	R_R00615_c	M	D	INT	S_H2O_c_M_D_INT + S_Thiamin_32_diphosphate_c_M_D_INT = S_Orthophosphate_c_M_D_INT + S_Thiamin_32_monophosphate_c_M_D_INT	H2O_c + Thiamin diphosphate_c = Orthophosphate_c + Thiamin monophosphate	1	0	10000	0
274	R_R00616_c	M	D	INT	S_ATP_c_M_D_INT + S_Thiamin_32_diphosphate_c_M_D_INT = S_ADP_c_M_D_INT + S_Thiamin_32_triphosphate_c_M_D_INT	ATP_c + Thiamin diphosphate_c = ADP_c + Thiamin triphosphate	1	0	10000	0
275	R_R00619_c	M	D	INT	S_ATP_c_M_D_INT + S_Thiamin_c_M_D_INT = S_AMP_c_M_D_INT + S_Thiamin_32_diphosphate_c_M_D_INT	ATP_c + Thiamin_c = AMP_c + Thiamin diphosphate_c	1	0	10000	0
276	R_R00621_m	M	D	INT	S_2_45_Oxoglutarate_m_M_D_INT + S_Thiamin_32_diphosphate_m_M_D_INT = S_3_45_Carboxy_45_1_45_hydroxypropyl_45_ThPP_m_M_D_INT + S_CO2_m_M_D_INT	2-Oxoglutarate_m + Thiamin diphosphate_m = 3-Carboxy-1-hydroxypropyl-ThPP + CO2_m	1	0	10000	0
277	R_R00623_c	M	D	INT	S_NAD_43__c_M_D_INT + S_Primary_32_alcohol_c_M_D_INT = S_Aldehyde_c_M_D_INT + S_H_43__c_M_D_INT + S_NADH_c_M_D_INT	NAD+ + Primary alcohol = Aldehyde + H+_c + NADH	0	-10000	10000	0
278	R_R00631_c	M	D	INT	S_Fatty_32_acid_c_M_D_INT + S_NADH_c_M_D_INT = S_Aldehyde_c_M_D_INT + S_H2O_c_M_D_INT + S_NAD_43__c_M_D_INT	Fatty acid + NADH = Aldehyde + H2O_c + NAD+	1	0	10000	0
279	R_R00640_c	M	D	INT	2 S_Ferricytochrome_32_c_c_M_D_INT + S_L_45_Galactono_45_1_44_4_45_lactone_c_M_D_INT = S_Ascorbate_c_M_D_INT + 2 S_Ferrocytochrome_32_c_c_M_D_INT	2 Ferricytochrome c + L-Galactono-1,4-lactone = Ascorbate_c + 2 Ferrocytochrome c	1	0	10000	0
280	R_R00650_c	M	D	INT	S_L_45_Homocysteine_c_M_D_INT + S_S_45_Adenosyl_45_L_45_methionine_c_M_D_INT = S_L_45_Methionine_c_M_D_INT + S_S_45_Adenosyl_45_L_45_homocysteine_c_M_D_INT	L-Homocysteine + S-Adenosyl-L-methionine = L-Methionine + S-Adenosyl-L-homocysteine	1	0	10000	0
281	R_R00658_c	M	D	INT	S_2_45_Phospho_45_D_45_glycerate_c_M_D_INT = S_H2O_c_M_D_INT + S_Phosphoenolpyruvate_c_M_D_INT	2-Phospho-D-glycerate_c = H2O_c + Phosphoenolpyruvate_c	0	-10000	10000	-9812.79
282	R_R00658_p	M	D	INT	S_2_45_Phospho_45_D_45_glycerate_p_M_D_INT = S_H2O_p_M_D_INT + S_Phosphoenolpyruvate_p_M_D_INT	2-Phospho-D-glycerate_p = H2O_p + Phosphoenolpyruvate_p	0	-10000	10000	9816.54
283	R_R00667_c	M	D	INT	S_2_45_Oxoglutarate_c_M_D_INT + S_L_45_Ornithine_c_M_D_INT = S_L_45_Glutamate_32_5_45_semialdehyde_c_M_D_INT + S_L_45_Glutamate_c_M_D_INT	2-Oxoglutarate_c + L-Ornithine_c = L-Glutamate 5-semialdehyde + L-Glutamate_c	0	-10000	10000	-0.166
284	R_R00669_c	M	D	INT	S_H2O_c_M_D_INT + S_N_45_Acetylornithine_c_M_D_INT = S_Acetate_c_M_D_INT + S_L_45_Ornithine_c_M_D_INT	H2O_c + N-Acetylornithine = Acetate_c + L-Ornithine_c	1	0	10000	0
285	R_R00691_c	M	D	INT	S_L_45_Arogenate_c_M_D_INT = S_CO2_c_M_D_INT + S_H2O_c_M_D_INT + S_L_45_Phenylalanine_c_M_D_INT	L-Arogenate = CO2_c + H2O_c + L-Phenylalanine	1	0	10000	0
286	R_R00694_c	M	D	INT	S_2_45_Oxoglutarate_c_M_D_INT + S_L_45_Phenylalanine_c_M_D_INT = S_L_45_Glutamate_c_M_D_INT + S_Phenylpyruvate_c_M_D_INT	2-Oxoglutarate_c + L-Phenylalanine = L-Glutamate_c + Phenylpyruvate	0	-10000	10000	-0.08
287	R_R00697_c	M	D	INT	S_L_45_Phenylalanine_c_M_D_INT = S_NH3_c_M_D_INT + S_trans_45_Cinnamate_c_M_D_INT	L-Phenylalanine = NH3_c + trans-Cinnamate	0	-10000	10000	0
288	R_R00698_c	M	D	INT	S_L_45_Phenylalanine_c_M_D_INT = S_2_45_Phenylacetamide_c_M_D_INT	L-Phenylalanine = 2-Phenylacetamide	1	0	10000	0
289	R_R00702_c	M	D	INT	2 S_trans_44_trans_45_Farnesyl_32_diphosphate_c_M_D_INT = S_H_43__c_M_D_INT + S_Presqualene_32_diphosphate_c_M_D_INT + S_Pyrophosphate_c_M_D_INT	2 trans,trans-Farnesyl diphosphate = H+_c + Presqualene diphosphate + Pyrophosphate_c	1	0	10000	0
290	R_R00703_c	M	D	INT	S__40_S_41__45_Lactate_c_M_D_INT + S_NAD_43__c_M_D_INT = S_H_43__c_M_D_INT + S_NADH_c_M_D_INT + S_Pyruvate_c_M_D_INT	(S)-Lactate + NAD+ = H+_c + NADH + Pyruvate_c	0	-10000	10000	0
291	R_R00705_c	M	D	INT	S_3_45_Oxopropanoate_c_M_D_INT + S_CoA_c_M_D_INT + S_NAD_43__c_M_D_INT = S_Acetyl_45_CoA_c_M_D_INT + S_CO2_c_M_D_INT + S_H_43__c_M_D_INT + S_NADH_c_M_D_INT	3-Oxopropanoate + CoA_c + NAD+ = Acetyl-CoA + CO2_c + H+_c + NADH	1	0	10000	0
292	R_R00709_m	M	D	INT	S_Isocitrate_m_M_D_INT + S_NAD_43__m_M_D_INT = S_2_45_Oxoglutarate_m_M_D_INT + S_CO2_m_M_D_INT + S_H_43__m_M_D_INT + S_NADH_m_M_D_INT	Isocitrate + NAD+ = 2-Oxoglutarate_m + CO2_m + H+_m + NADH	0	-10000	10000	-0.14
293	R_R00710_c	M	D	INT	S_Acetaldehyde_c_M_D_INT + S_H2O_c_M_D_INT + S_NAD_43__c_M_D_INT = S_Acetate_c_M_D_INT + S_H_43__c_M_D_INT + S_NADH_c_M_D_INT	Acetaldehyde + H2O_c + NAD+ = Acetate_c + H+_c + NADH	0	-10000	10000	0
294	R_R00713_c	M	D	INT	S_H2O_c_M_D_INT + S_NAD_43__c_M_D_INT + S_Succinate_32_semialdehyde_c_M_D_INT = S_H_43__c_M_D_INT + S_NADH_c_M_D_INT + S_Succinate_c_M_D_INT	H2O_c + NAD+ + Succinate semialdehyde = H+_c + NADH + Succinate_c	0	-10000	10000	0
295	R_R00722_c	M	D	INT	S_ATP_c_M_D_INT + S_IDP_c_M_D_INT = S_ADP_c_M_D_INT + S_ITP_c_M_D_INT	ATP_c + IDP = ADP_c + ITP	0	-10000	10000	0
296	R_R00734_c	M	D	INT	S_2_45_Oxoglutarate_c_M_D_INT + S_L_45_Tyrosine_c_M_D_INT = S_3_45__40_4_45_Hydroxyphenyl_41_pyruvate_c_M_D_INT + S_L_45_Glutamate_c_M_D_INT	2-Oxoglutarate_c + L-Tyrosine = 3-(4-Hydroxyphenyl)pyruvate + L-Glutamate_c	0	-10000	10000	-0.174
297	R_R00736_c	M	D	INT	S_L_45_Tyrosine_c_M_D_INT = S_CO2_c_M_D_INT + S_Tyramine_c_M_D_INT	L-Tyrosine = CO2_c + Tyramine	1	0	10000	0
298	R_R00737_c	M	D	INT	S_L_45_Tyrosine_c_M_D_INT = S_4_45_Coumarate_c_M_D_INT + S_NH3_c_M_D_INT	L-Tyrosine = 4-Coumarate + NH3_c	1	0	10000	0.144
299	R_R00742_c	M	D	INT	S_ATP_c_M_D_INT + S_Acetyl_45_CoA_c_M_D_INT + S_HCO3_45__c_M_D_INT = S_ADP_c_M_D_INT + S_Malonyl_45_CoA_c_M_D_INT + S_Orthophosphate_c_M_D_INT	ATP_c + Acetyl-CoA + HCO3- = ADP_c + Malonyl-CoA + Orthophosphate_c	1	0	10000	0
300	R_R00742_p	M	D	INT	S_ATP_p_M_D_INT + S_Acetyl_45_CoA_p_M_D_INT + S_HCO3_45__p_M_D_INT = S_ADP_p_M_D_INT + S_Malonyl_45_CoA_p_M_D_INT + S_Orthophosphate_p_M_D_INT	ATP_p + Acetyl-CoA + HCO3- = ADP_p + Malonyl-CoA + Orthophosphate_p	1	0	10000	1.61
301	R_R00750_c	M	D	INT	S_Acetaldehyde_c_M_D_INT + S_Pyruvate_c_M_D_INT = S_4_45_Hydroxy_45_2_45_oxopentanoate_c_M_D_INT	Acetaldehyde + Pyruvate_c = 4-Hydroxy-2-oxopentanoate	0	-10000	10000	0
302	R_R00754_c	M	D	INT	S_Ethanol_c_M_D_INT + S_NAD_43__c_M_D_INT = S_Acetaldehyde_c_M_D_INT + S_H_43__c_M_D_INT + S_NADH_c_M_D_INT	Ethanol + NAD+ = Acetaldehyde + H+_c + NADH	0	-10000	10000	0
303	R_R00755_c	M	D	INT	S_2_45__40_alpha_45_Hydroxyethyl_41_thiamine_32_diphosphate_c_M_D_INT = S_Acetaldehyde_c_M_D_INT + S_Thiamin_32_diphosphate_c_M_D_INT	2-(alpha-Hydroxyethyl)thiamine diphosphate = Acetaldehyde + Thiamin diphosphate_c	1	0	10000	0
304	R_R00762_c	M	D	INT	S_D_45_Fructose_32_1_44_6_45_bisphosphate_c_M_D_INT + S_H2O_c_M_D_INT = S_D_45_Fructose_32_6_45_phosphate_c_M_D_INT + S_Orthophosphate_c_M_D_INT	D-Fructose 1,6-bisphosphate + H2O_c = D-Fructose 6-phosphate + Orthophosphate_c	1	0	10000	0
305	R_R00762_p	M	D	INT	S_D_45_Fructose_32_1_44_6_45_bisphosphate_p_M_D_INT + S_H2O_p_M_D_INT = S_D_45_Fructose_32_6_45_phosphate_p_M_D_INT + S_Orthophosphate_p_M_D_INT	D-Fructose 1,6-bisphosphate + H2O_p = D-Fructose 6-phosphate + Orthophosphate_p	1	0	10000	0
306	R_R00766_c	M	D	INT	S_UDP_45_glucose_c_M_D_INT + S_beta_45_D_45_Fructose_32_6_45_phosphate_c_M_D_INT = S_Sucrose_32_6_45_phosphate_c_M_D_INT + S_UDP_c_M_D_INT	UDP-glucose + beta-D-Fructose 6-phosphate = Sucrose 6-phosphate + UDP	1	0	10000	0.053
307	R_R00768_c	M	D	INT	S_D_45_Fructose_32_6_45_phosphate_c_M_D_INT + S_L_45_Glutamine_c_M_D_INT = S_D_45_Glucosamine_32_6_45_phosphate_c_M_D_INT + S_L_45_Glutamate_c_M_D_INT	D-Fructose 6-phosphate + L-Glutamine_c = D-Glucosamine 6-phosphate + L-Glutamate_c	0	-10000	10000	0
308	R_R00782_c	M	D	INT	S_H2O_c_M_D_INT + S_L_45_Cysteine_c_M_D_INT = S_Hydrogen_sulfide_c_M_D_INT + S_NH3_c_M_D_INT + S_Pyruvate_c_M_D_INT	H2O_c + L-Cysteine = Hydrogen_sulfide_c + NH3_c + Pyruvate_c	1	0	10000	0
309	R_R00790_c	M	D	INT	7 S_H_43__c_M_D_INT + S_Nitrite_c_M_D_INT + 6 S_Reduced_32_ferredoxin_c_M_D_INT = 2 S_H2O_c_M_D_INT + S_NH3_c_M_D_INT + 6 S_Oxidized_32_ferredoxin_c_M_D_INT	7 H+_c + Nitrite_c + 6 Reduced ferredoxin = 2 H2O_c + NH3_c + 6 Oxidized ferredoxin	1	0	10000	0
310	R_R00790_p	M	D	INT	7 S_H_43__p_M_D_INT + S_Nitrite_p_M_D_INT + 6 S_Reduced_32_ferredoxin_p_M_D_INT = 2 S_H2O_p_M_D_INT + S_NH3_p_M_D_INT + 6 S_Oxidized_32_ferredoxin_p_M_D_INT	7 H+_p + Nitrite_p + 6 Reduced ferredoxin = 2 H2O_p + NH3_p + 6 Oxidized ferredoxin	1	0	10000	3.0502
311	R_R00794_c	M	D	INT	S_H_43__c_M_D_INT + S_NADH_c_M_D_INT + S_Nitrate_c_M_D_INT = S_H2O_c_M_D_INT + S_NAD_43__c_M_D_INT + S_Nitrite_c_M_D_INT	H+_c + NADH + Nitrate_c = H2O_c + NAD+ + Nitrite_c	1	0	10000	3.0502
312	R_R00801_c	M	D	INT	S_H2O_c_M_D_INT + S_Sucrose_c_M_D_INT = S_D_45_Fructose_c_M_D_INT + S_D_45_Glucose_c_M_D_INT	H2O_c + Sucrose_c = D-Fructose + D-Glucose	1	0	10000	0
313	R_R00802_c	M	D	INT	S_H2O_c_M_D_INT + S_Sucrose_c_M_D_INT = S_alpha_45_D_45_Glucose_c_M_D_INT + S_beta_45_D_45_Fructose_c_M_D_INT	H2O_c + Sucrose_c = alpha-D-Glucose_c + beta-D-Fructose_c	1	0	10000	0
314	R_R00806_c	M	D	INT	S_D_45_Fructose_c_M_D_INT + S_UDP_45_glucose_c_M_D_INT = S_Sucrose_c_M_D_INT + S_UDP_c_M_D_INT	D-Fructose + UDP-glucose = Sucrose_c + UDP	0	-10000	10000	17.8158
315	R_R00829_c	M	D	INT	S_3_45_Oxoadipyl_45_CoA_c_M_D_INT + S_CoA_c_M_D_INT = S_Acetyl_45_CoA_c_M_D_INT + S_Succinyl_45_CoA_c_M_D_INT	3-Oxoadipyl-CoA + CoA_c = Acetyl-CoA + Succinyl-CoA	1	0	10000	0
316	R_R00840_c	M	D	INT	S_Inositol_32_1_45_phosphate_c_M_D_INT = S_D_45_Glucose_32_6_45_phosphate_c_M_D_INT	Inositol 1-phosphate = D-Glucose 6-phosphate	0	-10000	10000	0
317	R_R00842_c	M	D	INT	S_NAD_43__c_M_D_INT + S_sn_45_Glycerol_32_3_45_phosphate_c_M_D_INT = S_Glycerone_32_phosphate_c_M_D_INT + S_H_43__c_M_D_INT + S_NADH_c_M_D_INT	NAD+ + sn-Glycerol 3-phosphate = Glycerone phosphate_c + H+_c + NADH	0	-10000	10000	105.857
318	R_R00847_c	M	D	INT	S_ATP_c_M_D_INT + S_Glycerol_c_M_D_INT = S_ADP_c_M_D_INT + S_sn_45_Glycerol_32_3_45_phosphate_c_M_D_INT	ATP_c + Glycerol = ADP_c + sn-Glycerol 3-phosphate	1	0	10000	106.019
319	R_R00848_c	M	D	INT	S_FAD_c_M_D_INT + S_sn_45_Glycerol_32_3_45_phosphate_c_M_D_INT = S_FADH2_c_M_D_INT + S_Glycerone_32_phosphate_c_M_D_INT	FAD + sn-Glycerol 3-phosphate = FADH2 + Glycerone phosphate_c	0	-10000	10000	0.162
320	R_R00851_c	M	D	INT	S_Acyl_45_CoA_c_M_D_INT + S_sn_45_Glycerol_32_3_45_phosphate_c_M_D_INT = S_1_45_Acyl_45_sn_45_glycerol_32_3_45_phosphate_c_M_D_INT + S_CoA_c_M_D_INT	Acyl-CoA + sn-Glycerol 3-phosphate = 1-Acyl-sn-glycerol 3-phosphate + CoA_c	1	0	10000	0
321	R_R00859_p	M	D	INT	3 S_Reduced_32_ferredoxin_p_M_D_INT + S_Sulfite_p_M_D_INT = 3 S_H2O_p_M_D_INT + S_Hydrogen_sulfide_p_M_D_INT + 3 S_Oxidized_32_ferredoxin_p_M_D_INT	3 Reduced ferredoxin + Sulfite = 3 H2O_p + Hydrogen_sulfide_p + 3 Oxidized ferredoxin	1	0	10000	0.026
322	R_R00867_c	M	D	INT	S_ATP_c_M_D_INT + S_D_45_Fructose_c_M_D_INT = S_ADP_c_M_D_INT + S_beta_45_D_45_Fructose_32_6_45_phosphate_c_M_D_INT	ATP_c + D-Fructose = ADP_c + beta-D-Fructose 6-phosphate	1	0	10000	0
323	R_R00875_c	M	D	INT	S_D_45_Sorbitol_c_M_D_INT + S_NAD_43__c_M_D_INT = S_D_45_Fructose_c_M_D_INT + S_H_43__c_M_D_INT + S_NADH_c_M_D_INT	D-Sorbitol + NAD+ = D-Fructose + H+_c + NADH	0	-10000	10000	0
324	R_R00883_c	M	D	INT	S_D_45_Mannose_32_1_45_phosphate_c_M_D_INT + S_GDP_c_M_D_INT = S_GDP_45_mannose_c_M_D_INT + S_Orthophosphate_c_M_D_INT	D-Mannose 1-phosphate + GDP = GDP-mannose + Orthophosphate_c	0	-10000	10000	0
325	R_R00887N_c	M	D	INT	S_GDP_45_mannose_c_M_D_INT = S_GDP_c_M_D_INT + S_Mannan_c_M_D_INT	GDP-mannose = GDP + Mannan	1	0	10000	0
326	R_R00888_c	M	D	INT	S_GDP_45_mannose_c_M_D_INT = S_GDP_45_4_45_dehydro_45_6_45_deoxy_45_D_45_mannose_c_M_D_INT + S_H2O_c_M_D_INT	GDP-mannose = GDP-4-dehydro-6-deoxy-D-mannose + H2O_c	1	0	10000	0
327	R_R00890_c	M	D	INT	S_GDP_45_mannose_c_M_D_INT = S_1_44_4_45_beta_45_D_45_Mannan_c_M_D_INT + S_GDP_c_M_D_INT	GDP-mannose = 1,4-beta-D-Mannan + GDP	1	0	10000	0
328	R_R00894_c	M	D	INT	S_ATP_c_M_D_INT + S_L_45_Cysteine_c_M_D_INT + S_L_45_Glutamate_c_M_D_INT = S_ADP_c_M_D_INT + S_Orthophosphate_c_M_D_INT + S_gamma_45_L_45_Glutamyl_45_L_45_cysteine_c_M_D_INT	ATP_c + L-Cysteine + L-Glutamate_c = ADP_c + Orthophosphate_c + gamma-L-Glutamyl-L-cysteine	1	0	10000	0
329	R_R00896_c	M	D	INT	S_Glutamate_c_M_D_INT + S_Mercaptopyruvate_c_M_D_INT = S_2_45_Oxoglutarate_c_M_D_INT + S_L_45_Cysteine_c_M_D_INT	Glutamate + Mercaptopyruvate = 2-Oxoglutarate_c + L-Cysteine	1	0	10000	0
330	R_R00897_c	M	D	INT	S_Hydrogen_sulfide_c_M_D_INT + S_O_45_Acetyl_45_L_45_serine_c_M_D_INT = S_Acetate_c_M_D_INT + S_L_45_Cysteine_c_M_D_INT	Hydrogen_sulfide_c + O-Acetyl-L-serine = Acetate_c + L-Cysteine	1	0	10000	0
331	R_R00899_c	M	D	INT	S_Cys_45_Gly_c_M_D_INT + S_H2O_c_M_D_INT = S_Glycine_c_M_D_INT + S_L_45_Cysteine_c_M_D_INT	Cys-Gly + H2O_c = Glycine_c + L-Cysteine	1	0	10000	0
332	R_R00904_c	M	D	INT	S_H2O_c_M_D_INT + S_NAD_43__c_M_D_INT + S_beta_45_Aminopropion_32_aldehyde_c_M_D_INT = S_NADH_c_M_D_INT + S_beta_45_Alanine_c_M_D_INT	H2O_c + NAD+ + beta-Aminopropion aldehyde = NADH + beta-Alanine	1	0	10000	0
333	R_R00905_c	M	D	INT	S_3_45_Ureidopropionate_c_M_D_INT + S_H2O_c_M_D_INT = S_CO2_c_M_D_INT + S_NH3_c_M_D_INT + S_beta_45_Alanine_c_M_D_INT	3-Ureidopropionate + H2O_c = CO2_c + NH3_c + beta-Alanine	0	-10000	10000	-0.0161
334	R_R00924_c	M	D	INT	S_FAD_c_M_D_INT + S_Propanoyl_45_CoA_c_M_D_INT = S_FADH2_c_M_D_INT + S_Propenoyl_45_CoA_c_M_D_INT	FAD + Propanoyl-CoA = FADH2 + Propenoyl-CoA	0	-10000	10000	0
335	R_R00926_c	M	D	INT	S_CoA_c_M_D_INT + S_Propinol_32_adenylate_c_M_D_INT = S_AMP_c_M_D_INT + S_Propanoyl_45_CoA_c_M_D_INT	CoA_c + Propinol adenylate = AMP_c + Propanoyl-CoA	0	-10000	10000	0
336	R_R00927_c	M	D	INT	S_2_45_Methylacetoacetyl_45_CoA_c_M_D_INT + S_CoA_c_M_D_INT = S_Acetyl_45_CoA_c_M_D_INT + S_Propanoyl_45_CoA_c_M_D_INT	2-Methylacetoacetyl-CoA + CoA_c = Acetyl-CoA + Propanoyl-CoA	1	0	10000	0
337	R_R00935_c	M	D	INT	S__40_S_41__45_Methylmalonate_32_semialdehyde_c_M_D_INT + S_CoA_c_M_D_INT + S_NAD_43__c_M_D_INT = S_CO2_c_M_D_INT + S_H_43__c_M_D_INT + S_NADH_c_M_D_INT + S_Propanoyl_45_CoA_c_M_D_INT	(S)-Methylmalonate semialdehyde + CoA_c + NAD+ = CO2_c + H+_c + NADH + Propanoyl-CoA	1	0	10000	0
338	R_R00936_c	M	D	INT	S_Dihydrofolate_c_M_D_INT + S_H_43__c_M_D_INT + S_NADH_c_M_D_INT = S_NAD_43__c_M_D_INT + S_Tetrahydrofolate_c_M_D_INT	Dihydrofolate + H+_c + NADH = NAD+ + Tetrahydrofolate	1	0	10000	0
339	R_R00937_c	M	D	INT	S_Folate_c_M_D_INT + S_NADH_c_M_D_INT = S_NAD_43__c_M_D_INT + S_Tetrahydrofolate_c_M_D_INT	Folate_c + NADH = NAD+ + Tetrahydrofolate	1	0	10000	0.002
340	R_R00942_c	M	D	INT	S_ATP_c_M_D_INT + S_L_45_Glutamate_c_M_D_INT + S_Tetrahydrofolate_c_M_D_INT = S_ADP_c_M_D_INT + S_Orthophosphate_c_M_D_INT + S_Tetrahydrofolyl_45__91_Glu_93__40_2_41__c_M_D_INT	ATP_c + L-Glutamate_c + Tetrahydrofolate = ADP_c + Orthophosphate_c + Tetrahydrofolyl-[Glu](2)	0	-10000	10000	0
341	R_R00943_c	M	D	INT	S_ATP_c_M_D_INT + S_Formate_c_M_D_INT + S_Tetrahydrofolate_c_M_D_INT = S_10_45_Formyltetrahydrofolate_c_M_D_INT + S_ADP_c_M_D_INT + S_Orthophosphate_c_M_D_INT	ATP_c + Formate + Tetrahydrofolate = 10-Formyltetrahydrofolate + ADP_c + Orthophosphate_c	0	-10000	10000	0
342	R_R00944_c	M	D	INT	S_10_45_Formyltetrahydrofolate_c_M_D_INT + S_H2O_c_M_D_INT = S_Formate_c_M_D_INT + S_Tetrahydrofolate_c_M_D_INT	10-Formyltetrahydrofolate + H2O_c = Formate + Tetrahydrofolate	1	0	10000	0
343	R_R00945_c	M	D	INT	S_5_44_10_45_Methylenetetrahydrofolate_c_M_D_INT + S_Glycine_c_M_D_INT + S_H2O_c_M_D_INT = S_L_45_Serine_c_M_D_INT + S_Tetrahydrofolate_c_M_D_INT	5,10-Methylenetetrahydrofolate + Glycine_c + H2O_c = L-Serine_c + Tetrahydrofolate	0	-10000	10000	74.6686
344	R_R00945_m	M	D	INT	S_5_44_10_45_Methylenetetrahydrofolate_m_M_D_INT + S_Glycine_m_M_D_INT + S_H2O_m_M_D_INT = S_L_45_Serine_m_M_D_INT + S_Tetrahydrofolate_m_M_D_INT	5,10-Methylenetetrahydrofolate + Glycine_m + H2O_m = L-Serine_m + Tetrahydrofolate	0	-10000	10000	0.14
345	R_R00948_c	M	D	INT	S_ATP_c_M_D_INT + S_D_45_Glucose_32_1_45_phosphate_c_M_D_INT = S_ADP_45_glucose_c_M_D_INT + S_Pyrophosphate_c_M_D_INT	ATP_c + D-Glucose 1-phosphate = ADP-glucose + Pyrophosphate_c	0	-10000	10000	0
346	R_R00948_p	M	D	INT	S_ATP_p_M_D_INT + S_D_45_Glucose_32_1_45_phosphate_p_M_D_INT = S_ADP_45_glucose_p_M_D_INT + S_Pyrophosphate_p_M_D_INT	ATP_p + D-Glucose 1-phosphate = ADP-glucose + Pyrophosphate_p	0	-10000	10000	41.5
347	R_R00959_p	M	D	INT	S_D_45_Glucose_32_1_45_phosphate_p_M_D_INT = S_alpha_45_D_45_Glucose_32_6_45_phosphate_p_M_D_INT	D-Glucose 1-phosphate = alpha-D-Glucose 6-phosphate_p	0	-10000	10000	-41.5
348	R_R00959_c	M	D	INT	S_D_45_Glucose_32_1_45_phosphate_c_M_D_INT = S_alpha_45_D_45_Glucose_32_6_45_phosphate_c_M_D_INT	D-Glucose 1-phosphate = alpha-D-Glucose 6-phosphate_c	0	-10000	10000	-18.1738
349	R_R00963_c	M	D	INT	S_H2O_c_M_D_INT + S_UMP_c_M_D_INT = S_Orthophosphate_c_M_D_INT + S_Uridine_c_M_D_INT	H2O_c + UMP = Orthophosphate_c + Uridine	1	0	10000	0
350	R_R00965_c	M	D	INT	S_Orotidine_32_5_39__45_phosphate_c_M_D_INT = S_CO2_c_M_D_INT + S_UMP_c_M_D_INT	Orotidine 5'-phosphate = CO2_c + UMP	1	0	10000	0
351	R_R00966_c	M	D	INT	S_Pyrophosphate_c_M_D_INT + S_UMP_c_M_D_INT = S_5_45_Phospho_45_alpha_45_D_45_ribose_32_1_45_diphosphate_c_M_D_INT + S_Uracil_c_M_D_INT	Pyrophosphate_c + UMP = 5-Phospho-alpha-D-ribose 1-diphosphate + Uracil	0	-10000	10000	-0.0194
352	R_R00985_c	M	D	INT	S_Chorismate_c_M_D_INT + S_NH3_c_M_D_INT = S_Anthranilate_c_M_D_INT + S_H2O_c_M_D_INT + S_Pyruvate_c_M_D_INT	Chorismate + NH3_c = Anthranilate + H2O_c + Pyruvate_c	1	0	10000	0.04
353	R_R00986_c	M	D	INT	S_Chorismate_c_M_D_INT + S_L_45_Glutamine_c_M_D_INT = S_Anthranilate_c_M_D_INT + S_L_45_Glutamate_c_M_D_INT + S_Pyruvate_c_M_D_INT	Chorismate + L-Glutamine_c = Anthranilate + L-Glutamate_c + Pyruvate_c	1	0	10000	0
354	R_R00996_c	M	D	INT	S_L_45_Threonine_c_M_D_INT = S_2_45_Oxobutanoate_c_M_D_INT + S_NH3_c_M_D_INT	L-Threonine = 2-Oxobutanoate + NH3_c	1	0	10000	0.062
355	R_R00999_c	M	D	INT	S_H2O_c_M_D_INT + S_O_45_Succinyl_45_L_45_homoserine_c_M_D_INT = S_2_45_Oxobutanoate_c_M_D_INT + S_NH3_c_M_D_INT + S_Succinate_c_M_D_INT	H2O_c + O-Succinyl-L-homoserine = 2-Oxobutanoate + NH3_c + Succinate_c	0	-10000	10000	-0.002
356	R_R01000_c	M	D	INT	S_2_45_Hydroxybutanoic_32_acid_c_M_D_INT + S_NAD_43__c_M_D_INT = S_2_45_Oxobutanoate_c_M_D_INT + S_H_43__c_M_D_INT + S_NADH_c_M_D_INT	2-Hydroxybutanoic acid + NAD+ = 2-Oxobutanoate + H+_c + NADH	1	0	10000	0
357	R_R01004_c	M	D	INT	S_Dolichyl_32_diphosphate_c_M_D_INT + S_H2O_c_M_D_INT = S_Dolichyl_32_phosphate_c_M_D_INT + S_Orthophosphate_c_M_D_INT	Dolichyl diphosphate + H2O_c = Dolichyl phosphate + Orthophosphate_c	1	0	10000	0
358	R_R01005_c	M	D	INT	S_Dolichyl_32_phosphate_c_M_D_INT + S_UDP_45_glucose_c_M_D_INT = S_Dolichyl_32_beta_45_D_45_glucosyl_32_phosphate_c_M_D_INT + S_UDP_c_M_D_INT	Dolichyl phosphate + UDP-glucose = Dolichyl beta-D-glucosyl phosphate + UDP	0	-10000	10000	0
359	R_R01009_c	M	D	INT	S_Dolichyl_32_phosphate_c_M_D_INT + S_GDP_45_mannose_c_M_D_INT = S_Dolichyl_32_phosphate_32_D_45_mannose_c_M_D_INT + S_GDP_c_M_D_INT	Dolichyl phosphate + GDP-mannose = Dolichyl phosphate D-mannose + GDP	1	0	10000	0
360	R_R01015_c	M	D	INT	S__40_2R_41__45_2_45_Hydroxy_45_3_45__40_phosphonooxy_41__45_propanal_c_M_D_INT = S_Glycerone_32_phosphate_c_M_D_INT	(2R)-2-Hydroxy-3-(phosphonooxy)-propanal_c = Glycerone phosphate_c	0	-10000	10000	-187.896
361	R_R01015_p	M	D	INT	S__40_2R_41__45_2_45_Hydroxy_45_3_45__40_phosphonooxy_41__45_propanal_p_M_D_INT = S_Glycerone_32_phosphate_p_M_D_INT	(2R)-2-Hydroxy-3-(phosphonooxy)-propanal_p = Glycerone phosphate_p	0	-10000	10000	666.428
362	R_R01030_c	M	D	INT	S_H2O_c_M_D_INT + S_sn_45_glycero_45_3_45_Phosphocholine_c_M_D_INT = S_Choline_c_M_D_INT + S_sn_45_Glycerol_32_3_45_phosphate_c_M_D_INT	H2O_c + sn-glycero-3-Phosphocholine = Choline + sn-Glycerol 3-phosphate	1	0	10000	0
363	R_R01036_c	M	D	INT	S_Glycerol_c_M_D_INT + S_NAD_43__c_M_D_INT = S_D_45_Glyceraldehyde_c_M_D_INT + S_H_43__c_M_D_INT + S_NADH_c_M_D_INT	Glycerol + NAD+ = D-Glyceraldehyde + H+_c + NADH	0	-10000	10000	-106.019
364	R_R01049_c	M	D	INT	S_ATP_c_M_D_INT + S_D_45_Ribose_32_5_45_phosphate_c_M_D_INT = S_5_45_Phospho_45_alpha_45_D_45_ribose_32_1_45_diphosphate_c_M_D_INT + S_AMP_c_M_D_INT	ATP_c + D-Ribose 5-phosphate = 5-Phospho-alpha-D-ribose 1-diphosphate + AMP_c	0	-10000	10000	-63.2094
365	R_R01051_c	M	D	INT	S_ATP_c_M_D_INT + S_D_45_Ribose_c_M_D_INT = S_ADP_c_M_D_INT + S_D_45_Ribose_32_5_45_phosphate_c_M_D_INT	ATP_c + D-Ribose = ADP_c + D-Ribose 5-phosphate	0	-10000	10000	0
366	R_R01055_c	M	D	INT	S_D_45_Ribose_32_5_45_phosphate_c_M_D_INT + S_Uracil_c_M_D_INT = S_H2O_c_M_D_INT + S_Pseudouridine_32_5_39__45_phosphate_c_M_D_INT	D-Ribose 5-phosphate + Uracil = H2O_c + Pseudouridine 5'-phosphate	0	-10000	10000	0
367	R_R01056_c	M	D	INT	S_D_45_Ribose_32_5_45_phosphate_c_M_D_INT = S_D_45_Ribulose_32_5_45_phosphate_c_M_D_INT	D-Ribose 5-phosphate = D-Ribulose 5-phosphate	0	-10000	10000	-0.0713333
368	R_R01056_p	M	D	INT	S_D_45_Ribose_32_5_45_phosphate_p_M_D_INT = S_D_45_Ribulose_32_5_45_phosphate_p_M_D_INT	D-Ribose 5-phosphate = D-Ribulose 5-phosphate	0	-10000	10000	235.29
369	R_R01057_c	M	D	INT	S_alpha_45_D_45_Ribose_32_1_45_phosphate_c_M_D_INT = S_D_45_Ribose_32_5_45_phosphate_c_M_D_INT	alpha-D-Ribose 1-phosphate = D-Ribose 5-phosphate	0	-10000	10000	-63.3104
370	R_R01061_c	M	D	INT	S__40_2R_41__45_2_45_Hydroxy_45_3_45__40_phosphonooxy_41__45_propanal_c_M_D_INT + S_NAD_43__c_M_D_INT + S_Orthophosphate_c_M_D_INT = S_3_45_Phospho_45_D_45_glyceroyl_32_phosphate_c_M_D_INT + S_H_43__c_M_D_INT + S_NADH_c_M_D_INT	(2R)-2-Hydroxy-3-(phosphonooxy)-propanal_c + NAD+ + Orthophosphate_c = 3-Phospho-D-glyceroyl phosphate + H+_c + NADH	0	-10000	10000	-9812.79
371	R_R01061_p	M	D	INT	S__40_2R_41__45_2_45_Hydroxy_45_3_45__40_phosphonooxy_41__45_propanal_p_M_D_INT + S_NAD_43__p_M_D_INT + S_Orthophosphate_p_M_D_INT = S_3_45_Phospho_45_D_45_glyceroyl_32_phosphate_p_M_D_INT + S_H_43__p_M_D_INT + S_NADH_p_M_D_INT	(2R)-2-Hydroxy-3-(phosphonooxy)-propanal_p + NAD+ + Orthophosphate_p = 3-Phospho-D-glyceroyl phosphate + H+_p + NADH	0	-10000	10000	10000
372	R_R01063_p	M	D	INT	S__40_2R_41__45_2_45_Hydroxy_45_3_45__40_phosphonooxy_41__45_propanal_p_M_D_INT + S_NADP_43__p_M_D_INT + S_Orthophosphate_p_M_D_INT = S_3_45_Phospho_45_D_45_glyceroyl_32_phosphate_p_M_D_INT + S_H_43__p_M_D_INT + S_NADPH_p_M_D_INT	(2R)-2-Hydroxy-3-(phosphonooxy)-propanal_p + NADP+ + Orthophosphate_p = 3-Phospho-D-glyceroyl phosphate + H+_p + NADPH	0	-10000	10000	-1485.86
373	R_R01070N_c	M	D	INT	S_beta_45_D_45_Fructose_32_1_44_6_45_bisphosphate_c_M_D_INT = S__40_2R_41__45_2_45_Hydroxy_45_3_45__40_phosphonooxy_41__45_propanal_c_M_D_INT + S_Glycerone_32_phosphate_c_M_D_INT	beta-D-Fructose 1,6-bisphosphate = (2R)-2-Hydroxy-3-(phosphonooxy)-propanal_c + Glycerone phosphate_c	0	-10000	10000	-0.406333
374	R_R01070N_p	M	D	INT	S_beta_45_D_45_Fructose_32_1_44_6_45_bisphosphate_p_M_D_INT = S__40_2R_41__45_2_45_Hydroxy_45_3_45__40_phosphonooxy_41__45_propanal_p_M_D_INT + S_Glycerone_32_phosphate_p_M_D_INT	beta-D-Fructose 1,6-bisphosphate = (2R)-2-Hydroxy-3-(phosphonooxy)-propanal_p + Glycerone phosphate_p	0	-10000	10000	-584.145
375	R_R01072_c	M	D	INT	S_5_45_Phospho_45_alpha_45_D_45_ribose_32_1_45_diphosphate_c_M_D_INT + S_H2O_c_M_D_INT + S_L_45_Glutamine_c_M_D_INT = S_5_45_Phosphoribosylamine_c_M_D_INT + S_L_45_Glutamate_c_M_D_INT + S_Pyrophosphate_c_M_D_INT	5-Phospho-alpha-D-ribose 1-diphosphate + H2O_c + L-Glutamine_c = 5-Phosphoribosylamine + L-Glutamate_c + Pyrophosphate_c	1	0	10000	0.0189
376	R_R01073_c	M	D	INT	S_N_45__40_5_45_Phospho_45_D_45_ribosyl_41_anthranilate_c_M_D_INT + S_Pyrophosphate_c_M_D_INT = S_5_45_Phospho_45_alpha_45_D_45_ribose_32_1_45_diphosphate_c_M_D_INT + S_Anthranilate_c_M_D_INT	N-(5-Phospho-D-ribosyl)anthranilate + Pyrophosphate_c = 5-Phospho-alpha-D-ribose 1-diphosphate + Anthranilate	0	-10000	10000	-0.04
377	R_R01078N_c	M	D	INT	S_Dethiobiotin_c_M_D_INT + S_Sulfur_c_M_D_INT = S_Biotin_c_M_D_INT	Dethiobiotin + Sulfur = Biotin_c	1	0	10000	0
378	R_R01082_m	M	D	INT	S__40_S_41__45_Malate_m_M_D_INT = S_Fumarate_m_M_D_INT + S_H2O_m_M_D_INT	(S)-Malate_m = Fumarate + H2O_m	0	-10000	10000	0
379	R_R01082_c	M	D	INT	S__40_S_41__45_Malate_c_M_D_INT = S_Fumarate_c_M_D_INT + S_H2O_c_M_D_INT	(S)-Malate_c = Fumarate + H2O_c	0	-10000	10000	-0.2195
380	R_R01083_c	M	D	INT	S_N6_45__40_1_44_2_45_Dicarboxyethyl_41__45_AMP_c_M_D_INT = S_AMP_c_M_D_INT + S_Fumarate_c_M_D_INT	N6-(1,2-Dicarboxyethyl)-AMP = AMP_c + Fumarate	0	-10000	10000	0.0346
381	R_R01086_c	M	D	INT	S_N_45__40_L_45_Arginino_41_succinate_c_M_D_INT = S_Fumarate_c_M_D_INT + S_L_45_Arginine_c_M_D_INT	N-(L-Arginino)succinate = Fumarate + L-Arginine	0	-10000	10000	0.166
382	R_R01090_c	M	D	INT	S_2_45_Oxoglutarate_c_M_D_INT + S_L_45_Leucine_c_M_D_INT = S_4_45_Methyl_45_2_45_oxopentanoate_c_M_D_INT + S_L_45_Glutamate_c_M_D_INT	2-Oxoglutarate_c + L-Leucine = 4-Methyl-2-oxopentanoate + L-Glutamate_c	0	-10000	10000	-0.14
383	R_R01092_c	M	D	INT	S_ATP_c_M_D_INT + S_D_45_Galactose_c_M_D_INT = S_ADP_c_M_D_INT + S_alpha_45_D_45_Galactose_32_1_45_phosphate_c_M_D_INT	ATP_c + D-Galactose = ADP_c + alpha-D-Galactose 1-phosphate	0	-10000	10000	0
384	R_R01101_c	M	D	INT	S_H2O_c_M_D_INT + S_Melibiose_c_M_D_INT = S_D_45_Galactose_c_M_D_INT + S_D_45_Glucose_c_M_D_INT	H2O_c + Melibiose = D-Galactose + D-Glucose	1	0	10000	0
385	R_R01103_c	M	D	INT	S_H2O_c_M_D_INT + S_Raffinose_c_M_D_INT = S_D_45_Galactose_c_M_D_INT + S_Sucrose_c_M_D_INT	H2O_c + Raffinose = D-Galactose + Sucrose_c	1	0	10000	0
386	R_R01104_c	M	D	INT	S_3_45_beta_45_D_45_Galactosyl_45_sn_45_glycerol_c_M_D_INT + S_H2O_c_M_D_INT = S_D_45_Galactose_c_M_D_INT + S_Glycerol_c_M_D_INT	3-beta-D-Galactosyl-sn-glycerol + H2O_c = D-Galactose + Glycerol	0	-10000	10000	0
387	R_R01105_c	M	D	INT	S_H2O_c_M_D_INT = S_D_45_Galactose_c_M_D_INT + S_Galactan_c_M_D_INT	H2O_c = D-Galactose + Galactan	1	0	10000	0
388	R_R01121_c	M	D	INT	S__40_R_41__45_5_45_Diphosphomevalonate_c_M_D_INT + S_ATP_c_M_D_INT = S_ADP_c_M_D_INT + S_CO2_c_M_D_INT + S_Isopentenyl_32_diphosphate_c_M_D_INT + S_Orthophosphate_c_M_D_INT	(R)-5-Diphosphomevalonate + ATP_c = ADP_c + CO2_c + Isopentenyl diphosphate + Orthophosphate_c	1	0	10000	0
389	R_R01123_c	M	D	INT	S_Isopentenyl_32_diphosphate_c_M_D_INT = S_Dimethylallyl_32_diphosphate_c_M_D_INT	Isopentenyl diphosphate = Dimethylallyl diphosphate	0	-10000	10000	0
390	R_R01126_c	M	D	INT	S_H2O_c_M_D_INT + S_IMP_c_M_D_INT = S_Inosine_c_M_D_INT + S_Orthophosphate_c_M_D_INT	H2O_c + IMP = Inosine + Orthophosphate_c	1	0	10000	0
391	R_R01130_c	M	D	INT	S_H2O_c_M_D_INT + S_IMP_c_M_D_INT + S_NAD_43__c_M_D_INT = S_H_43__c_M_D_INT + S_NADH_c_M_D_INT + S_Xanthosine_32_5_39__45_phosphate_c_M_D_INT	H2O_c + IMP + NAD+ = H+_c + NADH + Xanthosine 5'-phosphate	0	-10000	10000	17.9188
392	R_R01132_c	M	D	INT	S_IMP_c_M_D_INT + S_Pyrophosphate_c_M_D_INT = S_5_45_Phospho_45_alpha_45_D_45_ribose_32_1_45_diphosphate_c_M_D_INT + S_Hypoxanthine_c_M_D_INT	IMP + Pyrophosphate_c = 5-Phospho-alpha-D-ribose 1-diphosphate + Hypoxanthine	0	-10000	10000	9982.09
393	R_R01135_c	M	D	INT	S_GTP_c_M_D_INT + S_IMP_c_M_D_INT + S_L_45_Aspartate_c_M_D_INT = S_GDP_c_M_D_INT + S_N6_45__40_1_44_2_45_Dicarboxyethyl_41__45_AMP_c_M_D_INT + S_Orthophosphate_c_M_D_INT	GTP_c + IMP + L-Aspartate_c = GDP + N6-(1,2-Dicarboxyethyl)-AMP + Orthophosphate_c	0	-10000	10000	0.0346
394	R_R01137_c	M	D	INT	S_ATP_c_M_D_INT + S_dADP_c_M_D_INT = S_ADP_c_M_D_INT + S_dATP_c_M_D_INT	ATP_c + dADP = ADP_c + dATP_c	0	-10000	10000	0.002
395	R_R01151_c	M	D	INT	S_H2O_c_M_D_INT + S_Oxygen_c_M_D_INT + S_Putrescine_c_M_D_INT = S_4_45_Aminobutanal_c_M_D_INT + S_H2O2_c_M_D_INT + S_NH3_c_M_D_INT	H2O_c + Oxygen_c + Putrescine = 4-Aminobutanal + H2O2 + NH3_c	0	-10000	10000	0
396	R_R01159_c	M	D	INT	S_L_45_Histidine_c_M_D_INT + S_S_45_Adenosyl_45_L_45_methionine_c_M_D_INT = S_N_40_pi_41__45_Methyl_45_L_45_histidine_c_M_D_INT + S_S_45_Adenosyl_45_L_45_homocysteine_c_M_D_INT	L-Histidine + S-Adenosyl-L-methionine = N(pi)-Methyl-L-histidine + S-Adenosyl-L-homocysteine	1	0	10000	0
397	R_R01175N_x	M	D	INT	S_Butanoyl_45_CoA_x_M_D_INT + S_Oxygen_x_M_D_INT = S_Crotonoyl_45_CoA_x_M_D_INT + S_H2O2_x_M_D_INT	Butanoyl-CoA + Oxygen_x = Crotonoyl-CoA + H2O2_x	1	0	10000	0
398	R_R01177_x	M	D	INT	S_Acetyl_45_CoA_x_M_D_INT + S_Butanoyl_45_CoA_x_M_D_INT = S_3_45_Oxohexanoyl_45_CoA_x_M_D_INT + S_CoA_x_M_D_INT	Acetyl-CoA + Butanoyl-CoA = 3-Oxohexanoyl-CoA + CoA_x	0	-10000	10000	0
399	R_R01185_c	M	D	INT	S_H2O_c_M_D_INT + S_Inositol_32_1_45_phosphate_c_M_D_INT = S_Orthophosphate_c_M_D_INT + S_myo_45_Inositol_c_M_D_INT	H2O_c + Inositol 1-phosphate = Orthophosphate_c + myo-Inositol	0	-10000	10000	0
400	R_R01186_c	M	D	INT	S_H2O_c_M_D_INT + S_myo_45_Inositol_32_4_45_phosphate_c_M_D_INT = S_Orthophosphate_c_M_D_INT + S_myo_45_Inositol_c_M_D_INT	H2O_c + myo-Inositol 4-phosphate = Orthophosphate_c + myo-Inositol	1	0	10000	0
401	R_R01187_c	M	D	INT	S_1D_45_myo_45_Inositol_32_3_45_phosphate_c_M_D_INT + S_H2O_c_M_D_INT = S_Orthophosphate_c_M_D_INT + S_myo_45_Inositol_c_M_D_INT	1D-myo-Inositol 3-phosphate + H2O_c = Orthophosphate_c + myo-Inositol	1	0	10000	0
402	R_R01206_c	M	D	INT	S_H2O_c_M_D_INT = S_Chitin_c_M_D_INT + S_N_45_Acetyl_45_D_45_glucosamine_c_M_D_INT	H2O_c = Chitin + N-Acetyl-D-glucosamine	1	0	10000	0
403	R_R01209_c	M	D	INT	S_2_44_3_45_Dihydroxy_45_3_45_methylbutanoate_c_M_D_INT = S_3_45_Methyl_45_2_45_oxobutanoic_32_acid_c_M_D_INT + S_H2O_c_M_D_INT	2,3-Dihydroxy-3-methylbutanoate = 3-Methyl-2-oxobutanoic acid + H2O_c	1	0	10000	0
404	R_R01213_c	M	D	INT	S_3_45_Methyl_45_2_45_oxobutanoic_32_acid_c_M_D_INT + S_Acetyl_45_CoA_c_M_D_INT + S_H2O_c_M_D_INT = S__40_2S_41__45_2_45_Isopropylmalate_c_M_D_INT + S_CoA_c_M_D_INT	3-Methyl-2-oxobutanoic acid + Acetyl-CoA + H2O_c = (2S)-2-Isopropylmalate + CoA_c	1	0	10000	0.14
405	R_R01214_c	M	D	INT	S_2_45_Oxoglutarate_c_M_D_INT + S_L_45_Valine_c_M_D_INT = S_3_45_Methyl_45_2_45_oxobutanoic_32_acid_c_M_D_INT + S_L_45_Glutamate_c_M_D_INT	2-Oxoglutarate_c + L-Valine = 3-Methyl-2-oxobutanoic acid + L-Glutamate_c	0	-10000	10000	-0.1
406	R_R01220_c	M	D	INT	S_5_44_10_45_Methylenetetrahydrofolate_c_M_D_INT + S_NADP_43__c_M_D_INT = S_5_44_10_45_Methenyltetrahydrofolate_c_M_D_INT + S_H_43__c_M_D_INT + S_NADPH_c_M_D_INT	5,10-Methylenetetrahydrofolate + NADP+ = 5,10-Methenyltetrahydrofolate + H+_c + NADPH	0	-10000	10000	0.0638
407	R_R01221_c	M	D	INT	S_Glycine_c_M_D_INT + S_NAD_43__c_M_D_INT + S_Tetrahydrofolate_c_M_D_INT = S_5_44_10_45_Methylenetetrahydrofolate_c_M_D_INT + S_CO2_c_M_D_INT + S_H_43__c_M_D_INT + S_NADH_c_M_D_INT + S_NH3_c_M_D_INT	Glycine_c + NAD+ + Tetrahydrofolate = 5,10-Methylenetetrahydrofolate + CO2_c + H+_c + NADH + NH3_c	0	-10000	10000	74.8965
408	R_R01221_m	M	D	INT	S_Glycine_m_M_D_INT + S_NAD_43__m_M_D_INT + S_Tetrahydrofolate_m_M_D_INT = S_5_44_10_45_Methylenetetrahydrofolate_m_M_D_INT + S_CO2_m_M_D_INT + S_H_43__m_M_D_INT + S_NADH_m_M_D_INT + S_NH3_m_M_D_INT	Glycine_m + NAD+ + Tetrahydrofolate = 5,10-Methylenetetrahydrofolate + CO2_m + H+_m + NADH + NH3_m	0	-10000	10000	0.14
409	R_R01222_c	M	D	INT	S_5_44_10_45_Methylenetetrahydrofolate_c_M_D_INT + S_FADH2_c_M_D_INT = S_5_45_Methyltetrahydrofolate_c_M_D_INT + S_FAD_c_M_D_INT	5,10-Methylenetetrahydrofolate + FADH2 = 5-Methyltetrahydrofolate + FAD	0	-10000	10000	0.162
410	R_R01224_c	M	D	INT	S_5_44_10_45_Methylenetetrahydrofolate_c_M_D_INT + S_H_43__c_M_D_INT + S_NADPH_c_M_D_INT = S_5_45_Methyltetrahydrofolate_c_M_D_INT + S_NADP_43__c_M_D_INT	5,10-Methylenetetrahydrofolate + H+_c + NADPH = 5-Methyltetrahydrofolate + NADP+	1	0	10000	0
411	R_R01226_c	M	D	INT	S_3_45_Methyl_45_2_45_oxobutanoic_32_acid_c_M_D_INT + S_5_44_10_45_Methylenetetrahydrofolate_c_M_D_INT + S_H2O_c_M_D_INT = S_2_45_Dehydropantoate_c_M_D_INT + S_Tetrahydrofolate_c_M_D_INT	3-Methyl-2-oxobutanoic acid + 5,10-Methylenetetrahydrofolate + H2O_c = 2-Dehydropantoate + Tetrahydrofolate	1	0	10000	0
412	R_R01227_c	M	D	INT	S_GMP_c_M_D_INT + S_H2O_c_M_D_INT = S_Guanosine_c_M_D_INT + S_Orthophosphate_c_M_D_INT	GMP + H2O_c = Guanosine + Orthophosphate_c	1	0	10000	0
413	R_R01229_c	M	D	INT	S_GMP_c_M_D_INT + S_Pyrophosphate_c_M_D_INT = S_5_45_Phospho_45_alpha_45_D_45_ribose_32_1_45_diphosphate_c_M_D_INT + S_Guanine_c_M_D_INT	GMP + Pyrophosphate_c = 5-Phospho-alpha-D-ribose 1-diphosphate + Guanine	0	-10000	10000	0.0013
414	R_R01230_c	M	D	INT	S_ATP_c_M_D_INT + S_NH3_c_M_D_INT + S_Xanthosine_32_5_39__45_phosphate_c_M_D_INT = S_AMP_c_M_D_INT + S_GMP_c_M_D_INT + S_Pyrophosphate_c_M_D_INT	ATP_c + NH3_c + Xanthosine 5'-phosphate = AMP_c + GMP + Pyrophosphate_c	1	0	10000	0.0103
415	R_R01231_c	M	D	INT	S_ATP_c_M_D_INT + S_H2O_c_M_D_INT + S_L_45_Glutamine_c_M_D_INT + S_Xanthosine_32_5_39__45_phosphate_c_M_D_INT = S_AMP_c_M_D_INT + S_GMP_c_M_D_INT + S_L_45_Glutamate_c_M_D_INT + S_Pyrophosphate_c_M_D_INT	ATP_c + H2O_c + L-Glutamine_c + Xanthosine 5'-phosphate = AMP_c + GMP + L-Glutamate_c + Pyrophosphate_c	1	0	10000	0
416	R_R01248_c	M	D	INT	S_L_45_Proline_c_M_D_INT + S_NAD_43__c_M_D_INT = S__40_S_41__45_1_45_Pyrroline_45_5_45_carboxylate_c_M_D_INT + S_H_43__c_M_D_INT + S_NADH_c_M_D_INT	L-Proline + NAD+ = (S)-1-Pyrroline-5-carboxylate + H+_c + NADH	0	-10000	10000	-0.01
417	R_R01252_c	M	D	INT	S_2_45_Oxoglutarate_c_M_D_INT + S_L_45_Proline_c_M_D_INT + S_Oxygen_c_M_D_INT = S_CO2_c_M_D_INT + S_Succinate_c_M_D_INT + S_trans_45_4_45_Hydroxy_45_L_45_proline_c_M_D_INT	2-Oxoglutarate_c + L-Proline + Oxygen_c = CO2_c + Succinate_c + trans-4-Hydroxy-L-proline	1	0	10000	0
418	R_R01262_c	M	D	INT	S_Glutathione_c_M_D_INT + S_L_45_Amino_32_acid_c_M_D_INT = S__40_5_45_L_45_Glutamyl_41__45_L_45_amino_32_acid_c_M_D_INT + S_Cys_45_Gly_c_M_D_INT	Glutathione + L-Amino acid = (5-L-Glutamyl)-L-amino acid + Cys-Gly	1	0	10000	0
419	R_R01279_x	M	D	INT	S_Oxygen_x_M_D_INT + S_Palmitoyl_45_CoA_x_M_D_INT = S_H2O2_x_M_D_INT + S_trans_45_Hexadec_45_2_45_enoyl_45_CoA_x_M_D_INT	Oxygen_x + Palmitoyl-CoA = H2O2_x + trans-Hexadec-2-enoyl-CoA	1	0	10000	0
420	R_R01280_x	M	D	INT	S_ATP_x_M_D_INT + S_CoA_x_M_D_INT + S_Hexadecanoic_32_acid_x_M_D_INT = S_AMP_x_M_D_INT + S_Palmitoyl_45_CoA_x_M_D_INT + S_Pyrophosphate_x_M_D_INT	ATP_x + CoA_x + Hexadecanoic acid_x = AMP_x + Palmitoyl-CoA + Pyrophosphate_x	0	-10000	10000	0
421	R_R01281_c	M	D	INT	S_L_45_Serine_c_M_D_INT + S_Palmitoyl_45_CoA_c_M_D_INT = S_3_45_Dehydrosphinganine_c_M_D_INT + S_CO2_c_M_D_INT + S_CoA_c_M_D_INT	L-Serine_c + Palmitoyl-CoA = 3-Dehydrosphinganine + CO2_c + CoA_c	1	0	10000	0
422	R_R01286_c	M	D	INT	S_H2O_c_M_D_INT + S_L_45_Cystathionine_c_M_D_INT = S_L_45_Homocysteine_c_M_D_INT + S_NH3_c_M_D_INT + S_Pyruvate_c_M_D_INT	H2O_c + L-Cystathionine = L-Homocysteine + NH3_c + Pyruvate_c	1	0	10000	0
423	R_R01287_c	M	D	INT	S_Hydrogen_sulfide_c_M_D_INT + S_O_45_Acetyl_45_L_45_homoserine_c_M_D_INT = S_Acetate_c_M_D_INT + S_L_45_Homocysteine_c_M_D_INT	Hydrogen_sulfide_c + O-Acetyl-L-homoserine = Acetate_c + L-Homocysteine	1	0	10000	0.026
424	R_R01288_c	M	D	INT	S_O_45_Succinyl_45_L_45_homoserine_c_M_D_INT + S_Sulfide_c_M_D_INT = S_L_45_Homocysteine_c_M_D_INT + S_Succinate_c_M_D_INT	O-Succinyl-L-homoserine + Sulfide = L-Homocysteine + Succinate_c	0	-10000	10000	0
425	R_R01303_c	M	D	INT	S_4_45_Hydroxybenzoate_c_M_D_INT + S_Acceptor_c_M_D_INT + S_H2O_c_M_D_INT = S_4_45_Hydroxybenzaldehyde_c_M_D_INT + S_Oxygen_c_M_D_INT + S_Reduced_32_acceptor_c_M_D_INT	4-Hydroxybenzoate + Acceptor + H2O_c = 4-Hydroxybenzaldehyde + Oxygen_c + Reduced acceptor	1	0	10000	0
426	R_R01310_c	M	D	INT	S_H2O_c_M_D_INT + S_Phosphatidylcholine_c_M_D_INT = S_Choline_c_M_D_INT + S_Phosphatidate_c_M_D_INT	H2O_c + Phosphatidylcholine = Choline + Phosphatidate	1	0	10000	0
427	R_R01324_m	M	D	INT	S_Citrate_m_M_D_INT = S_Isocitrate_m_M_D_INT	Citrate_m = Isocitrate	0	-10000	10000	-0.14
428	R_R01324_c	M	D	INT	S_Citrate_c_M_D_INT = S_Isocitrate_c_M_D_INT	Citrate_c = Isocitrate_c	0	-10000	10000	10000
429	R_R01325_x	M	D	INT	S_Citrate_x_M_D_INT = S_H2O_x_M_D_INT + S_cis_45_Aconitate_x_M_D_INT	Citrate_x = H2O_x + cis-Aconitate	0	-10000	10000	-10000
430	R_R01326_c	M	D	INT	S_ATP_c_M_D_INT + S_D_45_Mannose_c_M_D_INT = S_ADP_c_M_D_INT + S_D_45_Mannose_32_6_45_phosphate_c_M_D_INT	ATP_c + D-Mannose = ADP_c + D-Mannose 6-phosphate	1	0	10000	0
431	R_R01329_c	M	D	INT	S_Epimelibiose_c_M_D_INT + S_H2O_c_M_D_INT = S_D_45_Galactose_c_M_D_INT + S_D_45_Mannose_c_M_D_INT	Epimelibiose + H2O_c = D-Galactose + D-Mannose	0	-10000	10000	0
432	R_R01354_c	M	D	INT	S_ATP_c_M_D_INT + S_Propanoate_c_M_D_INT = S_Propinol_32_adenylate_c_M_D_INT + S_Pyrophosphate_c_M_D_INT	ATP_c + Propanoate = Propinol adenylate + Pyrophosphate_c	0	-10000	10000	0
433	R_R01360_c	M	D	INT	S__40_S_41__45_3_45_Hydroxy_45_3_45_methylglutaryl_45_CoA_c_M_D_INT = S_Acetoacetate_c_M_D_INT + S_Acetyl_45_CoA_c_M_D_INT	(S)-3-Hydroxy-3-methylglutaryl-CoA = Acetoacetate + Acetyl-CoA	0	-10000	10000	0
434	R_R01364_c	M	D	INT	S_Acetoacetate_c_M_D_INT + S_Fumarate_c_M_D_INT = S_4_45_Fumarylacetoacetate_c_M_D_INT + S_H2O_c_M_D_INT	Acetoacetate + Fumarate = 4-Fumarylacetoacetate + H2O_c	0	-10000	10000	0
435	R_R01372_c	M	D	INT	S_Oxygen_c_M_D_INT + S_Phenylpyruvate_c_M_D_INT = S_2_45_Hydroxyphenylacetate_c_M_D_INT + S_CO2_c_M_D_INT	Oxygen_c + Phenylpyruvate = 2-Hydroxyphenylacetate + CO2_c	1	0	10000	0
436	R_R01373_c	M	D	INT	S_Prephenate_c_M_D_INT = S_CO2_c_M_D_INT + S_H2O_c_M_D_INT + S_Phenylpyruvate_c_M_D_INT	Prephenate = CO2_c + H2O_c + Phenylpyruvate	0	-10000	10000	0.08
437	R_R01373N_c	M	D	INT	S_Prephenate_c_M_D_INT = S_CO2_c_M_D_INT + S_H2O_c_M_D_INT + S_Phenylpyruvate_c_M_D_INT	Prephenate = CO2_c + H2O_c + Phenylpyruvate	1	0	10000	0
438	R_R01397_c	M	D	INT	S_Carbamoyl_32_phosphate_c_M_D_INT + S_L_45_Aspartate_c_M_D_INT = S_N_45_Carbamoyl_45_L_45_aspartate_c_M_D_INT + S_Orthophosphate_c_M_D_INT	Carbamoyl phosphate + L-Aspartate_c = N-Carbamoyl-L-aspartate + Orthophosphate_c	1	0	10000	0
439	R_R01398_c	M	D	INT	S_Carbamoyl_32_phosphate_c_M_D_INT + S_L_45_Ornithine_c_M_D_INT = S_L_45_Citrulline_c_M_D_INT + S_Orthophosphate_c_M_D_INT	Carbamoyl phosphate + L-Ornithine_c = L-Citrulline_c + Orthophosphate_c	0	-10000	10000	2990.99
440	R_R01398_m	M	D	INT	S_Carbamoyl_32_phosphate_m_M_D_INT + S_L_45_Ornithine_m_M_D_INT = S_L_45_Citrulline_m_M_D_INT + S_Orthophosphate_m_M_D_INT	Carbamoyl phosphate + L-Ornithine_m = L-Citrulline_m + Orthophosphate_m	0	-10000	10000	0
441	R_R01398_p	M	D	INT	S_Carbamoyl_32_phosphate_p_M_D_INT + S_L_45_Ornithine_p_M_D_INT = S_L_45_Citrulline_p_M_D_INT + S_Orthophosphate_p_M_D_INT	Carbamoyl phosphate + L-Ornithine_p = L-Citrulline_p + Orthophosphate_p	0	-10000	10000	-2990.82
442	R_R01409_c	M	D	INT	S_Cyanohydrin_c_M_D_INT = S_Aldehyde_c_M_D_INT + S_Cyanide_c_M_D_INT	Cyanohydrin = Aldehyde + Cyanide	1	0	10000	0
443	R_R01451_c	M	D	INT	S_Cholesta_45_5_44_7_45_dien_45_3beta_45_ol_c_M_D_INT + S_H_43__c_M_D_INT + S_NADH_c_M_D_INT = S_Cholesterol_c_M_D_INT + S_NAD_43__c_M_D_INT	Cholesta-5,7-dien-3beta-ol + H+_c + NADH = Cholesterol + NAD+	1	0	10000	0
444	R_R01466_c	M	D	INT	S_H2O_c_M_D_INT + S_O_45_Phospho_45_L_45_homoserine_c_M_D_INT = S_L_45_Threonine_c_M_D_INT + S_Orthophosphate_c_M_D_INT	H2O_c + O-Phospho-L-homoserine = L-Threonine + Orthophosphate_c	1	0	10000	0.148
445	R_R01470_c	M	D	INT	S_H2O_c_M_D_INT + S_sn_45_glycero_45_3_45_Phosphoethanolamine_c_M_D_INT = S_Ethanolamine_c_M_D_INT + S_sn_45_Glycerol_32_3_45_phosphate_c_M_D_INT	H2O_c + sn-glycero-3-Phosphoethanolamine = Ethanolamine + sn-Glycerol 3-phosphate	1	0	10000	0
446	R_R01495_c	M	D	INT	S_ADP_c_M_D_INT + S_Ceramide_32_1_45_phosphate_c_M_D_INT = S_ATP_c_M_D_INT + S_N_45_Acylsphingosine_c_M_D_INT	ADP_c + Ceramide 1-phosphate = ATP_c + N-Acylsphingosine	1	0	10000	0
447	R_R01512_c	M	D	INT	S_3_45_Phospho_45_D_45_glycerate_c_M_D_INT + S_ATP_c_M_D_INT = S_3_45_Phospho_45_D_45_glyceroyl_32_phosphate_c_M_D_INT + S_ADP_c_M_D_INT	3-Phospho-D-glycerate_c + ATP_c = 3-Phospho-D-glyceroyl phosphate + ADP_c	0	-10000	10000	9812.79
448	R_R01512_p	M	D	INT	S_3_45_Phospho_45_D_45_glycerate_p_M_D_INT + S_ATP_p_M_D_INT = S_3_45_Phospho_45_D_45_glyceroyl_32_phosphate_p_M_D_INT + S_ADP_p_M_D_INT	3-Phospho-D-glycerate_p + ATP_p = 3-Phospho-D-glyceroyl phosphate + ADP_p	0	-10000	10000	-8514.14
449	R_R01513_c	M	D	INT	S_3_45_Phospho_45_D_45_glycerate_c_M_D_INT + S_NAD_43__c_M_D_INT = S_3_45_Phosphonooxypyruvate_c_M_D_INT + S_H_43__c_M_D_INT + S_NADH_c_M_D_INT	3-Phospho-D-glycerate_c + NAD+ = 3-Phosphonooxypyruvate + H+_c + NADH	0	-10000	10000	0
450	R_R01518_c	M	D	INT	S_2_45_Phospho_45_D_45_glycerate_c_M_D_INT = S_3_45_Phospho_45_D_45_glycerate_c_M_D_INT	2-Phospho-D-glycerate_c = 3-Phospho-D-glycerate_c	0	-10000	10000	-187.206
451	R_R01518_p	M	D	INT	S_2_45_Phospho_45_D_45_glycerate_p_M_D_INT = S_3_45_Phospho_45_D_45_glycerate_p_M_D_INT	2-Phospho-D-glycerate_p = 3-Phospho-D-glycerate_p	0	-10000	10000	183.456
452	R_R01523_c	M	D	INT	S_ATP_c_M_D_INT + S_D_45_Ribulose_32_5_45_phosphate_c_M_D_INT = S_ADP_c_M_D_INT + S_D_45_Ribulose_32_1_44_5_45_bisphosphate_c_M_D_INT	ATP_c + D-Ribulose 5-phosphate = ADP_c + D-Ribulose 1,5-bisphosphate	1	0	10000	0
453	R_R01523_p	M	D	INT	S_ATP_p_M_D_INT + S_D_45_Ribulose_32_5_45_phosphate_p_M_D_INT = S_ADP_p_M_D_INT + S_D_45_Ribulose_32_1_44_5_45_bisphosphate_p_M_D_INT	ATP_p + D-Ribulose 5-phosphate = ADP_p + D-Ribulose 1,5-bisphosphate	1	0	10000	741.945
454	R_R01528_c	M	D	INT	S_6_45_Phospho_45_D_45_gluconate_c_M_D_INT + S_NADP_43__c_M_D_INT = S_CO2_c_M_D_INT + S_D_45_Ribulose_32_5_45_phosphate_c_M_D_INT + S_H_43__c_M_D_INT + S_NADPH_c_M_D_INT	6-Phospho-D-gluconate + NADP+ = CO2_c + D-Ribulose 5-phosphate + H+_c + NADPH	1	0	10000	0
455	R_R01528_p	M	D	INT	S_6_45_Phospho_45_D_45_gluconate_p_M_D_INT + S_NADP_43__p_M_D_INT = S_CO2_p_M_D_INT + S_D_45_Ribulose_32_5_45_phosphate_p_M_D_INT + S_H_43__p_M_D_INT + S_NADPH_p_M_D_INT	6-Phospho-D-gluconate + NADP+ = CO2_p + D-Ribulose 5-phosphate + H+_p + NADPH	1	0	10000	36.075
456	R_R01529_c	M	D	INT	S_D_45_Ribulose_32_5_45_phosphate_c_M_D_INT = S_D_45_Xylulose_32_5_45_phosphate_c_M_D_INT	D-Ribulose 5-phosphate = D-Xylulose 5-phosphate	0	-10000	10000	-0.0713333
457	R_R01529_p	M	D	INT	S_D_45_Ribulose_32_5_45_phosphate_p_M_D_INT = S_D_45_Xylulose_32_5_45_phosphate_p_M_D_INT	D-Ribulose 5-phosphate = D-Xylulose 5-phosphate	0	-10000	10000	-470.58
458	R_R01547_c	M	D	INT	S_ATP_c_M_D_INT + S_dAMP_c_M_D_INT = S_ADP_c_M_D_INT + S_dADP_c_M_D_INT	ATP_c + dAMP = ADP_c + dADP	0	-10000	10000	0.002
459	R_R01560_c	M	D	INT	S_Adenosine_c_M_D_INT + S_H2O_c_M_D_INT = S_Inosine_c_M_D_INT + S_NH3_c_M_D_INT	Adenosine + H2O_c = Inosine + NH3_c	1	0	10000	0
460	R_R01567_c	M	D	INT	S_ATP_c_M_D_INT + S_Thymidine_c_M_D_INT = S_ADP_c_M_D_INT + S_dTMP_c_M_D_INT	ATP_c + Thymidine = ADP_c + dTMP	1	0	10000	0
461	R_R01569_c	M	D	INT	S_H2O_c_M_D_INT + S_dTMP_c_M_D_INT = S_Orthophosphate_c_M_D_INT + S_Thymidine_c_M_D_INT	H2O_c + dTMP = Orthophosphate_c + Thymidine	1	0	10000	0
462	R_R01600_c	M	D	INT	S_ATP_c_M_D_INT + S_beta_45_D_45_Glucose_c_M_D_INT = S_ADP_c_M_D_INT + S_beta_45_D_45_Glucose_32_6_45_phosphate_c_M_D_INT	ATP_c + beta-D-Glucose = ADP_c + beta-D-Glucose 6-phosphate	1	0	10000	0
463	R_R01602_c	M	D	INT	S_alpha_45_D_45_Glucose_c_M_D_INT = S_beta_45_D_45_Glucose_c_M_D_INT	alpha-D-Glucose_c = beta-D-Glucose	0	-10000	10000	0
464	R_R01613_c	M	D	INT	3 S_Malonyl_45_CoA_c_M_D_INT + S_p_45_Coumaroyl_45_CoA_c_M_D_INT = 3 S_CO2_c_M_D_INT + 4 S_CoA_c_M_D_INT + S_Isosalipurpol_c_M_D_INT	3 Malonyl-CoA + p-Coumaroyl-CoA = 3 CO2_c + 4 CoA_c + Isosalipurpol	1	0	10000	0
465	R_R01616_c	M	D	INT	S_4_45_Coumarate_c_M_D_INT + S_ATP_c_M_D_INT + S_CoA_c_M_D_INT = S_AMP_c_M_D_INT + S_Pyrophosphate_c_M_D_INT + S_p_45_Coumaroyl_45_CoA_c_M_D_INT	4-Coumarate + ATP_c + CoA_c = AMP_c + Pyrophosphate_c + p-Coumaroyl-CoA	1	0	10000	0.088
466	R_R01624_c	M	D	INT	S_Acetyl_45_CoA_c_M_D_INT + S_Acyl_45_carrier_32_protein_c_M_D_INT = S_Acetyl_45__91_acyl_45_carrier_32_protein_93__c_M_D_INT + S_CoA_c_M_D_INT	Acetyl-CoA + Acyl-carrier protein = Acetyl-[acyl-carrier protein] + CoA_c	0	-10000	10000	0
467	R_R01624_p	M	D	INT	S_Acetyl_45_CoA_p_M_D_INT + S_Acyl_45_carrier_32_protein_p_M_D_INT = S_Acetyl_45__91_acyl_45_carrier_32_protein_93__p_M_D_INT + S_CoA_p_M_D_INT	Acetyl-CoA + Acyl-carrier protein = Acetyl-[acyl-carrier protein] + CoA	0	-10000	10000	0.23
468	R_R01626_c	M	D	INT	S_Acyl_45_carrier_32_protein_c_M_D_INT + S_Malonyl_45_CoA_c_M_D_INT = S_CoA_c_M_D_INT + S_Malonyl_45__91_acyl_45_carrier_32_protein_93__c_M_D_INT	Acyl-carrier protein + Malonyl-CoA = CoA_c + Malonyl-[acyl-carrier protein]	0	-10000	10000	0
469	R_R01626_p	M	D	INT	S_Acyl_45_carrier_32_protein_p_M_D_INT + S_Malonyl_45_CoA_p_M_D_INT = S_CoA_p_M_D_INT + S_Malonyl_45__91_acyl_45_carrier_32_protein_93__p_M_D_INT	Acyl-carrier protein + Malonyl-CoA = CoA + Malonyl-[acyl-carrier protein]	0	-10000	10000	1.61
470	R_R01641_c	M	D	INT	S__40_2R_41__45_2_45_Hydroxy_45_3_45__40_phosphonooxy_41__45_propanal_c_M_D_INT + S_D_45_Sedoheptulose_32_7_45_phosphate_c_M_D_INT = S_D_45_Ribose_32_5_45_phosphate_c_M_D_INT + S_D_45_Xylulose_32_5_45_phosphate_c_M_D_INT	(2R)-2-Hydroxy-3-(phosphonooxy)-propanal_c + D-Sedoheptulose 7-phosphate = D-Ribose 5-phosphate + D-Xylulose 5-phosphate	0	-10000	10000	0.0296667
471	R_R01641_p	M	D	INT	S__40_2R_41__45_2_45_Hydroxy_45_3_45__40_phosphonooxy_41__45_propanal_p_M_D_INT + S_D_45_Sedoheptulose_32_7_45_phosphate_p_M_D_INT = S_D_45_Ribose_32_5_45_phosphate_p_M_D_INT + S_D_45_Xylulose_32_5_45_phosphate_p_M_D_INT	(2R)-2-Hydroxy-3-(phosphonooxy)-propanal_p + D-Sedoheptulose 7-phosphate = D-Ribose 5-phosphate + D-Xylulose 5-phosphate	0	-10000	10000	235.29
472	R_R01645_c	M	D	INT	S_4_45_Hydroxy_45_2_45_oxo_45_heptanedioate_c_M_D_INT = S_Pyruvate_c_M_D_INT + S_Succinate_32_semialdehyde_c_M_D_INT	4-Hydroxy-2-oxo-heptanedioate = Pyruvate_c + Succinate semialdehyde	1	0	10000	0
473	R_R01655_c	M	D	INT	S_5_44_10_45_Methenyltetrahydrofolate_c_M_D_INT + S_H2O_c_M_D_INT = S_10_45_Formyltetrahydrofolate_c_M_D_INT + S_H_43__c_M_D_INT	5,10-Methenyltetrahydrofolate + H2O_c = 10-Formyltetrahydrofolate + H+_c	0	-10000	10000	0.0449
474	R_R01658_c	M	D	INT	S_Dimethylallyl_32_diphosphate_c_M_D_INT + S_Isopentenyl_32_diphosphate_c_M_D_INT = S_Geranyl_32_diphosphate_c_M_D_INT + S_Pyrophosphate_c_M_D_INT	Dimethylallyl diphosphate + Isopentenyl diphosphate = Geranyl diphosphate + Pyrophosphate_c	1	0	10000	0
475	R_R01663_c	M	D	INT	S_H2O_c_M_D_INT + S_dCMP_c_M_D_INT = S_NH3_c_M_D_INT + S_dUMP_c_M_D_INT	H2O_c + dCMP = NH3_c + dUMP	1	0	10000	0
476	R_R01664_c	M	D	INT	S_H2O_c_M_D_INT + S_dCMP_c_M_D_INT = S_Deoxycytidine_c_M_D_INT + S_Orthophosphate_c_M_D_INT	H2O_c + dCMP = Deoxycytidine + Orthophosphate_c	1	0	10000	0
477	R_R01678_c	M	D	INT	S_H2O_c_M_D_INT + S_Lactose_c_M_D_INT = S_D_45_Galactose_c_M_D_INT + S_alpha_45_D_45_Glucose_c_M_D_INT	H2O_c + Lactose = D-Galactose + alpha-D-Glucose_c	1	0	10000	0
478	R_R01679_c	M	D	INT	S_Lactose_c_M_D_INT + S_Orthophosphate_c_M_D_INT = S_H2O_c_M_D_INT + S_Lactose_32_6_45_phosphate_c_M_D_INT	Lactose + Orthophosphate_c = H2O_c + Lactose 6-phosphate	1	0	10000	0
479	R_R01682_c	M	D	INT	S_L_45_Cysteate_c_M_D_INT = S_CO2_c_M_D_INT + S_Taurine_c_M_D_INT	L-Cysteate = CO2_c + Taurine	1	0	10000	0
480	R_R01687_c	M	D	INT	S__40_5_45_L_45_Glutamyl_41__45_peptide_c_M_D_INT + S_Taurine_c_M_D_INT = S_5_45_L_45_Glutamyl_45_taurine_c_M_D_INT + S_Peptide_c_M_D_INT	(5-L-Glutamyl)-peptide + Taurine = 5-L-Glutamyl-taurine + Peptide	1	0	10000	0
481	R_R01701_c	M	D	INT	S_3_45_Methyl_45_2_45_oxobutanoic_32_acid_c_M_D_INT + S_Lipoamide_c_M_D_INT = S_CO2_c_M_D_INT + S_S_45__40_2_45_Methylpropanoyl_41__45_dihydrolipoamide_c_M_D_INT	3-Methyl-2-oxobutanoic acid + Lipoamide = CO2_c + S-(2-Methylpropanoyl)-dihydrolipoamide	1	0	10000	0
482	R_R01702_c	M	D	INT	S_4_45_Methyl_45_2_45_oxopentanoate_c_M_D_INT + S_Lipoamide_c_M_D_INT = S_CO2_c_M_D_INT + S_S_45__40_3_45_Methylbutanoyl_41__45_dihydrolipoamide_c_M_D_INT	4-Methyl-2-oxopentanoate + Lipoamide = CO2_c + S-(3-Methylbutanoyl)-dihydrolipoamide	1	0	10000	0
483	R_R01714_c	M	D	INT	S_5_45_O_45__40_1_45_Carboxyvinyl_41__45_3_45_phosphoshikimate_c_M_D_INT = S_Chorismate_c_M_D_INT + S_Orthophosphate_c_M_D_INT	5-O-(1-Carboxyvinyl)-3-phosphoshikimate = Chorismate + Orthophosphate_c	1	0	10000	0.294
484	R_R01715_c	M	D	INT	S_Chorismate_c_M_D_INT = S_Prephenate_c_M_D_INT	Chorismate = Prephenate	0	-10000	10000	0.254
485	R_R01717_c	M	D	INT	S_Chorismate_c_M_D_INT = S_Isochorismate_c_M_D_INT	Chorismate = Isochorismate	0	-10000	10000	0
486	R_R01719_c	M	D	INT	S_ATP_c_M_D_INT + S_H2O_c_M_D_INT = S_ADP_c_M_D_INT + S_Isomaltose_c_M_D_INT + S_Orthophosphate_c_M_D_INT	ATP_c + H2O_c = ADP_c + Isomaltose + Orthophosphate_c	1	0	10000	0
487	R_R01736_c	M	D	INT	S__40_R_41__45_S_45_Lactoylglutathione_c_M_D_INT + S_H2O_c_M_D_INT = S__40_R_41__45_Lactate_c_M_D_INT + S_Glutathione_c_M_D_INT	(R)-S-Lactoylglutathione + H2O_c = (R)-Lactate + Glutathione	1	0	10000	0
488	R_R01737_c	M	D	INT	S_ATP_c_M_D_INT + S_D_45_Gluconic_32_acid_c_M_D_INT = S_6_45_Phospho_45_D_45_gluconate_c_M_D_INT + S_ADP_c_M_D_INT	ATP_c + D-Gluconic acid = 6-Phospho-D-gluconate + ADP_c	1	0	10000	0
489	R_R01752_c	M	D	INT	S_D_45_Glyceraldehyde_c_M_D_INT + S_H2O_c_M_D_INT + S_NAD_43__c_M_D_INT = S_D_45_Glycerate_c_M_D_INT + S_H_43__c_M_D_INT + S_NADH_c_M_D_INT	D-Glyceraldehyde + H2O_c + NAD+ = D-Glycerate_c + H+_c + NADH	0	-10000	10000	-106.019
490	R_R01768_c	M	D	INT	S_NADH_c_M_D_INT + S_Xanthine_c_M_D_INT = S_H2O_c_M_D_INT + S_Hypoxanthine_c_M_D_INT + S_NAD_43__c_M_D_INT	NADH + Xanthine = H2O_c + Hypoxanthine + NAD+	1	0	10000	17.9085
491	R_R01769_c	M	D	INT	S_H2O_c_M_D_INT + S_Hypoxanthine_c_M_D_INT + S_Oxygen_c_M_D_INT = S_H2O2_c_M_D_INT + S_Xanthine_c_M_D_INT	H2O_c + Hypoxanthine + Oxygen_c = H2O2 + Xanthine	1	0	10000	0
492	R_R01771_c	M	D	INT	S_ATP_c_M_D_INT + S_L_45_Homoserine_c_M_D_INT = S_ADP_c_M_D_INT + S_O_45_Phospho_45_L_45_homoserine_c_M_D_INT	ATP_c + L-Homoserine = ADP_c + O-Phospho-L-homoserine	1	0	10000	0.148
493	R_R01773_c	M	D	INT	S_L_45_Homoserine_c_M_D_INT + S_NAD_43__c_M_D_INT = S_H_43__c_M_D_INT + S_L_45_Aspartate_32_4_45_semialdehyde_c_M_D_INT + S_NADH_c_M_D_INT	L-Homoserine + NAD+ = H+_c + L-Aspartate 4-semialdehyde + NADH	0	-10000	10000	-0.148
494	R_R01786_c	M	D	INT	S_ATP_c_M_D_INT + S_alpha_45_D_45_Glucose_c_M_D_INT = S_ADP_c_M_D_INT + S_alpha_45_D_45_Glucose_32_6_45_phosphate_c_M_D_INT	ATP_c + alpha-D-Glucose_c = ADP_c + alpha-D-Glucose 6-phosphate_c	1	0	10000	0
495	R_R01799_c	M	D	INT	S_CTP_c_M_D_INT + S_Phosphatidate_c_M_D_INT = S_CDP_45_diacylglycerol_c_M_D_INT + S_Pyrophosphate_c_M_D_INT	CTP_c + Phosphatidate = CDP-diacylglycerol + Pyrophosphate_c	1	0	10000	0
496	R_R01801_c	M	D	INT	S_CDP_45_diacylglycerol_c_M_D_INT + S_sn_45_Glycerol_32_3_45_phosphate_c_M_D_INT = S_CMP_c_M_D_INT + S_Phosphatidylglycerophosphate_c_M_D_INT	CDP-diacylglycerol + sn-Glycerol 3-phosphate = CMP + Phosphatidylglycerophosphate	1	0	10000	0
497	R_R01802_c	M	D	INT	S_CDP_45_diacylglycerol_c_M_D_INT + S_myo_45_Inositol_c_M_D_INT = S_1_45_Phosphatidyl_45_D_45_myo_45_inositol_c_M_D_INT + S_CMP_c_M_D_INT	CDP-diacylglycerol + myo-Inositol = 1-Phosphatidyl-D-myo-inositol + CMP	1	0	10000	0
498	R_R01818_c	M	D	INT	S_D_45_Mannose_32_6_45_phosphate_c_M_D_INT = S_D_45_Mannose_32_1_45_phosphate_c_M_D_INT	D-Mannose 6-phosphate = D-Mannose 1-phosphate	0	-10000	10000	0
499	R_R01819_c	M	D	INT	S_D_45_Mannose_32_6_45_phosphate_c_M_D_INT = S_beta_45_D_45_Fructose_32_6_45_phosphate_c_M_D_INT	D-Mannose 6-phosphate = beta-D-Fructose 6-phosphate	0	-10000	10000	0
500	R_R01826_c	M	D	INT	S_D_45_Erythrose_32_4_45_phosphate_c_M_D_INT + S_H2O_c_M_D_INT + S_Phosphoenolpyruvate_c_M_D_INT = S_2_45_Dehydro_45_3_45_deoxy_45_D_45_arabino_45_heptonate_32_7_45_phosphate_c_M_D_INT + S_Orthophosphate_c_M_D_INT	D-Erythrose 4-phosphate + H2O_c + Phosphoenolpyruvate_c = 2-Dehydro-3-deoxy-D-arabino-heptonate 7-phosphate + Orthophosphate_c	1	0	10000	0.294
501	R_R01827_c	M	D	INT	S__40_2R_41__45_2_45_Hydroxy_45_3_45__40_phosphonooxy_41__45_propanal_c_M_D_INT + S_D_45_Sedoheptulose_32_7_45_phosphate_c_M_D_INT = S_D_45_Erythrose_32_4_45_phosphate_c_M_D_INT + S_beta_45_D_45_Fructose_32_6_45_phosphate_c_M_D_INT	(2R)-2-Hydroxy-3-(phosphonooxy)-propanal_c + D-Sedoheptulose 7-phosphate = D-Erythrose 4-phosphate + beta-D-Fructose 6-phosphate	0	-10000	10000	-0.0296667
502	R_R01827_p	M	D	INT	S__40_2R_41__45_2_45_Hydroxy_45_3_45__40_phosphonooxy_41__45_propanal_p_M_D_INT + S_D_45_Sedoheptulose_32_7_45_phosphate_p_M_D_INT = S_D_45_Erythrose_32_4_45_phosphate_p_M_D_INT + S_beta_45_D_45_Fructose_32_6_45_phosphate_p_M_D_INT	(2R)-2-Hydroxy-3-(phosphonooxy)-propanal_p + D-Sedoheptulose 7-phosphate = D-Erythrose 4-phosphate + beta-D-Fructose 6-phosphate	0	-10000	10000	-235.29
503	R_R01829_c	M	D	INT	S_D_45_Erythrose_32_4_45_phosphate_c_M_D_INT + S_Glycerone_32_phosphate_c_M_D_INT = S_Sedoheptulose_32_1_44_7_45_bisphosphate_c_M_D_INT	D-Erythrose 4-phosphate + Glycerone phosphate_c = Sedoheptulose 1,7-bisphosphate	1	0	10000	0
504	R_R01829_p	M	D	INT	S_D_45_Erythrose_32_4_45_phosphate_p_M_D_INT + S_Glycerone_32_phosphate_p_M_D_INT = S_Sedoheptulose_32_1_44_7_45_bisphosphate_p_M_D_INT	D-Erythrose 4-phosphate + Glycerone phosphate_p = Sedoheptulose 1,7-bisphosphate	1	0	10000	0
505	R_R01830_c	M	D	INT	S__40_2R_41__45_2_45_Hydroxy_45_3_45__40_phosphonooxy_41__45_propanal_c_M_D_INT + S_beta_45_D_45_Fructose_32_6_45_phosphate_c_M_D_INT = S_D_45_Erythrose_32_4_45_phosphate_c_M_D_INT + S_D_45_Xylulose_32_5_45_phosphate_c_M_D_INT	(2R)-2-Hydroxy-3-(phosphonooxy)-propanal_c + beta-D-Fructose 6-phosphate = D-Erythrose 4-phosphate + D-Xylulose 5-phosphate	0	-10000	10000	0.323667
506	R_R01830_p	M	D	INT	S__40_2R_41__45_2_45_Hydroxy_45_3_45__40_phosphonooxy_41__45_propanal_p_M_D_INT + S_beta_45_D_45_Fructose_32_6_45_phosphate_p_M_D_INT = S_D_45_Erythrose_32_4_45_phosphate_p_M_D_INT + S_D_45_Xylulose_32_5_45_phosphate_p_M_D_INT	(2R)-2-Hydroxy-3-(phosphonooxy)-propanal_p + beta-D-Fructose 6-phosphate = D-Erythrose 4-phosphate + D-Xylulose 5-phosphate	0	-10000	10000	235.29
507	R_R01845_c	M	D	INT	S_H2O_c_M_D_INT + S_Sedoheptulose_32_1_44_7_45_bisphosphate_c_M_D_INT = S_Orthophosphate_c_M_D_INT + S_Sedoheptulose_32_7_45_phosphate_c_M_D_INT	H2O_c + Sedoheptulose 1,7-bisphosphate = Orthophosphate_c + Sedoheptulose 7-phosphate	1	0	10000	0
508	R_R01845_p	M	D	INT	S_H2O_p_M_D_INT + S_Sedoheptulose_32_1_44_7_45_bisphosphate_p_M_D_INT = S_Orthophosphate_p_M_D_INT + S_Sedoheptulose_32_7_45_phosphate_p_M_D_INT	H2O_p + Sedoheptulose 1,7-bisphosphate = Orthophosphate_p + Sedoheptulose 7-phosphate	1	0	10000	0
509	R_R01857_c	M	D	INT	S_ATP_c_M_D_INT + S_dGDP_c_M_D_INT = S_ADP_c_M_D_INT + S_dGTP_c_M_D_INT	ATP_c + dGDP = ADP_c + dGTP_c	0	-10000	10000	0.0013
510	R_R01867_c	M	D	INT	S__40_S_41__45_Dihydroorotate_c_M_D_INT + S_Oxygen_c_M_D_INT = S_H2O2_c_M_D_INT + S_Orotate_c_M_D_INT	(S)-Dihydroorotate + Oxygen_c = H2O2 + Orotate	0	-10000	10000	0
511	R_R01870_c	M	D	INT	S_Orotidine_32_5_39__45_phosphate_c_M_D_INT + S_Pyrophosphate_c_M_D_INT = S_5_45_Phospho_45_alpha_45_D_45_ribose_32_1_45_diphosphate_c_M_D_INT + S_Orotate_c_M_D_INT	Orotidine 5'-phosphate + Pyrophosphate_c = 5-Phospho-alpha-D-ribose 1-diphosphate + Orotate	0	-10000	10000	0
512	R_R01878_c	M	D	INT	S_Cytidine_c_M_D_INT + S_H2O_c_M_D_INT = S_NH3_c_M_D_INT + S_Uridine_c_M_D_INT	Cytidine + H2O_c = NH3_c + Uridine	1	0	10000	0
513	R_R01887_c	M	D	INT	2 S_H2O_c_M_D_INT + S_gamma_45_Amino_45_gamma_45_cyanobutanoate_c_M_D_INT = S_Glutamate_c_M_D_INT + S_NH3_c_M_D_INT	2 H2O_c + gamma-Amino-gamma-cyanobutanoate = Glutamate + NH3_c	1	0	10000	0
514	R_R01900_x	M	D	INT	S_H2O_x_M_D_INT + S_cis_45_Aconitate_x_M_D_INT = S_Isocitrate_x_M_D_INT	H2O_x + cis-Aconitate = Isocitrate_x	0	-10000	10000	-10000
515	R_R01909_c	M	D	INT	S_ATP_c_M_D_INT + S_Pyridoxine_c_M_D_INT = S_ADP_c_M_D_INT + S_Pyridoxine_32_phosphate_c_M_D_INT	ATP_c + Pyridoxine = ADP_c + Pyridoxine phosphate	1	0	10000	0
516	R_R01920_c	M	D	INT	S_Putrescine_c_M_D_INT + S_S_45_Adenosylmethioninamine_c_M_D_INT = S_5_39__45_Methylthioadenosine_c_M_D_INT + S_Spermidine_c_M_D_INT	Putrescine + S-Adenosylmethioninamine = 5'-Methylthioadenosine + Spermidine	1	0	10000	0
517	R_R01933_c	M	D	INT	S_2_45_Oxoadipate_c_M_D_INT + S_CoA_c_M_D_INT + S_NAD_43__c_M_D_INT = S_CO2_c_M_D_INT + S_Glutaryl_45_CoA_c_M_D_INT + S_H_43__c_M_D_INT + S_NADH_c_M_D_INT	2-Oxoadipate + CoA_c + NAD+ = CO2_c + Glutaryl-CoA + H+_c + NADH	1	0	10000	0
518	R_R01940_c	M	D	INT	S_2_45_Oxoadipate_c_M_D_INT + S_Lipoamide_c_M_D_INT = S_CO2_c_M_D_INT + S_S_45_Glutaryldihydrolipoamide_c_M_D_INT	2-Oxoadipate + Lipoamide = CO2_c + S-Glutaryldihydrolipoamide	1	0	10000	0
519	R_R01942_c	M	D	INT	S_Caffeoyl_45_CoA_c_M_D_INT + S_S_45_Adenosyl_45_L_45_methionine_c_M_D_INT = S_Feruloyl_45_CoA_c_M_D_INT + S_S_45_Adenosyl_45_L_45_homocysteine_c_M_D_INT	Caffeoyl-CoA + S-Adenosyl-L-methionine = Feruloyl-CoA + S-Adenosyl-L-homocysteine	1	0	10000	0.048
520	R_R01943_c	M	D	INT	S_3_44_4_45_Dihydroxy_45_trans_45_cinnamate_c_M_D_INT + S_ATP_c_M_D_INT + S_CoA_c_M_D_INT = S_AMP_c_M_D_INT + S_Caffeoyl_45_CoA_c_M_D_INT + S_Pyrophosphate_c_M_D_INT	3,4-Dihydroxy-trans-cinnamate + ATP_c + CoA_c = AMP_c + Caffeoyl-CoA + Pyrophosphate_c	1	0	10000	0
521	R_R01954_c	M	D	INT	S_ATP_c_M_D_INT + S_L_45_Aspartate_c_M_D_INT + S_L_45_Citrulline_c_M_D_INT = S_AMP_c_M_D_INT + S_N_45__40_L_45_Arginino_41_succinate_c_M_D_INT + S_Pyrophosphate_c_M_D_INT	ATP_c + L-Aspartate_c + L-Citrulline_c = AMP_c + N-(L-Arginino)succinate + Pyrophosphate_c	0	-10000	10000	0.166
522	R_R01961_c	M	D	INT	S_ATP_c_M_D_INT + S_D_45_Glucosamine_c_M_D_INT = S_ADP_c_M_D_INT + S_D_45_Glucosamine_32_6_45_phosphate_c_M_D_INT	ATP_c + D-Glucosamine = ADP_c + D-Glucosamine 6-phosphate	1	0	10000	0
523	R_R01966_c	M	D	INT	S_D_45_Glucosamine_c_M_D_INT = S_D_45_Glucosaminide_c_M_D_INT + S_H2O_c_M_D_INT	D-Glucosamine = D-Glucosaminide + H2O_c	1	0	10000	0
524	R_R01968_c	M	D	INT	S_H2O_c_M_D_INT + S_dGMP_c_M_D_INT = S_Deoxyguanosine_c_M_D_INT + S_Orthophosphate_c_M_D_INT	H2O_c + dGMP = Deoxyguanosine + Orthophosphate_c	0	-10000	10000	-0.0013
525	R_R01976_c	M	D	INT	S__40_S_41__45_3_45_Hydroxybutanoyl_45_CoA_c_M_D_INT + S_NADP_43__c_M_D_INT = S_Acetoacetyl_45_CoA_c_M_D_INT + S_H_43__c_M_D_INT + S_NADPH_c_M_D_INT	(S)-3-Hydroxybutanoyl-CoA + NADP+ = Acetoacetyl-CoA + H+_c + NADPH	0	-10000	10000	0
526	R_R01978_c	M	D	INT	S__40_S_41__45_3_45_Hydroxy_45_3_45_methylglutaryl_45_CoA_c_M_D_INT + S_CoA_c_M_D_INT = S_Acetoacetyl_45_CoA_c_M_D_INT + S_Acetyl_45_CoA_c_M_D_INT + S_H2O_c_M_D_INT	(S)-3-Hydroxy-3-methylglutaryl-CoA + CoA_c = Acetoacetyl-CoA + Acetyl-CoA + H2O_c	0	-10000	10000	0
527	R_R01982_c	M	D	INT	S_H2O_c_M_D_INT = S_D_45_Galacturonate_c_M_D_INT + S_Pectate_c_M_D_INT	H2O_c = D-Galacturonate + Pectate	1	0	10000	0
528	R_R01986_c	M	D	INT	S_4_45_Aminobutanal_c_M_D_INT + S_H2O_c_M_D_INT + S_NADP_43__c_M_D_INT = S_4_45_Aminobutanoate_c_M_D_INT + S_NADPH_c_M_D_INT	4-Aminobutanal + H2O_c + NADP+ = 4-Aminobutanoate + NADPH	1	0	10000	0
529	R_R01993_c	M	D	INT	S__40_S_41__45_Dihydroorotate_c_M_D_INT + S_H2O_c_M_D_INT = S_N_45_Carbamoyl_45_L_45_aspartate_c_M_D_INT	(S)-Dihydroorotate + H2O_c = N-Carbamoyl-L-aspartate	0	-10000	10000	0
530	R_R02003_c	M	D	INT	S_Geranyl_32_diphosphate_c_M_D_INT + S_Isopentenyl_32_diphosphate_c_M_D_INT = S_Pyrophosphate_c_M_D_INT + S_trans_44_trans_45_Farnesyl_32_diphosphate_c_M_D_INT	Geranyl diphosphate + Isopentenyl diphosphate = Pyrophosphate_c + trans,trans-Farnesyl diphosphate	1	0	10000	0
531	R_R02006_c	M	D	INT	S_Geranyl_32_diphosphate_c_M_D_INT + S_H2O_c_M_D_INT = S_Pyrophosphate_c_M_D_INT + S_Sabinene_32_hydrate_c_M_D_INT	Geranyl diphosphate + H2O_c = Pyrophosphate_c + Sabinene hydrate	1	0	10000	0
532	R_R02016_c	M	D	INT	S_H_43__c_M_D_INT + S_NADPH_c_M_D_INT + S_Oxidized_32_thioredoxin_c_M_D_INT = S_NADP_43__c_M_D_INT + S_Thioredoxin_c_M_D_INT	H+_c + NADPH + Oxidized thioredoxin = NADP+ + Thioredoxin	1	0	10000	0.0066
533	R_R02017_c	M	D	INT	S_ADP_c_M_D_INT + S_Thioredoxin_c_M_D_INT = S_H2O_c_M_D_INT + S_Oxidized_32_thioredoxin_c_M_D_INT + S_dADP_c_M_D_INT	ADP_c + Thioredoxin = H2O_c + Oxidized thioredoxin + dADP	1	0	10000	0
534	R_R02018_c	M	D	INT	S_Thioredoxin_c_M_D_INT + S_UDP_c_M_D_INT = S_H2O_c_M_D_INT + S_Oxidized_32_thioredoxin_c_M_D_INT + S_dUDP_c_M_D_INT	Thioredoxin + UDP = H2O_c + Oxidized thioredoxin + dUDP	1	0	10000	0.0053
535	R_R02019_c	M	D	INT	S_GDP_c_M_D_INT + S_Thioredoxin_c_M_D_INT = S_H2O_c_M_D_INT + S_Oxidized_32_thioredoxin_c_M_D_INT + S_dGDP_c_M_D_INT	GDP + Thioredoxin = H2O_c + Oxidized thioredoxin + dGDP	1	0	10000	0
536	R_R02024_c	M	D	INT	S_CDP_c_M_D_INT + S_Thioredoxin_c_M_D_INT = S_H2O_c_M_D_INT + S_Oxidized_32_thioredoxin_c_M_D_INT + S_dCDP_c_M_D_INT	CDP + Thioredoxin = H2O_c + Oxidized thioredoxin + dCDP	1	0	10000	0.0013
537	R_R02026_c	M	D	INT	S_H_43__c_M_D_INT + S_O_45_Acetyl_45_L_45_homoserine_c_M_D_INT + S_Thioredoxin_c_M_D_INT + S_Thiosulfate_c_M_D_INT = S_Acetate_c_M_D_INT + S_L_45_Homocysteine_c_M_D_INT + S_Oxidized_32_thioredoxin_c_M_D_INT + S_Sulfite_c_M_D_INT	H+_c + O-Acetyl-L-homoserine + Thioredoxin + Thiosulfate = Acetate_c + L-Homocysteine + Oxidized thioredoxin + Sulfite	0	-10000	10000	0
538	R_R02035_c	M	D	INT	S_D_45_Glucono_45_1_44_5_45_lactone_32_6_45_phosphate_c_M_D_INT + S_H2O_c_M_D_INT = S_6_45_Phospho_45_D_45_gluconate_c_M_D_INT	D-Glucono-1,5-lactone 6-phosphate + H2O_c = 6-Phospho-D-gluconate	0	-10000	10000	0
539	R_R02035_p	M	D	INT	S_D_45_Glucono_45_1_44_5_45_lactone_32_6_45_phosphate_p_M_D_INT + S_H2O_p_M_D_INT = S_6_45_Phospho_45_D_45_gluconate_p_M_D_INT	D-Glucono-1,5-lactone 6-phosphate + H2O_p = 6-Phospho-D-gluconate	0	-10000	10000	36.075
540	R_R02037_c	M	D	INT	S_Ethanolamine_32_phosphate_c_M_D_INT + S_S_45_Adenosyl_45_L_45_methionine_c_M_D_INT = S_N_45_Methylethanolamine_32_phosphate_c_M_D_INT + S_S_45_Adenosyl_45_L_45_homocysteine_c_M_D_INT	Ethanolamine phosphate + S-Adenosyl-L-methionine = N-Methylethanolamine phosphate + S-Adenosyl-L-homocysteine	1	0	10000	0
541	R_R02038_c	M	D	INT	S_CTP_c_M_D_INT + S_Ethanolamine_32_phosphate_c_M_D_INT = S_CDP_45_ethanolamine_c_M_D_INT + S_Pyrophosphate_c_M_D_INT	CTP_c + Ethanolamine phosphate = CDP-ethanolamine + Pyrophosphate_c	1	0	10000	0
542	R_R02051_c	M	D	INT	S_H2O_c_M_D_INT + S_Phosphatidylethanolamine_c_M_D_INT = S_Ethanolamine_c_M_D_INT + S_Phosphatidate_c_M_D_INT	H2O_c + Phosphatidylethanolamine = Ethanolamine + Phosphatidate	1	0	10000	0
543	R_R02055_c	M	D	INT	S_Phosphatidylserine_c_M_D_INT = S_CO2_c_M_D_INT + S_Phosphatidylethanolamine_c_M_D_INT	Phosphatidylserine = CO2_c + Phosphatidylethanolamine	1	0	10000	0
544	R_R02057_c	M	D	INT	S_1_44_2_45_Diacyl_45_sn_45_glycerol_c_M_D_INT + S_CDP_45_ethanolamine_c_M_D_INT = S_CMP_c_M_D_INT + S_Phosphatidylethanolamine_c_M_D_INT	1,2-Diacyl-sn-glycerol + CDP-ethanolamine = CMP + Phosphatidylethanolamine	1	0	10000	0
545	R_R02058_c	M	D	INT	S_Acetyl_45_CoA_c_M_D_INT + S_D_45_Glucosamine_32_6_45_phosphate_c_M_D_INT = S_CoA_c_M_D_INT + S_N_45_Acetyl_45_D_45_glucosamine_32_6_45_phosphate_c_M_D_INT	Acetyl-CoA + D-Glucosamine 6-phosphate = CoA_c + N-Acetyl-D-glucosamine 6-phosphate	0	-10000	10000	0
546	R_R02061_c	M	D	INT	S_Isopentenyl_32_diphosphate_c_M_D_INT + S_trans_44_trans_45_Farnesyl_32_diphosphate_c_M_D_INT = S_Geranylgeranyl_32_diphosphate_c_M_D_INT + S_Pyrophosphate_c_M_D_INT	Isopentenyl diphosphate + trans,trans-Farnesyl diphosphate = Geranylgeranyl diphosphate + Pyrophosphate_c	1	0	10000	0
547	R_R02068_c	M	D	INT	S_Geranylgeranyl_32_diphosphate_c_M_D_INT = S_ent_45_Copalyl_32_diphosphate_c_M_D_INT	Geranylgeranyl diphosphate = ent-Copalyl diphosphate	1	0	10000	0
548	R_R02080_c	M	D	INT	S_3_44_4_45_Dihydroxy_45_L_45_phenylalanine_c_M_D_INT = S_4_45__40_2_45_Aminoethyl_41__45_1_44_2_45_benzenediol_c_M_D_INT + S_CO2_c_M_D_INT	3,4-Dihydroxy-L-phenylalanine = 4-(2-Aminoethyl)-1,2-benzenediol + CO2_c	1	0	10000	0
549	R_R02082_c	M	D	INT	S__40_S_41__45_3_45_Hydroxy_45_3_45_methylglutaryl_45_CoA_c_M_D_INT + 2 S_H_43__c_M_D_INT + 2 S_NADPH_c_M_D_INT = S__40_R_41__45_Mevalonate_c_M_D_INT + S_CoA_c_M_D_INT + 2 S_NADP_43__c_M_D_INT	(S)-3-Hydroxy-3-methylglutaryl-CoA + 2 H+_c + 2 NADPH = (R)-Mevalonate + CoA_c + 2 NADP+	1	0	10000	0
550	R_R02086_c	M	D	INT	S_N_45_Acetyl_45_D_45_glucosamine_32_6_45_phosphate_c_M_D_INT = S_N_45_Acetyl_45_D_45_glucosamine_32_1_45_phosphate_c_M_D_INT	N-Acetyl-D-glucosamine 6-phosphate = N-Acetyl-D-glucosamine 1-phosphate	0	-10000	10000	-10000
551	R_R02088_c	M	D	INT	S_H2O_c_M_D_INT + S_dAMP_c_M_D_INT = S_Deoxyadenosine_c_M_D_INT + S_Orthophosphate_c_M_D_INT	H2O_c + dAMP = Deoxyadenosine + Orthophosphate_c	0	-10000	10000	-0.002
552	R_R02090_c	M	D	INT	S_ATP_c_M_D_INT + S_dGMP_c_M_D_INT = S_ADP_c_M_D_INT + S_dGDP_c_M_D_INT	ATP_c + dGMP = ADP_c + dGDP	0	-10000	10000	0.0013
553	R_R02093_c	M	D	INT	S_ATP_c_M_D_INT + S_dTDP_c_M_D_INT = S_ADP_c_M_D_INT + S_dTTP_c_M_D_INT	ATP_c + dTDP = ADP_c + dTTP_c	0	-10000	10000	0.002
554	R_R02094_c	M	D	INT	S_ATP_c_M_D_INT + S_dTMP_c_M_D_INT = S_ADP_c_M_D_INT + S_dTDP_c_M_D_INT	ATP_c + dTMP = ADP_c + dTDP	0	-10000	10000	0.002
555	R_R02098_c	M	D	INT	S_ATP_c_M_D_INT + S_dUMP_c_M_D_INT = S_ADP_c_M_D_INT + S_dUDP_c_M_D_INT	ATP_c + dUMP = ADP_c + dUDP	0	-10000	10000	-0.0053
556	R_R02099_c	M	D	INT	S_ATP_c_M_D_INT + S_Deoxyuridine_c_M_D_INT = S_ADP_c_M_D_INT + S_dUMP_c_M_D_INT	ATP_c + Deoxyuridine = ADP_c + dUMP	1	0	10000	0
557	R_R02100_c	M	D	INT	S_H2O_c_M_D_INT + S_dUTP_c_M_D_INT = S_Pyrophosphate_c_M_D_INT + S_dUMP_c_M_D_INT	H2O_c + dUTP = Pyrophosphate_c + dUMP	1	0	10000	0
558	R_R02101_c	M	D	INT	S_5_44_10_45_Methylenetetrahydrofolate_c_M_D_INT + S_dUMP_c_M_D_INT = S_Dihydrofolate_c_M_D_INT + S_dTMP_c_M_D_INT	5,10-Methylenetetrahydrofolate + dUMP = Dihydrofolate + dTMP	0	-10000	10000	0.002
559	R_R02103_c	M	D	INT	S_H2O_c_M_D_INT + S_NAD_43__c_M_D_INT + S_Xanthine_c_M_D_INT = S_H_43__c_M_D_INT + S_NADH_c_M_D_INT + S_Urate_c_M_D_INT	H2O_c + NAD+ + Xanthine = H+_c + NADH + Urate	1	0	10000	0
560	R_R02106_c	M	D	INT	S_H2O_c_M_D_INT + S_Oxygen_c_M_D_INT + S_Urate_c_M_D_INT = S_5_45_Hydroxyisourate_c_M_D_INT + S_H2O2_c_M_D_INT	H2O_c + Oxygen_c + Urate = 5-Hydroxyisourate + H2O2	1	0	10000	0
561	R_R02107_c	M	D	INT	S_H2O_c_M_D_INT + S_Oxygen_c_M_D_INT + S_Xanthine_c_M_D_INT = S_H2O2_c_M_D_INT + S_Urate_c_M_D_INT	H2O_c + Oxygen_c + Xanthine = H2O2 + Urate	1	0	10000	0
562	R_R02108_p	M	D	INT	S_Starch_p_M_D_INT = S_Dextrin_p_M_D_INT + S_H2O_p_M_D_INT	Starch_p = Dextrin + H2O_p	1	0	10000	0
563	R_R02110_p	M	D	INT	2 S_Amylose_p_M_D_INT = S_Starch_p_M_D_INT	2 Amylose = Starch_p	1	0	10000	20.75
564	R_R02111_p	M	D	INT	S_Amylose_p_M_D_INT + S_Orthophosphate_p_M_D_INT = S_D_45_Glucose_32_1_45_phosphate_p_M_D_INT	Amylose + Orthophosphate_p = D-Glucose 1-phosphate	1	0	10000	0
565	R_R02112N_p	M	D	INT	S_Starch_p_M_D_INT = S_Maltose_p_M_D_INT	Starch_p = Maltose_p	1	0	10000	0
566	R_R02142_c	M	D	INT	S_Pyrophosphate_c_M_D_INT + S_Xanthosine_32_5_39__45_phosphate_c_M_D_INT = S_5_45_Phospho_45_alpha_45_D_45_ribose_32_1_45_diphosphate_c_M_D_INT + S_Xanthine_c_M_D_INT	Pyrophosphate_c + Xanthosine 5'-phosphate = 5-Phospho-alpha-D-ribose 1-diphosphate + Xanthine	0	-10000	10000	17.9085
567	R_R02150_c	M	D	INT	S_1H_45_Imidazole_45_4_45_ethanamine_c_M_D_INT + S_H2O_c_M_D_INT + S_Oxygen_c_M_D_INT = S_H2O2_c_M_D_INT + S_Imidazole_45_4_45_acetaldehyde_c_M_D_INT + S_NH3_c_M_D_INT	1H-Imidazole-4-ethanamine + H2O_c + Oxygen_c = H2O2 + Imidazole-4-acetaldehyde + NH3_c	1	0	10000	0
568	R_R02157_c	M	D	INT	S_Quercetin_c_M_D_INT + S_S_45_Adenosyl_45_L_45_methionine_c_M_D_INT = S_3_39__44_4_39__44_5_44_7_45_Tetrahydroxy_45_3_45_methoxyflavone_c_M_D_INT + S_S_45_Adenosyl_45_L_45_homocysteine_c_M_D_INT	Quercetin + S-Adenosyl-L-methionine = 3',4',5,7-Tetrahydroxy-3-methoxyflavone + S-Adenosyl-L-homocysteine	1	0	10000	0
569	R_R02158_c	M	D	INT	S_Quercetin_c_M_D_INT + S_UDP_45_glucose_c_M_D_INT = S_Quercetin_32_3_45_O_45_glucoside_c_M_D_INT + S_UDP_c_M_D_INT	Quercetin + UDP-glucose = Quercetin 3-O-glucoside + UDP	1	0	10000	0
570	R_R02160_c	M	D	INT	S_2_45_Oxoglutarate_c_M_D_INT + S_Oxygen_c_M_D_INT + S_Taxifolin_c_M_D_INT = S_CO2_c_M_D_INT + S_H2O_c_M_D_INT + S_Quercetin_c_M_D_INT + S_Succinate_c_M_D_INT	2-Oxoglutarate_c + Oxygen_c + Taxifolin = CO2_c + H2O_c + Quercetin + Succinate_c	1	0	10000	0
571	R_R02164_p	M	D	INT	S_Succinate_p_M_D_INT + S_Ubiquinone_p_M_D_INT = S_Fumarate_p_M_D_INT + S_Ubiquinol_p_M_D_INT	Succinate + Ubiquinone = Fumarate + Ubiquinol	0	-10000	10000	0
572	R_R02166_c	M	D	INT	S_Ubiquinol_c_M_D_INT = 2 S_H_43__c_M_D_INT + S_Ubiquinone_c_M_D_INT	Ubiquinol = 2 H+_c + Ubiquinone_c	0	-10000	10000	0
573	R_R02173_c	M	D	INT	S_H2O_c_M_D_INT + S_Oxygen_c_M_D_INT + S_Tryptamine_c_M_D_INT = S_H2O2_c_M_D_INT + S_Indole_45_3_45_acetaldehyde_c_M_D_INT + S_NH3_c_M_D_INT	H2O_c + Oxygen_c + Tryptamine = H2O2 + Indole-3-acetaldehyde + NH3_c	1	0	10000	0
574	R_R02175_c	M	D	INT	S_2_45_Hexaprenyl_45_3_45_methyl_45_5_45_hydroxy_45_6_45_methoxy_45_1_44_4_45_benzoquinone_c_M_D_INT + S_S_45_Adenosyl_45_L_45_methionine_c_M_D_INT = S_S_45_Adenosyl_45_L_45_homocysteine_c_M_D_INT + S_Ubiquinone_c_M_D_INT	2-Hexaprenyl-3-methyl-5-hydroxy-6-methoxy-1,4-benzoquinone + S-Adenosyl-L-methionine = S-Adenosyl-L-homocysteine + Ubiquinone_c	1	0	10000	0
575	R_R02194_c	M	D	INT	S_ATP_c_M_D_INT + S_CoA_c_M_D_INT + S_Ferulate_c_M_D_INT = S_AMP_c_M_D_INT + S_Feruloyl_45_CoA_c_M_D_INT + S_Pyrophosphate_c_M_D_INT	ATP_c + CoA_c + Ferulate = AMP_c + Feruloyl-CoA + Pyrophosphate_c	1	0	10000	0
576	R_R02198_c	M	D	INT	S_2_45_Oxoglutarate_c_M_D_INT + S_L_45_Isoleucine_c_M_D_INT = S_3_45_Methyl_45_2_45_oxopentanoate_c_M_D_INT + S_L_45_Glutamate_c_M_D_INT	2-Oxoglutarate_c + L-Isoleucine = 3-Methyl-2-oxopentanoate + L-Glutamate_c	1	0	10000	0
577	R_R02199_c	M	D	INT	S__40_S_41__45_3_45_Methyl_45_2_45_oxopentanoic_32_acid_c_M_D_INT + S_L_45_Glutamate_c_M_D_INT = S_2_45_Oxoglutarate_c_M_D_INT + S_L_45_Isoleucine_c_M_D_INT	(S)-3-Methyl-2-oxopentanoic acid + L-Glutamate_c = 2-Oxoglutarate_c + L-Isoleucine	1	0	10000	0.06
578	R_R02221_c	M	D	INT	S_ATP_c_M_D_INT + S_CoA_c_M_D_INT + S_Sinapate_c_M_D_INT = S_AMP_c_M_D_INT + S_Pyrophosphate_c_M_D_INT + S_Sinapoyl_45_CoA_c_M_D_INT	ATP_c + CoA_c + Sinapate = AMP_c + Pyrophosphate_c + Sinapoyl-CoA	1	0	10000	0.056
579	R_R02235_c	M	D	INT	S_Dihydrofolate_c_M_D_INT + S_NAD_43__c_M_D_INT = S_Folate_c_M_D_INT + S_H_43__c_M_D_INT + S_NADH_c_M_D_INT	Dihydrofolate + NAD+ = Folate_c + H+_c + NADH	0	-10000	10000	0.002
580	R_R02237_c	M	D	INT	S_ATP_c_M_D_INT + S_Dihydropteroate_c_M_D_INT + S_L_45_Glutamate_c_M_D_INT = S_ADP_c_M_D_INT + S_Dihydrofolate_c_M_D_INT + S_Orthophosphate_c_M_D_INT	ATP_c + Dihydropteroate + L-Glutamate_c = ADP_c + Dihydrofolate + Orthophosphate_c	1	0	10000	0
581	R_R02240_c	M	D	INT	S_1_44_2_45_Diacyl_45_sn_45_glycerol_c_M_D_INT + S_ATP_c_M_D_INT = S_ADP_c_M_D_INT + S_Phosphatidate_c_M_D_INT	1,2-Diacyl-sn-glycerol + ATP_c = ADP_c + Phosphatidate	1	0	10000	0
582	R_R02241_c	M	D	INT	S_1_45_Acyl_45_sn_45_glycerol_32_3_45_phosphate_c_M_D_INT + S_Acyl_45_CoA_c_M_D_INT = S_CoA_c_M_D_INT + S_Phosphatidate_c_M_D_INT	1-Acyl-sn-glycerol 3-phosphate + Acyl-CoA = CoA_c + Phosphatidate	1	0	10000	0
583	R_R02245_c	M	D	INT	S__40_R_41__45_Mevalonate_c_M_D_INT + S_ATP_c_M_D_INT = S__40_R_41__45_5_45_Phosphomevalonate_c_M_D_INT + S_ADP_c_M_D_INT	(R)-Mevalonate + ATP_c = (R)-5-Phosphomevalonate + ADP_c	1	0	10000	0
584	R_R02253_c	M	D	INT	S_H_43__c_M_D_INT + S_NADPH_c_M_D_INT + S_Oxygen_c_M_D_INT + S_trans_45_Cinnamate_c_M_D_INT = S_4_45_Coumarate_c_M_D_INT + S_H2O_c_M_D_INT + S_NADP_43__c_M_D_INT	H+_c + NADPH + Oxygen_c + trans-Cinnamate = 4-Coumarate + H2O_c + NADP+	1	0	10000	0
585	R_R02255_c	M	D	INT	S_ATP_c_M_D_INT + S_CoA_c_M_D_INT + S_trans_45_Cinnamate_c_M_D_INT = S_AMP_c_M_D_INT + S_Cinnamoyl_45_CoA_c_M_D_INT + S_Pyrophosphate_c_M_D_INT	ATP_c + CoA_c + trans-Cinnamate = AMP_c + Cinnamoyl-CoA + Pyrophosphate_c	1	0	10000	0
586	R_R02269_c	M	D	INT	S_5_44_6_45_Dihydrouracil_c_M_D_INT + S_H2O_c_M_D_INT = S_3_45_Ureidopropionate_c_M_D_INT	5,6-Dihydrouracil + H2O_c = 3-Ureidopropionate	0	-10000	10000	-0.0161
587	R_R02272_c	M	D	INT	S__40_S_41__45_4_45_Amino_45_5_45_oxopentanoate_c_M_D_INT = S_5_45_Aminolevulinate_c_M_D_INT	(S)-4-Amino-5-oxopentanoate = 5-Aminolevulinate	1	0	10000	0
588	R_R02282_c	M	D	INT	S_L_45_Glutamate_c_M_D_INT + S_N_45_Acetylornithine_c_M_D_INT = S_L_45_Ornithine_c_M_D_INT + S_N_45_Acetyl_45_L_45_glutamate_c_M_D_INT	L-Glutamate_c + N-Acetylornithine = L-Ornithine_c + N-Acetyl-L-glutamate	0	-10000	10000	0
589	R_R02283_c	M	D	INT	S_2_45_Oxoglutarate_c_M_D_INT + S_N_45_Acetylornithine_c_M_D_INT = S_L_45_Glutamate_c_M_D_INT + S_N_45_Acetyl_45_L_45_glutamate_32_5_45_semialdehyde_c_M_D_INT	2-Oxoglutarate_c + N-Acetylornithine = L-Glutamate_c + N-Acetyl-L-glutamate 5-semialdehyde	0	-10000	10000	0
590	R_R02291_c	M	D	INT	S_L_45_Aspartate_32_4_45_semialdehyde_c_M_D_INT + S_NADP_43__c_M_D_INT + S_Orthophosphate_c_M_D_INT = S_4_45_Phospho_45_L_45_aspartate_c_M_D_INT + S_H_43__c_M_D_INT + S_NADPH_c_M_D_INT	L-Aspartate 4-semialdehyde + NADP+ + Orthophosphate_c = 4-Phospho-L-aspartate + H+_c + NADPH	0	-10000	10000	-0.218
591	R_R02292_c	M	D	INT	S_L_45_Aspartate_32_4_45_semialdehyde_c_M_D_INT + S_Pyruvate_c_M_D_INT = 2 S_H2O_c_M_D_INT + S_L_45_2_44_3_45_Dihydrodipicolinate_c_M_D_INT	L-Aspartate 4-semialdehyde + Pyruvate_c = 2 H2O_c + L-2,3-Dihydrodipicolinate	1	0	10000	0.07
592	R_R02300_c	M	D	INT	S_5_44_10_45_Methenyltetrahydrofolate_c_M_D_INT + S_H2O_c_M_D_INT = S_5_45_Formyltetrahydrofolate_c_M_D_INT	5,10-Methenyltetrahydrofolate + H2O_c = 5-Formyltetrahydrofolate	1	0	10000	0
593	R_R02301_c	M	D	INT	S_5_45_Formyltetrahydrofolate_c_M_D_INT + S_ATP_c_M_D_INT = S_5_44_10_45_Methenyltetrahydrofolate_c_M_D_INT + S_ADP_c_M_D_INT + S_Orthophosphate_c_M_D_INT	5-Formyltetrahydrofolate + ATP_c = 5,10-Methenyltetrahydrofolate + ADP_c + Orthophosphate_c	1	0	10000	0
594	R_R02320_c	M	D	INT	S_NDP_c_M_D_INT + S_Phosphoenolpyruvate_c_M_D_INT = S_Nucleoside_32_triphosphate_c_M_D_INT + S_Pyruvate_c_M_D_INT	NDP + Phosphoenolpyruvate_c = Nucleoside triphosphate + Pyruvate_c	1	0	10000	0
595	R_R02323_c	M	D	INT	S_H2O_c_M_D_INT + S_Nicotinamide_32_D_45_ribonucleotide_c_M_D_INT = S_N_45_Ribosylnicotinamide_c_M_D_INT + S_Orthophosphate_c_M_D_INT	H2O_c + Nicotinamide D-ribonucleotide = N-Ribosylnicotinamide + Orthophosphate_c	1	0	10000	0
596	R_R02326_c	M	D	INT	S_ATP_c_M_D_INT + S_dCDP_c_M_D_INT = S_ADP_c_M_D_INT + S_dCTP_c_M_D_INT	ATP_c + dCDP = ADP_c + dCTP_c	0	-10000	10000	0.0013
597	R_R02331_c	M	D	INT	S_ATP_c_M_D_INT + S_dUDP_c_M_D_INT = S_ADP_c_M_D_INT + S_dUTP_c_M_D_INT	ATP_c + dUDP = ADP_c + dUTP	0	-10000	10000	0
598	R_R02334_c	M	D	INT	S_H2O_c_M_D_INT = S_Chitin_c_M_D_INT + S_N_45_Acetyl_45_D_45_glucosaminide_c_M_D_INT	H2O_c = Chitin + N-Acetyl-D-glucosaminide	1	0	10000	0
599	R_R02340_c	M	D	INT	S_Indoleglycerol_32_phosphate_c_M_D_INT = S__40_2R_41__45_2_45_Hydroxy_45_3_45__40_phosphonooxy_41__45_propanal_c_M_D_INT + S_Indole_c_M_D_INT	Indoleglycerol phosphate = (2R)-2-Hydroxy-3-(phosphonooxy)-propanal_c + Indole	0	-10000	10000	0
600	R_R02351_c	M	D	INT	S_19_45_Oxoandrost_45_4_45_ene_45_3_44_17_45_dione_c_M_D_INT + S_H_43__c_M_D_INT + S_NADPH_c_M_D_INT + S_Oxygen_c_M_D_INT = S_Estrone_c_M_D_INT + S_Formate_c_M_D_INT + S_H2O_c_M_D_INT + S_NADP_43__c_M_D_INT	19-Oxoandrost-4-ene-3,17-dione + H+_c + NADPH + Oxygen_c = Estrone + Formate + H2O_c + NADP+	1	0	10000	0
601	R_R02360_c	M	D	INT	S_H2O_c_M_D_INT = S_4_45__40_4_45_Deoxy_45_beta_45_D_45_gluc_45_4_45_enuronosyl_41__45_D_45_galacturonate_c_M_D_INT + S_Pectate_c_M_D_INT	H2O_c = 4-(4-Deoxy-beta-D-gluc-4-enuronosyl)-D-galacturonate + Pectate	1	0	10000	0
602	R_R02361_c	M	D	INT	S_H2O_c_M_D_INT = S_4_45__40_4_45_Deoxy_45_alpha_45_D_45_gluc_45_4_45_enuronosyl_41__45_D_45_galacturonate_c_M_D_INT + S_Pectate_c_M_D_INT	H2O_c = 4-(4-Deoxy-alpha-D-gluc-4-enuronosyl)-D-galacturonate + Pectate	1	0	10000	0
603	R_R02362_c	M	D	INT	S_H2O_c_M_D_INT + S_Pectin_c_M_D_INT = S_Methanol_c_M_D_INT + S_Pectate_c_M_D_INT	H2O_c + Pectin = Methanol + Pectate	1	0	10000	0
604	R_R02382_c	M	D	INT	S_H2O_c_M_D_INT + S_Oxygen_c_M_D_INT + S_Tyramine_c_M_D_INT = S_4_45_Hydroxyphenylacetaldehyde_c_M_D_INT + S_H2O2_c_M_D_INT + S_NH3_c_M_D_INT	H2O_c + Oxygen_c + Tyramine = 4-Hydroxyphenylacetaldehyde + H2O2 + NH3_c	1	0	10000	0
605	R_R02408_c	M	D	INT	S_H2O_c_M_D_INT + S_L_45_Cystine_c_M_D_INT = S_NH3_c_M_D_INT + S_Pyruvate_c_M_D_INT + S_Thiocysteine_c_M_D_INT	H2O_c + L-Cystine = NH3_c + Pyruvate_c + Thiocysteine	1	0	10000	0
606	R_R02410_c	M	D	INT	S_H2O_c_M_D_INT + S_Raffinose_c_M_D_INT = S_D_45_Fructose_c_M_D_INT + S_Melibiose_c_M_D_INT	H2O_c + Raffinose = D-Fructose + Melibiose	1	0	10000	0
607	R_R02411_c	M	D	INT	S_1_45_alpha_45_D_45_Galactosyl_45_myo_45_inositol_c_M_D_INT + S_Sucrose_c_M_D_INT = S_Raffinose_c_M_D_INT + S_myo_45_Inositol_c_M_D_INT	1-alpha-D-Galactosyl-myo-inositol + Sucrose_c = Raffinose + myo-Inositol	1	0	10000	0
608	R_R02412_c	M	D	INT	S_ATP_c_M_D_INT + S_Shikimate_c_M_D_INT = S_ADP_c_M_D_INT + S_Shikimate_32_3_45_phosphate_c_M_D_INT	ATP_c + Shikimate = ADP_c + Shikimate 3-phosphate	1	0	10000	0.294
609	R_R02433_c	M	D	INT	S_2_45_Oxoglutarate_c_M_D_INT + S_L_45_Cysteate_c_M_D_INT = S_3_45_Sulfopyruvate_c_M_D_INT + S_Glutamate_c_M_D_INT	2-Oxoglutarate_c + L-Cysteate = 3-Sulfopyruvate + Glutamate	0	-10000	10000	0
610	R_R02435_c	M	D	INT	S_2_45_Aminoacrylate_c_M_D_INT + S_3_45_Phosphoadenylyl_sulfate_c_M_D_INT = S_Adenosine_32_3_39__44_5_39__45_bisphosphate_c_M_D_INT + S_L_45_Cysteate_c_M_D_INT	2-Aminoacrylate + 3-Phosphoadenylyl_sulfate = Adenosine 3',5'-bisphosphate + L-Cysteate	1	0	10000	0
611	R_R02442_c	M	D	INT	S_H_43__c_M_D_INT + S_NADPH_c_M_D_INT + S_Naringenin_c_M_D_INT + S_Oxygen_c_M_D_INT = S_Eriodictyol_c_M_D_INT + S_H2O_c_M_D_INT + S_NADP_43__c_M_D_INT	H+_c + NADPH + Naringenin + Oxygen_c = Eriodictyol + H2O_c + NADP+	1	0	10000	0
612	R_R02444_c	M	D	INT	S_2_45_Oxoglutarate_c_M_D_INT + S_Naringenin_c_M_D_INT + S_Oxygen_c_M_D_INT = S_CO2_c_M_D_INT + S_Dihydrokaempferol_c_M_D_INT + S_Succinate_c_M_D_INT	2-Oxoglutarate_c + Naringenin + Oxygen_c = CO2_c + Dihydrokaempferol + Succinate_c	1	0	10000	0
613	R_R02446_c	M	D	INT	S_Naringenin_c_M_D_INT = S_Isosalipurpol_c_M_D_INT	Naringenin = Isosalipurpol	1	0	10000	0
614	R_R02464_c	M	D	INT	S_Sphinganine_32_1_45_phosphate_c_M_D_INT = S_Ethanolamine_32_phosphate_c_M_D_INT + S_Hexadecanal_c_M_D_INT	Sphinganine 1-phosphate = Ethanolamine phosphate + Hexadecanal	1	0	10000	0
615	R_R02466_c	M	D	INT	S_3_45_Sulfino_45_L_45_alanine_c_M_D_INT = S_CO2_c_M_D_INT + S_Hypotaurine_c_M_D_INT	3-Sulfino-L-alanine = CO2_c + Hypotaurine	1	0	10000	0
616	R_R02473_c	M	D	INT	S__40_R_41__45_Pantoate_c_M_D_INT + S_ATP_c_M_D_INT + S_beta_45_Alanine_c_M_D_INT = S_AMP_c_M_D_INT + S_Pantothenate_c_M_D_INT + S_Pyrophosphate_c_M_D_INT	(R)-Pantoate + ATP_c + beta-Alanine = AMP_c + Pantothenate + Pyrophosphate_c	1	0	10000	0
617	R_R02485_c	M	D	INT	S_Deoxycytidine_c_M_D_INT + S_H2O_c_M_D_INT = S_Deoxyuridine_c_M_D_INT + S_NH3_c_M_D_INT	Deoxycytidine + H2O_c = Deoxyuridine + NH3_c	1	0	10000	0
618	R_R02487_c	M	D	INT	S_FAD_c_M_D_INT + S_Glutaryl_45_CoA_c_M_D_INT = S_CO2_c_M_D_INT + S_Crotonoyl_45_CoA_c_M_D_INT + S_FADH2_c_M_D_INT	FAD + Glutaryl-CoA = CO2_c + Crotonoyl-CoA + FADH2	1	0	10000	0
619	R_R02488_c	M	D	INT	S_Acceptor_c_M_D_INT + S_Glutaryl_45_CoA_c_M_D_INT = S_CO2_c_M_D_INT + S_Crotonoyl_45_CoA_c_M_D_INT + S_Reduced_32_acceptor_c_M_D_INT	Acceptor + Glutaryl-CoA = CO2_c + Crotonoyl-CoA + Reduced acceptor	1	0	10000	0
620	R_R02493_c	M	D	INT	S_ATP_c_M_D_INT + S_Pyridoxamine_c_M_D_INT = S_ADP_c_M_D_INT + S_Pyridoxamine_32_phosphate_c_M_D_INT	ATP_c + Pyridoxamine = ADP_c + Pyridoxamine phosphate	1	0	10000	0
621	R_R02518_c	M	D	INT	S_Homogentisate_c_M_D_INT + S_NADPH_c_M_D_INT + S_Oxygen_c_M_D_INT = S_CO2_c_M_D_INT + S_Gentisate_32_aldehyde_c_M_D_INT + S_H_43__c_M_D_INT + S_H2O_c_M_D_INT + S_NADP_43__c_M_D_INT	Homogentisate + NADPH + Oxygen_c = CO2_c + Gentisate aldehyde + H+_c + H2O_c + NADP+	1	0	10000	0
622	R_R02519_c	M	D	INT	S_Homogentisate_c_M_D_INT + S_Oxygen_c_M_D_INT = S_4_45_Maleylacetoacetate_c_M_D_INT	Homogentisate + Oxygen_c = 4-Maleylacetoacetate	1	0	10000	0
623	R_R02521_c	M	D	INT	S_3_45__40_4_45_Hydroxyphenyl_41_pyruvate_c_M_D_INT + S_Oxygen_c_M_D_INT = S_CO2_c_M_D_INT + S_Homogentisate_c_M_D_INT	3-(4-Hydroxyphenyl)pyruvate + Oxygen_c = CO2_c + Homogentisate	1	0	10000	0
624	R_R02529_c	M	D	INT	S_Aminoacetone_c_M_D_INT + S_H2O_c_M_D_INT + S_Oxygen_c_M_D_INT = S_H2O2_c_M_D_INT + S_Methylglyoxal_c_M_D_INT + S_NH3_c_M_D_INT	Aminoacetone + H2O_c + Oxygen_c = H2O2 + Methylglyoxal + NH3_c	1	0	10000	0
625	R_R02530_c	M	D	INT	S__40_R_41__45_S_45_Lactoylglutathione_c_M_D_INT = S_Glutathione_c_M_D_INT + S_Methylglyoxal_c_M_D_INT	(R)-S-Lactoylglutathione = Glutathione + Methylglyoxal	0	-10000	10000	0
626	R_R02556_c	M	D	INT	S_Deoxyadenosine_c_M_D_INT + S_H2O_c_M_D_INT = S_Deoxyinosine_c_M_D_INT + S_NH3_c_M_D_INT	Deoxyadenosine + H2O_c = Deoxyinosine + NH3_c	0	-10000	10000	0
627	R_R02565_c	M	D	INT	S_Betaine_32_aldehyde_c_M_D_INT + S_H2O_c_M_D_INT + S_NAD_43__c_M_D_INT = S_Betaine_c_M_D_INT + S_H_43__c_M_D_INT + S_NADH_c_M_D_INT	Betaine aldehyde + H2O_c + NAD+ = Betaine + H+_c + NADH	1	0	10000	0
628	R_R02566_c	M	D	INT	S_Betaine_32_aldehyde_c_M_D_INT + S_H2O_c_M_D_INT + S_NADP_43__c_M_D_INT = S_Betaine_c_M_D_INT + S_NADPH_c_M_D_INT	Betaine aldehyde + H2O_c + NADP+ = Betaine + NADPH	1	0	10000	0
629	R_R02568_c	M	D	INT	S_D_45_Fructose_32_1_45_phosphate_c_M_D_INT = S_D_45_Glyceraldehyde_c_M_D_INT + S_Glycerone_32_phosphate_c_M_D_INT	D-Fructose 1-phosphate = D-Glyceraldehyde + Glycerone phosphate_c	0	-10000	10000	0
630	R_R02570N_m	M	D	INT	S_Enzyme_32_N6_45__40_dihydrolipoyl_41_lysine_m_M_D_INT + S_Succinyl_45_CoA_m_M_D_INT = S_CoA_m_M_D_INT + S__91_Dihydrolipoyllysine_45_residue_32_succinyltransferase_93_S_45_succinyldihydrolipoyllysine_m_M_D_INT	Enzyme N6-(dihydrolipoyl)lysine + Succinyl-CoA = CoA_m + [Dihydrolipoyllysine-residue succinyltransferase]S-succinyldihydrolipoyllysine	0	-10000	10000	0
631	R_R02571_c	M	D	INT	S_Dihydrolipoamide_c_M_D_INT + S_Glutaryl_45_CoA_c_M_D_INT = S_CoA_c_M_D_INT + S_S_45_Glutaryldihydrolipoamide_c_M_D_INT	Dihydrolipoamide + Glutaryl-CoA = CoA_c + S-Glutaryldihydrolipoamide	0	-10000	10000	0
632	R_R02581_c	M	D	INT	S_H_43__c_M_D_INT + S_NADPH_c_M_D_INT + S_Prostaglandin_32_E2_c_M_D_INT = S_NADP_43__c_M_D_INT + S_Prostaglandin_32_F2alpha_c_M_D_INT	H+_c + NADPH + Prostaglandin E2 = NADP+ + Prostaglandin F2alpha	1	0	10000	0
633	R_R02593_c	M	D	INT	S_Coniferyl_32_alcohol_c_M_D_INT + S_NADP_43__c_M_D_INT = S_Coniferyl_32_aldehyde_c_M_D_INT + S_H_43__c_M_D_INT + S_NADPH_c_M_D_INT	Coniferyl alcohol_c + NADP+ = Coniferyl aldehyde + H+_c + NADPH	0	-10000	10000	-0.048
634	R_R02596_c	M	D	INT	S_Coniferyl_32_alcohol_c_M_D_INT = S_Lignin_c_M_D_INT	Coniferyl alcohol_c = Lignin	1	0	10000	0
635	R_R02613_c	M	D	INT	S_H2O_c_M_D_INT + S_Oxygen_c_M_D_INT + S_Phenethylamine_c_M_D_INT = S_H2O2_c_M_D_INT + S_NH3_c_M_D_INT + S_Phenylacetaldehyde_c_M_D_INT	H2O_c + Oxygen_c + Phenethylamine = H2O2 + NH3_c + Phenylacetaldehyde	1	0	10000	0
636	R_R02619_c	M	D	INT	S_2_45_Oxoglutarate_c_M_D_INT + S_3_45_Sulfino_45_L_45_alanine_c_M_D_INT = S_3_45_Sulfinylpyruvate_c_M_D_INT + S_Glutamate_c_M_D_INT	2-Oxoglutarate_c + 3-Sulfino-L-alanine = 3-Sulfinylpyruvate + Glutamate	1	0	10000	0
637	R_R02649_c	M	D	INT	S_ATP_c_M_D_INT + S_N_45_Acetyl_45_L_45_glutamate_c_M_D_INT = S_ADP_c_M_D_INT + S_N_45_Acetyl_45_L_45_glutamate_32_5_45_phosphate_c_M_D_INT	ATP_c + N-Acetyl-L-glutamate = ADP_c + N-Acetyl-L-glutamate 5-phosphate	1	0	10000	0
638	R_R02661_c	M	D	INT	S_2_45_Methylpropanoyl_45_CoA_c_M_D_INT + S_FAD_c_M_D_INT = S_2_45_Methylprop_45_2_45_enoyl_45_CoA_c_M_D_INT + S_FADH2_c_M_D_INT	2-Methylpropanoyl-CoA + FAD = 2-Methylprop-2-enoyl-CoA + FADH2	1	0	10000	0
639	R_R02662_c	M	D	INT	S_CoA_c_M_D_INT + S_S_45__40_2_45_Methylpropanoyl_41__45_dihydrolipoamide_c_M_D_INT = S_2_45_Methylpropanoyl_45_CoA_c_M_D_INT + S_Dihydrolipoamide_c_M_D_INT	CoA_c + S-(2-Methylpropanoyl)-dihydrolipoamide = 2-Methylpropanoyl-CoA + Dihydrolipoamide	1	0	10000	0
640	R_R02670_c	M	D	INT	2 S_3_45_Hydroxyanthranilate_c_M_D_INT + 2 S_Oxygen_c_M_D_INT = S_Cinnavalininate_c_M_D_INT + 2 S_H2O2_c_M_D_INT	2 3-Hydroxyanthranilate + 2 Oxygen_c = Cinnavalininate + 2 H2O2	1	0	10000	0
641	R_R02671_c	M	D	INT	S_3_45_Hydroxyanthranilate_c_M_D_INT + S_Activated_32_methyl_32_group_c_M_D_INT = S_3_45_Methoxyanthranilate_c_M_D_INT	3-Hydroxyanthranilate + Activated methyl group = 3-Methoxyanthranilate	1	0	10000	0
642	R_R02678_c	M	D	INT	S_H2O_c_M_D_INT + S_Indole_45_3_45_acetaldehyde_c_M_D_INT + S_NAD_43__c_M_D_INT = S_H_43__c_M_D_INT + S_Indole_45_3_45_acetate_c_M_D_INT + S_NADH_c_M_D_INT	H2O_c + Indole-3-acetaldehyde + NAD+ = H+_c + Indole-3-acetate + NADH	1	0	10000	0
643	R_R02691_c	M	D	INT	S_1_44_2_45_Diacyl_45_sn_45_glycerol_c_M_D_INT + S_UDP_45_D_45_galactose_c_M_D_INT = S_1_44_2_45_Diacyl_45_3_45_beta_45_D_45_galactosyl_45_sn_45_glycerol_c_M_D_INT + S_UDP_c_M_D_INT	1,2-Diacyl-sn-glycerol + UDP-D-galactose = 1,2-Diacyl-3-beta-D-galactosyl-sn-glycerol + UDP	1	0	10000	0
644	R_R02719_c	M	D	INT	S_H2O_c_M_D_INT + S_Xanthosine_32_5_39__45_phosphate_c_M_D_INT = S_Orthophosphate_c_M_D_INT + S_Xanthosine_c_M_D_INT	H2O_c + Xanthosine 5'-phosphate = Orthophosphate_c + Xanthosine	1	0	10000	0
645	R_R02722_c	M	D	INT	S_Indoleglycerol_32_phosphate_c_M_D_INT + S_L_45_Serine_c_M_D_INT = S__40_2R_41__45_2_45_Hydroxy_45_3_45__40_phosphonooxy_41__45_propanal_c_M_D_INT + S_H2O_c_M_D_INT + S_L_45_Tryptophan_c_M_D_INT	Indoleglycerol phosphate + L-Serine_c = (2R)-2-Hydroxy-3-(phosphonooxy)-propanal_c + H2O_c + L-Tryptophan	0	-10000	10000	0.04
646	R_R02735_c	M	D	INT	S_LL_45_2_44_6_45_Diaminoheptanedioate_c_M_D_INT = S_meso_45_2_44_6_45_Diaminoheptanedioate_c_M_D_INT	LL-2,6-Diaminoheptanedioate = meso-2,6-Diaminoheptanedioate	0	-10000	10000	0.07
647	R_R02736_c	M	D	INT	S_NADP_43__c_M_D_INT + S_beta_45_D_45_Glucose_32_6_45_phosphate_c_M_D_INT = S_D_45_Glucono_45_1_44_5_45_lactone_32_6_45_phosphate_c_M_D_INT + S_H_43__c_M_D_INT + S_NADPH_c_M_D_INT	NADP+ + beta-D-Glucose 6-phosphate = D-Glucono-1,5-lactone 6-phosphate + H+_c + NADPH	1	0	10000	0
648	R_R02736_p	M	D	INT	S_NADP_43__p_M_D_INT + S_beta_45_D_45_Glucose_32_6_45_phosphate_p_M_D_INT = S_D_45_Glucono_45_1_44_5_45_lactone_32_6_45_phosphate_p_M_D_INT + S_H_43__p_M_D_INT + S_NADPH_p_M_D_INT	NADP+ + beta-D-Glucose 6-phosphate = D-Glucono-1,5-lactone 6-phosphate + H+_p + NADPH	1	0	10000	36.075
649	R_R02737_c	M	D	INT	S_UDP_45_glucose_c_M_D_INT + S_alpha_45_D_45_Glucose_32_6_45_phosphate_c_M_D_INT = S_UDP_c_M_D_INT + S_alpha_44_alpha_39__45_Trehalose_32_6_45_phosphate_c_M_D_INT	UDP-glucose + alpha-D-Glucose 6-phosphate_c = UDP + alpha,alpha'-Trehalose 6-phosphate	1	0	10000	0
650	R_R02739_p	M	D	INT	S_alpha_45_D_45_Glucose_32_6_45_phosphate_p_M_D_INT = S_beta_45_D_45_Glucose_32_6_45_phosphate_p_M_D_INT	alpha-D-Glucose 6-phosphate_p = beta-D-Glucose 6-phosphate	0	-10000	10000	36.075
651	R_R02739_c	M	D	INT	S_alpha_45_D_45_Glucose_32_6_45_phosphate_c_M_D_INT = S_beta_45_D_45_Glucose_32_6_45_phosphate_c_M_D_INT	alpha-D-Glucose 6-phosphate_c = beta-D-Glucose 6-phosphate	0	-10000	10000	-10000
652	R_R02740_c	M	D	INT	S_alpha_45_D_45_Glucose_32_6_45_phosphate_c_M_D_INT = S_beta_45_D_45_Fructose_32_6_45_phosphate_c_M_D_INT	alpha-D-Glucose 6-phosphate_c = beta-D-Fructose 6-phosphate	0	-10000	10000	10000
653	R_R02740_p	M	D	INT	S_alpha_45_D_45_Glucose_32_6_45_phosphate_p_M_D_INT = S_beta_45_D_45_Fructose_32_6_45_phosphate_p_M_D_INT	alpha-D-Glucose 6-phosphate_p = beta-D-Fructose 6-phosphate	0	-10000	10000	-113.564
654	R_R02750_c	M	D	INT	S_2_45_Deoxy_45_D_45_ribose_32_5_45_phosphate_c_M_D_INT + S_ADP_c_M_D_INT = S_ATP_c_M_D_INT + S_Deoxyribose_c_M_D_INT	2-Deoxy-D-ribose 5-phosphate + ADP_c = ATP_c + Deoxyribose	0	-10000	10000	0
655	R_R02756_c	M	D	INT	S_Acylglycerone_32_phosphate_c_M_D_INT + S_H_43__c_M_D_INT + S_NADPH_c_M_D_INT = S_1_45_Acyl_45_sn_45_glycerol_32_3_45_phosphate_c_M_D_INT + S_NADP_43__c_M_D_INT	Acylglycerone phosphate + H+_c + NADPH = 1-Acyl-sn-glycerol 3-phosphate + NADP+	1	0	10000	0
656	R_R02771_c	M	D	INT	S_dTDP_45_glucose_c_M_D_INT = S_H2O_c_M_D_INT + S_dTDP_45_4_45_dehydro_45_6_45_deoxy_45_alpha_45_D_45_glucose_c_M_D_INT	dTDP-glucose = H2O_c + dTDP-4-dehydro-6-deoxy-alpha-D-glucose	1	0	10000	0
657	R_R02778_c	M	D	INT	S_H2O_c_M_D_INT + S_alpha_44_alpha_39__45_Trehalose_32_6_45_phosphate_c_M_D_INT = S_Orthophosphate_c_M_D_INT + S_alpha_44_alpha_45_Trehalose_c_M_D_INT	H2O_c + alpha,alpha'-Trehalose 6-phosphate = Orthophosphate_c + alpha,alpha-Trehalose	1	0	10000	0
658	R_R02811_c	M	D	INT	S_Cyanohydrin_c_M_D_INT = S_Cyanide_c_M_D_INT + S_Ketone_c_M_D_INT	Cyanohydrin = Cyanide + Ketone	1	0	10000	0
659	R_R02832_c	M	D	INT	S_H_43__c_M_D_INT + S_NADPH_c_M_D_INT + S_Tropinone_c_M_D_INT = S_NADP_43__c_M_D_INT + S_Tropine_c_M_D_INT	H+_c + NADPH + Tropinone = NADP+ + Tropine	1	0	10000	0
660	R_R02834_c	M	D	INT	S_Cortisol_c_M_D_INT + S_NAD_43__c_M_D_INT = S_Cortisone_c_M_D_INT + S_H_43__c_M_D_INT + S_NADH_c_M_D_INT	Cortisol + NAD+ = Cortisone + H+_c + NADH	1	0	10000	0
661	R_R02869_c	M	D	INT	S_S_45_Adenosylmethioninamine_c_M_D_INT + S_Spermidine_c_M_D_INT = S_5_39__45_Methylthioadenosine_c_M_D_INT + S_Spermine_c_M_D_INT	S-Adenosylmethioninamine + Spermidine = 5'-Methylthioadenosine + Spermine	0	-10000	10000	0
662	R_R02872_c	M	D	INT	S_H_43__c_M_D_INT + S_NADPH_c_M_D_INT + S_Presqualene_32_diphosphate_c_M_D_INT = S_NADP_43__c_M_D_INT + S_Pyrophosphate_c_M_D_INT + S_Squalene_c_M_D_INT	H+_c + NADPH + Presqualene diphosphate = NADP+ + Pyrophosphate_c + Squalene	1	0	10000	0
663	R_R02873_c	M	D	INT	S_Oxygen_c_M_D_INT + S_Reduced_32_acceptor_c_M_D_INT + S_Squalene_c_M_D_INT = S__40_S_41__45_2_44_3_45_Epoxysqualene_c_M_D_INT + S_Acceptor_c_M_D_INT + S_H2O_c_M_D_INT	Oxygen_c + Reduced acceptor + Squalene = (S)-2,3-Epoxysqualene + Acceptor + H2O_c	1	0	10000	0
664	R_R02874_c	M	D	INT	S_H_43__c_M_D_INT + S_NADPH_c_M_D_INT + S_Oxygen_c_M_D_INT + S_Squalene_c_M_D_INT = S__40_S_41__45_2_44_3_45_Epoxysqualene_c_M_D_INT + S_H2O_c_M_D_INT + S_NADP_43__c_M_D_INT	H+_c + NADPH + Oxygen_c + Squalene = (S)-2,3-Epoxysqualene + H2O_c + NADP+	1	0	10000	0
665	R_R02886_c	M	D	INT	2 S_Cellulose_c_M_D_INT + S_H2O_c_M_D_INT = S_Cellobiose_c_M_D_INT	2 Cellulose_c + H2O_c = Cellobiose	1	0	10000	0
666	R_R02887_c	M	D	INT	S_Cellulose_c_M_D_INT + S_H2O_c_M_D_INT = S_beta_45_D_45_Glucose_c_M_D_INT	Cellulose_c + H2O_c = beta-D-Glucose	1	0	10000	0
667	R_R02912_c	M	D	INT	S_3_45__40_2_45_Aminoethyl_41__45_1H_45_indol_45_5_45_ol_c_M_D_INT + S_Activated_32_methyl_32_group_c_M_D_INT = S_5_45_Methoxytryptamine_c_M_D_INT	3-(2-Aminoethyl)-1H-indol-5-ol + Activated methyl group = 5-Methoxytryptamine	1	0	10000	0
668	R_R02918_c	M	D	INT	S_ATP_c_M_D_INT + S_L_45_Tyrosine_c_M_D_INT + S_tRNA_40_Tyr_41__c_M_D_INT = S_AMP_c_M_D_INT + S_L_45_Tyrosyl_45_tRNA_40_Tyr_41__c_M_D_INT + S_Pyrophosphate_c_M_D_INT	ATP_c + L-Tyrosine + tRNA(Tyr)_c = AMP_c + L-Tyrosyl-tRNA(Tyr)_c + Pyrophosphate_c	1	0	10000	0.03
669	R_R02926_c	M	D	INT	S_H2O_c_M_D_INT + S_Melibiitol_c_M_D_INT = S_D_45_Galactose_c_M_D_INT + S_D_45_Sorbitol_c_M_D_INT	H2O_c + Melibiitol = D-Galactose + D-Sorbitol	0	-10000	10000	0
670	R_R02940_c	M	D	INT	S_2_45_Propyn_45_1_45_al_c_M_D_INT + S_H2O_c_M_D_INT + S_NAD_43__c_M_D_INT = S_NADH_c_M_D_INT + S_Propynoate_c_M_D_INT	2-Propyn-1-al + H2O_c + NAD+ = NADH + Propynoate	1	0	10000	0
671	R_R02946_c	M	D	INT	S__40_R_41__45_Acetoin_c_M_D_INT + S_H_43__c_M_D_INT + S_NADH_c_M_D_INT = S__40_R_44_R_41__45_Butane_45_2_44_3_45_diol_c_M_D_INT + S_NAD_43__c_M_D_INT	(R)-Acetoin + H+_c + NADH = (R,R)-Butane-2,3-diol + NAD+	1	0	10000	0
672	R_R02952_c	M	D	INT	S_4_45_Coumarate_c_M_D_INT = S_4_45_Hydroxystyrene_c_M_D_INT + S_CO2_c_M_D_INT	4-Coumarate = 4-Hydroxystyrene + CO2_c	1	0	10000	0
673	R_R02957_c	M	D	INT	S_D_45_Glucuronolactone_c_M_D_INT + 2 S_H2O_c_M_D_INT + S_NAD_43__c_M_D_INT = S_D_45_Glucarate_c_M_D_INT + S_H_43__c_M_D_INT + S_NADH_c_M_D_INT	D-Glucuronolactone + 2 H2O_c + NAD+ = D-Glucarate + H+_c + NADH	0	-10000	10000	0
674	R_R02984_c	M	D	INT	S_dTDP_45_glucose_c_M_D_INT = S_dTDP_45_galactose_c_M_D_INT	dTDP-glucose = dTDP-galactose	0	-10000	10000	0
675	R_R03008_c	M	D	INT	S_2_45_Oxoglutarate_c_M_D_INT + S_Gibberellin_32_A1_c_M_D_INT + S_Oxygen_c_M_D_INT = S_2beta_45_Hydroxygibberellin_32_1_c_M_D_INT + S_CO2_c_M_D_INT + S_Succinate_c_M_D_INT	2-Oxoglutarate_c + Gibberellin A1 + Oxygen_c = 2beta-Hydroxygibberellin 1 + CO2_c + Succinate_c	1	0	10000	0
676	R_R03024_c	M	D	INT	S_4_45_Nitrophenyl_32_phosphate_c_M_D_INT + S_H2O_c_M_D_INT = S_4_45_Nitrophenol_c_M_D_INT + S_Orthophosphate_c_M_D_INT	4-Nitrophenyl phosphate + H2O_c = 4-Nitrophenol + Orthophosphate_c	1	0	10000	0
677	R_R03026_x	M	D	INT	S_Crotonoyl_45_CoA_x_M_D_INT + S_H2O_x_M_D_INT = S__40_S_41__45_3_45_Hydroxybutanoyl_45_CoA_x_M_D_INT	Crotonoyl-CoA + H2O_x = (S)-3-Hydroxybutanoyl-CoA	0	-10000	10000	0
678	R_R03038_c	M	D	INT	S_ATP_c_M_D_INT + S_L_45_Alanine_c_M_D_INT + S_tRNA_40_Ala_41__c_M_D_INT = S_AMP_c_M_D_INT + S_L_45_Alanyl_45_tRNA_c_M_D_INT + S_Pyrophosphate_c_M_D_INT	ATP_c + L-Alanine_c + tRNA(Ala)_c = AMP_c + L-Alanyl-tRNA_c + Pyrophosphate_c	0	-10000	10000	0.1074
679	R_R03045_c	M	D	INT	S_3_45_Hydroxypropionyl_45_CoA_c_M_D_INT = S_H2O_c_M_D_INT + S_Propenoyl_45_CoA_c_M_D_INT	3-Hydroxypropionyl-CoA = H2O_c + Propenoyl-CoA	0	-10000	10000	0
680	R_R03050_c	M	D	INT	S_2_45__40_alpha_45_Hydroxyethyl_41_thiamine_32_diphosphate_c_M_D_INT + S_Pyruvate_c_M_D_INT = S_2_45_Acetolactate_c_M_D_INT + S_Thiamin_32_diphosphate_c_M_D_INT	2-(alpha-Hydroxyethyl)thiamine diphosphate + Pyruvate_c = 2-Acetolactate + Thiamin diphosphate_c	1	0	10000	0
681	R_R03051_c	M	D	INT	S_2_45_Acetolactate_c_M_D_INT + S_H_43__c_M_D_INT + S_NADPH_c_M_D_INT = S_2_44_3_45_Dihydroxy_45_3_45_methylbutanoate_c_M_D_INT + S_NADP_43__c_M_D_INT	2-Acetolactate + H+_c + NADPH = 2,3-Dihydroxy-3-methylbutanoate + NADP+	1	0	10000	0
682	R_R03055_c	M	D	INT	S_5_44_6_45_Dihydrothymine_c_M_D_INT + S_H2O_c_M_D_INT = S_3_45_Ureidoisobutyrate_c_M_D_INT	5,6-Dihydrothymine + H2O_c = 3-Ureidoisobutyrate	0	-10000	10000	0
683	R_R03057_c	M	D	INT	S_H2O_c_M_D_INT + S_Leukotriene_32_A4_c_M_D_INT = S_Leukotriene_32_B4_c_M_D_INT	H2O_c + Leukotriene A4 = Leukotriene B4	1	0	10000	0
684	R_R03083_c	M	D	INT	S_2_45_Dehydro_45_3_45_deoxy_45_D_45_arabino_45_heptonate_32_7_45_phosphate_c_M_D_INT = S_3_45_Dehydroquinate_c_M_D_INT + S_Orthophosphate_c_M_D_INT	2-Dehydro-3-deoxy-D-arabino-heptonate 7-phosphate = 3-Dehydroquinate + Orthophosphate_c	1	0	10000	0.294
685	R_R03084_c	M	D	INT	S_3_45_Dehydroquinate_c_M_D_INT = S_3_45_Dehydroshikimate_c_M_D_INT + S_H2O_c_M_D_INT	3-Dehydroquinate = 3-Dehydroshikimate + H2O_c	0	-10000	10000	0.294
686	R_R03087_c	M	D	INT	S_19_45_Oxotestosterone_c_M_D_INT = S_Estradiol_45_17beta_c_M_D_INT + S_Formate_c_M_D_INT	19-Oxotestosterone = Estradiol-17beta + Formate	1	0	10000	0
687	R_R03093_c	M	D	INT	S_3_45_Indoleacetonitrile_c_M_D_INT + 2 S_H2O_c_M_D_INT = S_Indole_45_3_45_acetate_c_M_D_INT + S_NH3_c_M_D_INT	3-Indoleacetonitrile + 2 H2O_c = Indole-3-acetate + NH3_c	1	0	10000	0
688	R_R03104_c	M	D	INT	S_Mercaptopyruvate_c_M_D_INT + S_NADH_c_M_D_INT = S_3_45_Mercaptolactate_c_M_D_INT + S_NAD_43__c_M_D_INT	Mercaptopyruvate + NADH = 3-Mercaptolactate + NAD+	1	0	10000	0
689	R_R03123_c	M	D	INT	S_Dihydrokaempferol_c_M_D_INT + S_H_43__c_M_D_INT + S_NADPH_c_M_D_INT = S_NADP_43__c_M_D_INT + S_cis_45_3_44_4_45_Leucopelargonidin_c_M_D_INT	Dihydrokaempferol + H+_c + NADPH = NADP+ + cis-3,4-Leucopelargonidin	1	0	10000	0
690	R_R03124_c	M	D	INT	S_Dihydrokaempferol_c_M_D_INT + S_NADPH_c_M_D_INT + S_Oxygen_c_M_D_INT = S_H2O_c_M_D_INT + S_NADP_43__c_M_D_INT + S_Taxifolin_c_M_D_INT	Dihydrokaempferol + NADPH + Oxygen_c = H2O_c + NADP+ + Taxifolin	1	0	10000	0
691	R_R03126_c	M	D	INT	S_2_45_Oxoglutarate_c_M_D_INT + S_Dihydrokaempferol_c_M_D_INT + S_Oxygen_c_M_D_INT = S_CO2_c_M_D_INT + S_H2O_c_M_D_INT + S_Kaempferol_c_M_D_INT + S_Succinate_c_M_D_INT	2-Oxoglutarate_c + Dihydrokaempferol + Oxygen_c = CO2_c + H2O_c + Kaempferol + Succinate_c	1	0	10000	0
692	R_R03132_c	M	D	INT	S_O_45_Acetyl_45_L_45_serine_c_M_D_INT + S_Thiosulfate_c_M_D_INT = S_Acetate_c_M_D_INT + S_S_45_Sulfo_45_L_45_cysteine_c_M_D_INT	O-Acetyl-L-serine + Thiosulfate = Acetate_c + S-Sulfo-L-cysteine	1	0	10000	0
693	R_R03139_c	M	D	INT	S_1_44_3_45_Diaminopropane_c_M_D_INT + S_H2O_c_M_D_INT + S_Oxygen_c_M_D_INT = S_H2O2_c_M_D_INT + S_NH3_c_M_D_INT + S_beta_45_Aminopropion_32_aldehyde_c_M_D_INT	1,3-Diaminopropane + H2O_c + Oxygen_c = H2O2 + NH3_c + beta-Aminopropion aldehyde	1	0	10000	0
694	R_R03140_p	M	D	INT	S_D_45_Ribulose_32_1_44_5_45_bisphosphate_p_M_D_INT + S_Oxygen_p_M_D_INT = S_2_45_Phosphoglycolate_p_M_D_INT + S_3_45_Phospho_45_D_45_glycerate_p_M_D_INT	D-Ribulose 1,5-bisphosphate + Oxygen_p = 2-Phosphoglycolate + 3-Phospho-D-glycerate_p	0	150	10000	150
695	R_R03172_c	M	D	INT	S_2_45_Methylbutanoyl_45_CoA_c_M_D_INT + S_FAD_c_M_D_INT = S_2_45_Methylbut_45_2_45_enoyl_45_CoA_c_M_D_INT + S_FADH2_c_M_D_INT	2-Methylbutanoyl-CoA + FAD = 2-Methylbut-2-enoyl-CoA + FADH2	1	0	10000	0
696	R_R03174_c	M	D	INT	S_CoA_c_M_D_INT + S_S_45__40_2_45_Methylbutanoyl_41__45_dihydrolipoamide_c_M_D_INT = S_2_45_Methylbutanoyl_45_CoA_c_M_D_INT + S_Dihydrolipoamide_c_M_D_INT	CoA_c + S-(2-Methylbutanoyl)-dihydrolipoamide = 2-Methylbutanoyl-CoA + Dihydrolipoamide	1	0	10000	0
697	R_R03182_c	M	D	INT	S_7_44_8_45_Diaminononanoate_c_M_D_INT + S_ATP_c_M_D_INT + S_CO2_c_M_D_INT = S_ADP_c_M_D_INT + S_Dethiobiotin_c_M_D_INT + S_Orthophosphate_c_M_D_INT	7,8-Diaminononanoate + ATP_c + CO2_c = ADP_c + Dethiobiotin + Orthophosphate_c	1	0	10000	0
698	R_R03194_c	M	D	INT	2 S_S_45_Adenosyl_45_L_45_methionine_c_M_D_INT + S_Uroporphyrinogen_32_III_c_M_D_INT = S_Precorrin_32_2_c_M_D_INT + 2 S_S_45_Adenosyl_45_L_45_homocysteine_c_M_D_INT	2 S-Adenosyl-L-methionine + Uroporphyrinogen III = Precorrin 2 + 2 S-Adenosyl-L-homocysteine	1	0	10000	0
699	R_R03197_c	M	D	INT	S_Uroporphyrinogen_32_III_c_M_D_INT = 4 S_CO2_c_M_D_INT + S_Coproporphyrinogen_32_III_c_M_D_INT	Uroporphyrinogen III = 4 CO2_c + Coproporphyrinogen III	1	0	10000	0
700	R_R03199_c	M	D	INT	S__40_S_41__45_2_44_3_45_Epoxysqualene_c_M_D_INT = S_Lanosterol_c_M_D_INT	(S)-2,3-Epoxysqualene = Lanosterol	1	0	10000	0
701	R_R03200_c	M	D	INT	S__40_S_41__45_2_44_3_45_Epoxysqualene_c_M_D_INT = S_Cycloartenol_c_M_D_INT	(S)-2,3-Epoxysqualene = Cycloartenol	1	0	10000	0
702	R_R03217_c	M	D	INT	S_L_45_Cysteine_c_M_D_INT + S_O_45_Acetyl_45_L_45_homoserine_c_M_D_INT = S_Acetate_c_M_D_INT + S_L_45_Cystathionine_c_M_D_INT	L-Cysteine + O-Acetyl-L-homoserine = Acetate_c + L-Cystathionine	0	-10000	10000	-0.026
703	R_R03220_c	M	D	INT	S_Coproporphyrinogen_32_III_c_M_D_INT + S_Oxygen_c_M_D_INT = 2 S_CO2_c_M_D_INT + 2 S_H2O_c_M_D_INT + S_Protoporphyrinogen_32_IX_c_M_D_INT	Coproporphyrinogen III + Oxygen_c = 2 CO2_c + 2 H2O_c + Protoporphyrinogen IX	1	0	10000	0
704	R_R03222_c	M	D	INT	3 S_Oxygen_c_M_D_INT + 2 S_Protoporphyrinogen_32_IX_c_M_D_INT = 6 S_H2O_c_M_D_INT + 2 S_Protoporphyrin_c_M_D_INT	3 Oxygen_c + 2 Protoporphyrinogen IX = 6 H2O_c + 2 Protoporphyrin	1	0	10000	0
705	R_R03223_c	M	D	INT	S_2_45_Methyl_45_4_45_amino_45_5_45_hydroxymethylpyrimidine_32_diphosphate_c_M_D_INT + S_4_45_Methyl_45_5_45__40_2_45_phosphoethyl_41__45_thiazole_c_M_D_INT = S_Pyrophosphate_c_M_D_INT + S_Thiamin_32_monophosphate_c_M_D_INT	2-Methyl-4-amino-5-hydroxymethylpyrimidine diphosphate + 4-Methyl-5-(2-phosphoethyl)-thiazole = Pyrophosphate_c + Thiamin monophosphate	1	0	10000	0
706	R_R03231_c	M	D	INT	S_8_45_Amino_45_7_45_oxononanoate_c_M_D_INT + S_S_45_Adenosyl_45_L_45_methionine_c_M_D_INT = S_7_44_8_45_Diaminononanoate_c_M_D_INT + S_S_45_Adenosyl_45_4_45_methylthio_45_2_45_oxobutanoate_c_M_D_INT	8-Amino-7-oxononanoate + S-Adenosyl-L-methionine = 7,8-Diaminononanoate + S-Adenosyl-4-methylthio-2-oxobutanoate	1	0	10000	0
707	R_R03243_c	M	D	INT	S_2_45_Oxoglutarate_c_M_D_INT + S_L_45_Histidinol_32_phosphate_c_M_D_INT = S_3_45__40_Imidazol_45_4_45_yl_41__45_2_45_oxopropyl_32_phosphate_c_M_D_INT + S_L_45_Glutamate_c_M_D_INT	2-Oxoglutarate_c + L-Histidinol phosphate = 3-(Imidazol-4-yl)-2-oxopropyl phosphate + L-Glutamate_c	0	-10000	10000	-0.026
708	R_R03245_c	M	D	INT	S__40_R_41__45_5_45_Phosphomevalonate_c_M_D_INT + S_ATP_c_M_D_INT = S__40_R_41__45_5_45_Diphosphomevalonate_c_M_D_INT + S_ADP_c_M_D_INT	(R)-5-Phosphomevalonate + ATP_c = (R)-5-Diphosphomevalonate + ADP_c	1	0	10000	0
709	R_R03254_c	M	D	INT	S_D_45_Arabinose_32_5_45_phosphate_c_M_D_INT + S_H2O_c_M_D_INT + S_Phosphoenolpyruvate_c_M_D_INT = S_3_45_Deoxy_45_D_45_manno_45_octulosonate_32_8_45_phosphate_c_M_D_INT + S_Orthophosphate_c_M_D_INT	D-Arabinose 5-phosphate + H2O_c + Phosphoenolpyruvate_c = 3-Deoxy-D-manno-octulosonate 8-phosphate + Orthophosphate_c	1	0	10000	0
710	R_R03260_c	M	D	INT	S_L_45_Cysteine_c_M_D_INT + S_O_45_Succinyl_45_L_45_homoserine_c_M_D_INT = S_L_45_Cystathionine_c_M_D_INT + S_Succinate_c_M_D_INT	L-Cysteine + O-Succinyl-L-homoserine = L-Cystathionine + Succinate_c	1	0	10000	0.002
711	R_R03269_c	M	D	INT	S__40_R_41__45_4_39__45_Phosphopantothenoyl_45_L_45_cysteine_c_M_D_INT = S_CO2_c_M_D_INT + S_Pantetheine_32_4_39__45_phosphate_c_M_D_INT	(R)-4'-Phosphopantothenoyl-L-cysteine = CO2_c + Pantetheine 4'-phosphate	1	0	10000	0
712	R_R03270_c	M	D	INT	S_2_45__40_alpha_45_Hydroxyethyl_41_thiamine_32_diphosphate_c_M_D_INT + S_Lipoamide_c_M_D_INT = S_S_45_Acetyldihydrolipoamide_c_M_D_INT + S_Thiamin_32_diphosphate_c_M_D_INT	2-(alpha-Hydroxyethyl)thiamine diphosphate + Lipoamide = S-Acetyldihydrolipoamide + Thiamin diphosphate_c	1	0	10000	0
713	R_R03283_c	M	D	INT	S_4_45_Trimethylammoniobutanal_c_M_D_INT + S_H2O_c_M_D_INT + S_NAD_43__c_M_D_INT = S_4_45_Trimethylammoniobutanoate_c_M_D_INT + S_H_43__c_M_D_INT + S_NADH_c_M_D_INT	4-Trimethylammoniobutanal + H2O_c + NAD+ = 4-Trimethylammoniobutanoate + H+_c + NADH	1	0	10000	0
714	R_R03284_c	M	D	INT	S_3_45_Hydroxy_45_N6_44_N6_44_N6_45_trimethyl_45_L_45_lysine_c_M_D_INT = S_4_45_Trimethylammoniobutanal_c_M_D_INT + S_Glycine_c_M_D_INT	3-Hydroxy-N6,N6,N6-trimethyl-L-lysine = 4-Trimethylammoniobutanal + Glycine_c	1	0	10000	0
715	R_R03291_c	M	D	INT	S_H_43__c_M_D_INT + S_L_45_1_45_Pyrroline_45_3_45_hydroxy_45_5_45_carboxylate_c_M_D_INT + S_NADH_c_M_D_INT = S_NAD_43__c_M_D_INT + S_trans_45_4_45_Hydroxy_45_L_45_proline_c_M_D_INT	H+_c + L-1-Pyrroline-3-hydroxy-5-carboxylate + NADH = NAD+ + trans-4-Hydroxy-L-proline	1	0	10000	0
716	R_R03313_c	M	D	INT	S_L_45_Glutamate_32_5_45_semialdehyde_c_M_D_INT + S_NADP_43__c_M_D_INT + S_Orthophosphate_c_M_D_INT = S_H_43__c_M_D_INT + S_L_45_Glutamyl_32_5_45_phosphate_c_M_D_INT + S_NADPH_c_M_D_INT	L-Glutamate 5-semialdehyde + NADP+ + Orthophosphate_c = H+_c + L-Glutamyl 5-phosphate + NADPH	0	-10000	10000	0
717	R_R03316N_m	M	D	INT	S_3_45_Carboxy_45_1_45_hydroxypropyl_45_ThPP_m_M_D_INT + S_Enzyme_32_N6_45__40_lipoyl_41_lysine_m_M_D_INT = S_Thiamin_32_diphosphate_m_M_D_INT + S__91_Dihydrolipoyllysine_45_residue_32_succinyltransferase_93_S_45_succinyldihydrolipoyllysine_m_M_D_INT	3-Carboxy-1-hydroxypropyl-ThPP + Enzyme N6-(lipoyl)lysine = Thiamin diphosphate_m + [Dihydrolipoyllysine-residue succinyltransferase]S-succinyldihydrolipoyllysine	1	0	10000	0
718	R_R03321_c	M	D	INT	S_beta_45_D_45_Glucose_32_6_45_phosphate_c_M_D_INT = S_beta_45_D_45_Fructose_32_6_45_phosphate_c_M_D_INT	beta-D-Glucose 6-phosphate = beta-D-Fructose 6-phosphate	0	-10000	10000	-10000
719	R_R03341_c	M	D	INT	S_3_45__40_4_45_Hydroxyphenyl_41_pyruvate_c_M_D_INT = S_4_45_Hydroxyphenylacetaldehyde_c_M_D_INT + S_CO2_c_M_D_INT	3-(4-Hydroxyphenyl)pyruvate = 4-Hydroxyphenylacetaldehyde + CO2_c	1	0	10000	0
720	R_R03346_c	M	D	INT	S_H2O_c_M_D_INT + S_Nicotinate_32_D_45_ribonucleotide_c_M_D_INT = S_Nicotinate_32_D_45_ribonucleoside_c_M_D_INT + S_Orthophosphate_c_M_D_INT	H2O_c + Nicotinate D-ribonucleotide = Nicotinate D-ribonucleoside + Orthophosphate_c	0	-10000	10000	0
721	R_R03347_c	M	D	INT	S_ATP_c_M_D_INT + S_Nicotinate_32_D_45_ribonucleoside_c_M_D_INT = S_ADP_c_M_D_INT + S_Nicotinate_32_D_45_ribonucleotide_c_M_D_INT	ATP_c + Nicotinate D-ribonucleoside = ADP_c + Nicotinate D-ribonucleotide	1	0	10000	0
722	R_R03348_c	M	D	INT	S_5_45_Phospho_45_alpha_45_D_45_ribose_32_1_45_diphosphate_c_M_D_INT + S_Pyridine_45_2_44_3_45_dicarboxylate_c_M_D_INT = S_CO2_c_M_D_INT + S_Nicotinate_32_D_45_ribonucleotide_c_M_D_INT + S_Pyrophosphate_c_M_D_INT	5-Phospho-alpha-D-ribose 1-diphosphate + Pyridine-2,3-dicarboxylate = CO2_c + Nicotinate D-ribonucleotide + Pyrophosphate_c	1	0	10000	0
723	R_R03351_c	M	D	INT	S_3_45_Deoxy_45_D_45_manno_45_octulosonate_c_M_D_INT + S_CTP_c_M_D_INT = S_CMP_45_3_45_deoxy_45_D_45_manno_45_octulosonate_c_M_D_INT + S_Pyrophosphate_c_M_D_INT	3-Deoxy-D-manno-octulosonate + CTP_c = CMP-3-deoxy-D-manno-octulosonate + Pyrophosphate_c	1	0	10000	0
724	R_R03355_c	M	D	INT	S_H2O_c_M_D_INT + S_beta_45_D_45_Galactosyl_45_1_44_4_45_beta_45_D_45_glucosylceramide_c_M_D_INT = S_Glucosylceramide_c_M_D_INT + S_beta_45_D_45_Galactose_c_M_D_INT	H2O_c + beta-D-Galactosyl-1,4-beta-D-glucosylceramide = Glucosylceramide + beta-D-Galactose	1	0	10000	0
725	R_R03362_c	M	D	INT	S_1_45_Phosphatidyl_45_D_45_myo_45_inositol_c_M_D_INT + S_ATP_c_M_D_INT = S_1_45_Phosphatidyl_45_1D_45_myo_45_inositol_32_3_45_phosphate_c_M_D_INT + S_ADP_c_M_D_INT	1-Phosphatidyl-D-myo-inositol + ATP_c = 1-Phosphatidyl-1D-myo-inositol 3-phosphate + ADP_c	1	0	10000	0
726	R_R03367_c	M	D	INT	S_3_44_4_45_Dihydroxy_45_trans_45_cinnamate_c_M_D_INT = S_3_44_4_45_Dihydroxystyrene_c_M_D_INT + S_CO2_c_M_D_INT	3,4-Dihydroxy-trans-cinnamate = 3,4-Dihydroxystyrene + CO2_c	0	-10000	10000	0
727	R_R03393_c	M	D	INT	S_1D_45_myo_45_Inositol_32_1_44_4_45_bisphosphate_c_M_D_INT + S_H2O_c_M_D_INT = S_Orthophosphate_c_M_D_INT + S_myo_45_Inositol_32_4_45_phosphate_c_M_D_INT	1D-myo-Inositol 1,4-bisphosphate + H2O_c = Orthophosphate_c + myo-Inositol 4-phosphate	1	0	10000	0
728	R_R03408_c	M	D	INT	S_3beta_45_Hydroxyandrost_45_5_45_en_45_17_45_one_c_M_D_INT + S_H_43__c_M_D_INT + S_NADPH_c_M_D_INT + S_Oxygen_c_M_D_INT = S_16alpha_45_Hydroxydehydroepiandrosterone_c_M_D_INT + S_H2O_c_M_D_INT + S_NADP_43__c_M_D_INT	3beta-Hydroxyandrost-5-en-17-one + H+_c + NADPH + Oxygen_c = 16alpha-Hydroxydehydroepiandrosterone + H2O_c + NADP+	1	0	10000	0
729	R_R03418_c	M	D	INT	S_1_45_alpha_45_D_45_Galactosyl_45_myo_45_inositol_c_M_D_INT + S_Raffinose_c_M_D_INT = S_Stachyose_c_M_D_INT + S_myo_45_Inositol_c_M_D_INT	1-alpha-D-Galactosyl-myo-inositol + Raffinose = Stachyose + myo-Inositol	1	0	10000	0
730	R_R03425_m	M	D	INT	S_Glycine_m_M_D_INT + S_Lipoylprotein_m_M_D_INT = S_CO2_m_M_D_INT + S_S_45_Aminomethyldihydrolipoylprotein_m_M_D_INT	Glycine_m + Lipoylprotein = CO2_m + S-Aminomethyldihydrolipoylprotein	1	0	10000	0
731	R_R03427_c	M	D	INT	S_1D_45_myo_45_Inositol_32_1_44_3_44_4_45_trisphosphate_c_M_D_INT + S_H2O_c_M_D_INT = S_D_45_myo_45_Inositol_32_3_44_4_45_bisphosphate_c_M_D_INT + S_Orthophosphate_c_M_D_INT	1D-myo-Inositol 1,3,4-trisphosphate + H2O_c = D-myo-Inositol 3,4-bisphosphate + Orthophosphate_c	1	0	10000	0
732	R_R03443_c	M	D	INT	S_N_45_Acetyl_45_L_45_glutamate_32_5_45_semialdehyde_c_M_D_INT + S_NADP_43__c_M_D_INT + S_Orthophosphate_c_M_D_INT = S_H_43__c_M_D_INT + S_N_45_Acetyl_45_L_45_glutamate_32_5_45_phosphate_c_M_D_INT + S_NADPH_c_M_D_INT	N-Acetyl-L-glutamate 5-semialdehyde + NADP+ + Orthophosphate_c = H+_c + N-Acetyl-L-glutamate 5-phosphate + NADPH	0	-10000	10000	0
733	R_R03457_c	M	D	INT	S_D_45_erythro_45_1_45__40_Imidazol_45_4_45_yl_41_glycerol_32_3_45_phosphate_c_M_D_INT = S_3_45__40_Imidazol_45_4_45_yl_41__45_2_45_oxopropyl_32_phosphate_c_M_D_INT + S_H2O_c_M_D_INT	D-erythro-1-(Imidazol-4-yl)glycerol 3-phosphate = 3-(Imidazol-4-yl)-2-oxopropyl phosphate + H2O_c	1	0	10000	0.026
734	R_R03458_c	M	D	INT	S_5_45_Amino_45_6_45__40_5_39__45_phosphoribosylamino_41_uracil_c_M_D_INT + S_H_43__c_M_D_INT + S_NADPH_c_M_D_INT = S_5_45_Amino_45_6_45__40_5_39__45_phosphoribitylamino_41_uracil_c_M_D_INT + S_NADP_43__c_M_D_INT	5-Amino-6-(5'-phosphoribosylamino)uracil + H+_c + NADPH = 5-Amino-6-(5'-phosphoribitylamino)uracil + NADP+	1	0	10000	0
735	R_R03459_c	M	D	INT	S_2_44_5_45_Diamino_45_6_45_hydroxy_45_4_45__40_5_39__45_phosphoribosylamino_41_pyrimidine_c_M_D_INT + S_H2O_c_M_D_INT = S_5_45_Amino_45_6_45__40_5_39__45_phosphoribosylamino_41_uracil_c_M_D_INT + S_NH3_c_M_D_INT	2,5-Diamino-6-hydroxy-4-(5'-phosphoribosylamino)pyrimidine + H2O_c = 5-Amino-6-(5'-phosphoribosylamino)uracil + NH3_c	1	0	10000	0
736	R_R03460_c	M	D	INT	S_Phosphoenolpyruvate_c_M_D_INT + S_Shikimate_32_3_45_phosphate_c_M_D_INT = S_5_45_O_45__40_1_45_Carboxyvinyl_41__45_3_45_phosphoshikimate_c_M_D_INT + S_Orthophosphate_c_M_D_INT	Phosphoenolpyruvate_c + Shikimate 3-phosphate = 5-O-(1-Carboxyvinyl)-3-phosphoshikimate + Orthophosphate_c	0	-10000	10000	0.294
737	R_R03469_c	M	D	INT	S_1_45_Phosphatidyl_45_1D_45_myo_45_inositol_32_4_45_phosphate_c_M_D_INT + S_ATP_c_M_D_INT = S_1_45_Phosphatidyl_45_D_45_myo_45_inositol_32_4_44_5_45_bisphosphate_c_M_D_INT + S_ADP_c_M_D_INT	1-Phosphatidyl-1D-myo-inositol 4-phosphate + ATP_c = 1-Phosphatidyl-D-myo-inositol 4,5-bisphosphate + ADP_c	1	0	10000	0
738	R_R03472_c	M	D	INT	S_Aminoimidazole_32_ribotide_c_M_D_INT = S_4_45_Amino_45_5_45_hydroxymethyl_45_2_45_methylpyrimidine_c_M_D_INT	Aminoimidazole ribotide = 4-Amino-5-hydroxymethyl-2-methylpyrimidine	1	0	10000	0
739	R_R03504_c	M	D	INT	S_2_45_Amino_45_4_45_hydroxy_45_6_45__40_D_45_erythro_45_1_44_2_44_3_45_trihydroxypropyl_41__45_7_44_8_45_dihydropteridine_c_M_D_INT = S_2_45_Amino_45_4_45_hydroxy_45_6_45_hydroxymethyl_45_7_44_8_45_dihydropteridine_c_M_D_INT + S_Glycolaldehyde_c_M_D_INT	2-Amino-4-hydroxy-6-(D-erythro-1,2,3-trihydroxypropyl)-7,8-dihydropteridine = 2-Amino-4-hydroxy-6-hydroxymethyl-7,8-dihydropteridine + Glycolaldehyde	1	0	10000	0
740	R_R03508_c	M	D	INT	S_1_45__40_2_45_Carboxyphenylamino_41__45_1_39__45_deoxy_45_D_45_ribulose_32_5_39__45_phosphate_c_M_D_INT = S_CO2_c_M_D_INT + S_H2O_c_M_D_INT + S_Indoleglycerol_32_phosphate_c_M_D_INT	1-(2-Carboxyphenylamino)-1'-deoxy-D-ribulose 5'-phosphate = CO2_c + H2O_c + Indoleglycerol phosphate	1	0	10000	0.04
741	R_R03522_c	M	D	INT	S_Glutathione_c_M_D_INT + S_RX_c_M_D_INT = S_HX_c_M_D_INT + S_R_45_S_45_Glutathione_c_M_D_INT	Glutathione + RX = HX + R-S-Glutathione	1	0	10000	0
742	R_R03527_c	M	D	INT	S_D_45_Glucoside_c_M_D_INT + S_H2O_c_M_D_INT = S_ROH_c_M_D_INT + S_alpha_45_D_45_Glucose_c_M_D_INT	D-Glucoside + H2O_c = ROH + alpha-D-Glucose_c	1	0	10000	0
743	R_R03530_c	M	D	INT	S_ATP_c_M_D_INT + S_dIDP_c_M_D_INT = S_ADP_c_M_D_INT + S_dITP_c_M_D_INT	ATP_c + dIDP = ADP_c + dITP	0	-10000	10000	0
744	R_R03540_c	M	D	INT	S_H2O_c_M_D_INT + S_Maleamate_c_M_D_INT = S_Maleic_32_acid_c_M_D_INT + S_NH3_c_M_D_INT	H2O_c + Maleamate = Maleic acid + NH3_c	1	0	10000	0
745	R_R03542_c	M	D	INT	2 S_H2O_c_M_D_INT + S_alpha_45_Aminopropiononitrile_c_M_D_INT = S_Alanine_c_M_D_INT + S_NH3_c_M_D_INT	2 H2O_c + alpha-Aminopropiononitrile = Alanine + NH3_c	1	0	10000	0
746	R_R03546_c	M	D	INT	S_Cyanate_c_M_D_INT + S_H_43__c_M_D_INT + S_HCO3_45__c_M_D_INT = S_CO2_c_M_D_INT + S_Carbamate_c_M_D_INT	Cyanate + H+_c + HCO3- = CO2_c + Carbamate	0	-10000	10000	0
747	R_R03600_c	M	D	INT	S_Reduced_32_ferredoxin_c_M_D_INT + S_Selenite_c_M_D_INT = S_H2O_c_M_D_INT + S_Oxidized_32_ferredoxin_c_M_D_INT + S_Selenide_c_M_D_INT	Reduced ferredoxin + Selenite = H2O_c + Oxidized ferredoxin + Selenide	1	0	10000	0
748	R_R03600_p	M	D	INT	S_Reduced_32_ferredoxin_p_M_D_INT + S_Selenite_p_M_D_INT = S_H2O_p_M_D_INT + S_Oxidized_32_ferredoxin_p_M_D_INT + S_Selenide_p_M_D_INT	Reduced ferredoxin + Selenite = H2O_p + Oxidized ferredoxin + Selenide	1	0	10000	0
749	R_R03601_c	M	D	INT	S_O_45_Acetyl_45_L_45_serine_c_M_D_INT + S_Selenide_c_M_D_INT = S_Acetate_c_M_D_INT + S_Selenocysteine_c_M_D_INT	O-Acetyl-L-serine + Selenide = Acetate_c + Selenocysteine	1	0	10000	0
750	R_R03616_c	M	D	INT	S_3_45_beta_45_D_45_Galactosyl_45_sn_45_glycerol_c_M_D_INT + S_H2O_c_M_D_INT = S_Galactose_c_M_D_INT + S_Glycerol_c_M_D_INT	3-beta-D-Galactosyl-sn-glycerol + H2O_c = Galactose + Glycerol	1	0	10000	0
751	R_R03634_c	M	D	INT	S_H2O_c_M_D_INT + S_Stachyose_c_M_D_INT = S_D_45_Galactose_c_M_D_INT + S_Raffinose_c_M_D_INT	H2O_c + Stachyose = D-Galactose + Raffinose	1	0	10000	0
752	R_R03635_c	M	D	INT	S_H2O_c_M_D_INT + S_Stachyose_c_M_D_INT = S_D_45_Fructose_c_M_D_INT + S_D_45_Gal_32_alpha_32_1_45__62_6D_45_Gal_32_alpha_32_1_45__62_6D_45_Glucose_c_M_D_INT	H2O_c + Stachyose = D-Fructose + D-Gal alpha 1->6D-Gal alpha 1->6D-Glucose	1	0	10000	0
753	R_R03636_c	M	D	INT	S_NADPH_c_M_D_INT + S_Taxifolin_c_M_D_INT = S_Leucocyanidin_c_M_D_INT + S_NADP_43__c_M_D_INT	NADPH + Taxifolin = Leucocyanidin + NADP+	1	0	10000	0
754	R_R03640_c	M	D	INT	S_2_45_Oxoglutarate_c_M_D_INT + S_Eriodictyol_c_M_D_INT + S_Oxygen_c_M_D_INT = S_CO2_c_M_D_INT + S_Succinate_c_M_D_INT + S_Taxifolin_c_M_D_INT	2-Oxoglutarate_c + Eriodictyol + Oxygen_c = CO2_c + Succinate_c + Taxifolin	1	0	10000	0
755	R_R03646_c	M	D	INT	S_ATP_c_M_D_INT + S_L_45_Arginine_c_M_D_INT + S_tRNA_40_Arg_41__c_M_D_INT = S_AMP_c_M_D_INT + S_L_45_Arginyl_45_tRNA_40_Arg_41__c_M_D_INT + S_Pyrophosphate_c_M_D_INT	ATP_c + L-Arginine + tRNA(Arg)_c = AMP_c + L-Arginyl-tRNA(Arg)_c + Pyrophosphate_c	0	-10000	10000	0.166
756	R_R03647_c	M	D	INT	S_ATP_c_M_D_INT + S_L_45_Aspartate_c_M_D_INT + S_tRNA_40_Asn_41__c_M_D_INT = S_AMP_c_M_D_INT + S_L_45_Aspartyl_45_tRNA_40_Asn_41__c_M_D_INT + S_Pyrophosphate_c_M_D_INT	ATP_c + L-Aspartate_c + tRNA(Asn)_c = AMP_c + L-Aspartyl-tRNA(Asn)_c + Pyrophosphate_c	1	0	10000	0.162
757	R_R03648_c	M	D	INT	S_ATP_c_M_D_INT + S_L_45_Asparagine_c_M_D_INT + S_tRNA_40_Asn_41__c_M_D_INT = S_AMP_c_M_D_INT + S_L_45_Asparaginyl_45_tRNA_40_Asn_41__c_M_D_INT + S_Pyrophosphate_c_M_D_INT	ATP_c + L-Asparagine + tRNA(Asn)_c = AMP_c + L-Asparaginyl-tRNA(Asn)_c + Pyrophosphate_c	1	0	10000	0.388
758	R_R03650_c	M	D	INT	S_ATP_c_M_D_INT + S_L_45_Cysteine_c_M_D_INT + S_tRNA_40_Cys_41__c_M_D_INT = S_AMP_c_M_D_INT + S_L_45_Cysteinyl_45_tRNA_40_Cys_41__c_M_D_INT + S_Pyrophosphate_c_M_D_INT	ATP_c + L-Cysteine + tRNA(Cys)_c = AMP_c + L-Cysteinyl-tRNA(Cys)_c + Pyrophosphate_c	1	0	10000	0.024
759	R_R03651N_m	M	D	INT	S_ATP_m_M_D_INT + S_L_45_Glutamate_m_M_D_INT + S_tRNA_40_Gln_41__m_M_D_INT = S_AMP_m_M_D_INT + S_L_45_Glutamyl_45_tRNA_40_Gln_41__m_M_D_INT + S_Pyrophosphate_m_M_D_INT	ATP_m + L-Glutamate_m + tRNA(Gln) = AMP_m + L-Glutamyl-tRNA(Gln) + Pyrophosphate_m	1	0	10000	0
760	R_R03652N_c	M	D	INT	S_ATP_c_M_D_INT + S_L_45_Glutamine_c_M_D_INT + S_tRNA_40_Gln_41__c_M_D_INT = S_AMP_c_M_D_INT + S_Glutaminyl_45_tRNA_40_Gln_41__c_M_D_INT + S_Pyrophosphate_c_M_D_INT	ATP_c + L-Glutamine_c + tRNA(Gln)_c = AMP_c + Glutaminyl-tRNA(Gln)_c + Pyrophosphate_c	1	0	10000	0.346
761	R_R03654_c	M	D	INT	S_ATP_c_M_D_INT + S_Glycine_c_M_D_INT + S_tRNA_40_Gly_41__c_M_D_INT = S_AMP_c_M_D_INT + S_Glycyl_45_tRNA_40_Gly_41__c_M_D_INT + S_Pyrophosphate_c_M_D_INT	ATP_c + Glycine_c + tRNA(Gly)_c = AMP_c + Glycyl-tRNA(Gly)_c + Pyrophosphate_c	1	0	10000	0.136
762	R_R03655_c	M	D	INT	S_ATP_c_M_D_INT + S_L_45_Histidine_c_M_D_INT + S_tRNA_40_His_41__c_M_D_INT = S_AMP_c_M_D_INT + S_L_45_Histidyl_45_tRNA_40_His_41__c_M_D_INT + S_Pyrophosphate_c_M_D_INT	ATP_c + L-Histidine + tRNA(His)_c = AMP_c + L-Histidyl-tRNA(His)_c + Pyrophosphate_c	1	0	10000	0.026
763	R_R03656_c	M	D	INT	S_ATP_c_M_D_INT + S_L_45_Isoleucine_c_M_D_INT + S_tRNA_40_Ile_41__c_M_D_INT = S_AMP_c_M_D_INT + S_L_45_Isoleucyl_45_tRNA_40_Ile_41__c_M_D_INT + S_Pyrophosphate_c_M_D_INT	ATP_c + L-Isoleucine + tRNA(Ile)_c = AMP_c + L-Isoleucyl-tRNA(Ile)_c + Pyrophosphate_c	1	0	10000	0.06
764	R_R03657N_c	M	D	INT	S_ATP_c_M_D_INT + S_L_45_Leucine_c_M_D_INT + S_tRNA_40_Leu_41__c_M_D_INT = S_AMP_c_M_D_INT + S_L_45_Leucyl_45_tRNA_40_Leu_41__c_M_D_INT + S_Pyrophosphate_c_M_D_INT	ATP_c + L-Leucine + tRNA(Leu)_c = AMP_c + L-Leucyl-tRNA(Leu)_c + Pyrophosphate_c	1	0	10000	0.14
765	R_R03658N_c	M	D	INT	S_ATP_c_M_D_INT + S_L_45_Lysine_c_M_D_INT + S_tRNA_40_Lys_41__c_M_D_INT = S_AMP_c_M_D_INT + S_L_45_Lysyl_45_tRNA_40_Lys_41__c_M_D_INT + S_Pyrophosphate_c_M_D_INT	ATP_c + L-Lysine + tRNA(Lys)_c = AMP_c + L-Lysyl-tRNA(Lys)_c + Pyrophosphate_c	1	0	10000	0.07
766	R_R03659N_c	M	D	INT	S_ATP_c_M_D_INT + S_L_45_Methionine_c_M_D_INT + S_tRNA_40_Met_41__c_M_D_INT = S_AMP_c_M_D_INT + S_L_45_Methionyl_45_tRNA_40_Met_41__c_M_D_INT + S_Pyrophosphate_c_M_D_INT	ATP_c + L-Methionine + tRNA(Met)_c = AMP_c + L-Methionyl-tRNA(Met)_c + Pyrophosphate_c	1	0	10000	0.002
767	R_R03660_c	M	D	INT	S_ATP_c_M_D_INT + S_L_45_Phenylalanine_c_M_D_INT + S_tRNA_40_Phe_41__c_M_D_INT = S_AMP_c_M_D_INT + S_L_45_Phenylalanyl_45_tRNA_40_Phe_41__c_M_D_INT + S_Pyrophosphate_c_M_D_INT	ATP_c + L-Phenylalanine + tRNA(Phe)_c = AMP_c + L-Phenylalanyl-tRNA(Phe)_c + Pyrophosphate_c	1	0	10000	0.08
768	R_R03661_c	M	D	INT	S_ATP_c_M_D_INT + S_L_45_Proline_c_M_D_INT + S_tRNA_40_Pro_41__c_M_D_INT = S_AMP_c_M_D_INT + S_L_45_Prolyl_45_tRNA_40_Pro_41__c_M_D_INT + S_Pyrophosphate_c_M_D_INT	ATP_c + L-Proline + tRNA(Pro)_c = AMP_c + L-Prolyl-tRNA(Pro)_c + Pyrophosphate_c	1	0	10000	0.01
769	R_R03662_c	M	D	INT	S_ATP_c_M_D_INT + S_L_45_Serine_c_M_D_INT + S_tRNA_40_Ser_41__c_M_D_INT = S_AMP_c_M_D_INT + S_L_45_Seryl_45_tRNA_40_Ser_41__c_M_D_INT + S_Pyrophosphate_c_M_D_INT	ATP_c + L-Serine_c + tRNA(Ser)_c = AMP_c + L-Seryl-tRNA(Ser)_c + Pyrophosphate_c	1	0	10000	0.21
770	R_R03663_c	M	D	INT	S_ATP_c_M_D_INT + S_L_45_Threonine_c_M_D_INT + S_tRNA_40_Thr_41__c_M_D_INT = S_AMP_c_M_D_INT + S_L_45_Threonyl_45_tRNA_40_Thr_41__c_M_D_INT + S_Pyrophosphate_c_M_D_INT	ATP_c + L-Threonine + tRNA(Thr)_c = AMP_c + L-Threonyl-tRNA(Thr)_c + Pyrophosphate_c	1	0	10000	0.086
771	R_R03664_c	M	D	INT	S_ATP_c_M_D_INT + S_L_45_Tryptophan_c_M_D_INT + S_tRNA_40_Trp_41__c_M_D_INT = S_AMP_c_M_D_INT + S_L_45_Tryptophanyl_45_tRNA_40_Trp_41__c_M_D_INT + S_Pyrophosphate_c_M_D_INT	ATP_c + L-Tryptophan + tRNA(Trp)_c = AMP_c + L-Tryptophanyl-tRNA(Trp)_c + Pyrophosphate_c	1	0	10000	0.04
772	R_R03665_c	M	D	INT	S_ATP_c_M_D_INT + S_L_45_Valine_c_M_D_INT + S_tRNA_40_Val_41__c_M_D_INT = S_AMP_c_M_D_INT + S_L_45_Valyl_45_tRNA_40_Val_41__c_M_D_INT + S_Pyrophosphate_c_M_D_INT	ATP_c + L-Valine + tRNA(Val)_c = AMP_c + L-Valyl-tRNA(Val)_c + Pyrophosphate_c	1	0	10000	0.1
773	R_R03674_c	M	D	INT	S_L_45_Dopachrome_c_M_D_INT = S_5_44_6_45_Dihydroxyindole_c_M_D_INT + S_CO2_c_M_D_INT	L-Dopachrome = 5,6-Dihydroxyindole + CO2_c	1	0	10000	0
774	R_R03678_c	M	D	INT	S_Biliverdin_c_M_D_INT + S_Reduced_32_ferredoxin_c_M_D_INT = S__40_3Z_41__45_Phytochromobilin_c_M_D_INT + S_Oxidized_32_ferredoxin_c_M_D_INT	Biliverdin + Reduced ferredoxin = (3Z)-Phytochromobilin + Oxidized ferredoxin	1	0	10000	0
775	R_R03719_c	M	D	INT	S_3alpha_44_7alpha_44_12alpha_45_Trihydroxy_45_5beta_45_24_45_oxocholestanoyl_45_CoA_c_M_D_INT + S_CoA_c_M_D_INT = S_Choloyl_45_CoA_c_M_D_INT + S_Propanoyl_45_CoA_c_M_D_INT	3alpha,7alpha,12alpha-Trihydroxy-5beta-24-oxocholestanoyl-CoA + CoA_c = Choloyl-CoA + Propanoyl-CoA	1	0	10000	0
776	R_R03738_c	M	D	INT	S_Secologanin_c_M_D_INT + S_Tryptamine_c_M_D_INT = S_3_45_alpha_40_S_41__45_Strictosidine_c_M_D_INT + S_H2O_c_M_D_INT	Secologanin + Tryptamine = 3-alpha(S)-Strictosidine + H2O_c	1	0	10000	0
777	R_R03777N_x	M	D	INT	S_Octanoyl_45_CoA_x_M_D_INT + S_Oxygen_x_M_D_INT = S_H2O2_x_M_D_INT + S_trans_45_Oct_45_2_45_enoyl_45_CoA_x_M_D_INT	Octanoyl-CoA + Oxygen_x = H2O2_x + trans-Oct-2-enoyl-CoA	1	0	10000	0
778	R_R03778_x	M	D	INT	S_Acetyl_45_CoA_x_M_D_INT + S_Octanoyl_45_CoA_x_M_D_INT = S_3_45_Oxodecanoyl_45_CoA_x_M_D_INT + S_CoA_x_M_D_INT	Acetyl-CoA + Octanoyl-CoA = 3-Oxodecanoyl-CoA + CoA_x	0	-10000	10000	0
779	R_R03806_c	M	D	INT	S_2_45_Oxoglutarate_c_M_D_INT + S_Gibberellin_32_A44_32_diacid_c_M_D_INT + S_Oxygen_c_M_D_INT = S_CO2_c_M_D_INT + S_Gibberellin_32_A19_c_M_D_INT + S_H2O_c_M_D_INT + S_Succinate_c_M_D_INT	2-Oxoglutarate_c + Gibberellin A44 diacid + Oxygen_c = CO2_c + Gibberellin A19 + H2O_c + Succinate_c	1	0	10000	0
780	R_R03807_c	M	D	INT	S_Gibberellin_32_A19_c_M_D_INT = S_CO2_c_M_D_INT + S_Gibberellin_32_A20_c_M_D_INT	Gibberellin A19 = CO2_c + Gibberellin A20	1	0	10000	0
781	R_R03809_c	M	D	INT	S_2_45_Oxoglutarate_c_M_D_INT + S_Gibberellin_32_A20_c_M_D_INT + S_Oxygen_c_M_D_INT = S_CO2_c_M_D_INT + S_Gibberellin_32_A29_c_M_D_INT + S_Succinate_c_M_D_INT	2-Oxoglutarate_c + Gibberellin A20 + Oxygen_c = CO2_c + Gibberellin A29 + Succinate_c	1	0	10000	0
782	R_R03815_c	M	D	INT	S_Dihydrolipoylprotein_c_M_D_INT + S_NAD_43__c_M_D_INT = S_H_43__c_M_D_INT + S_Lipoylprotein_c_M_D_INT + S_NADH_c_M_D_INT	Dihydrolipoylprotein + NAD+ = H+_c + Lipoylprotein + NADH	1	0	10000	0
783	R_R03824_c	M	D	INT	S_H_43__c_M_D_INT + S_Reduced_32_acceptor_c_M_D_INT + S_gamma_45_Carotene_c_M_D_INT = S_Acceptor_c_M_D_INT + S_beta_45_Carotene_c_M_D_INT	H+_c + Reduced acceptor + gamma-Carotene = Acceptor + beta-Carotene	1	0	10000	0
784	R_R03845_c	M	D	INT	S_H_43__c_M_D_INT + S_NADPH_c_M_D_INT + S_Protochlorophyllide_c_M_D_INT = S_Chlorophyllide_c_M_D_INT + S_NADP_43__c_M_D_INT	H+_c + NADPH + Protochlorophyllide = Chlorophyllide + NADP+	1	0	10000	0
785	R_R03847_c	M	D	INT	S_Corticosterone_c_M_D_INT + S_NAD_43__c_M_D_INT = S_11_45_Dehydrocorticosterone_c_M_D_INT + S_H_43__c_M_D_INT + S_NADH_c_M_D_INT	Corticosterone + NAD+ = 11-Dehydrocorticosterone + H+_c + NADH	1	0	10000	0
786	R_R03857N_x	M	D	INT	S_Lauroyl_45_CoA_x_M_D_INT + S_Oxygen_x_M_D_INT = S_2_45_trans_45_Dodecenoyl_45_CoA_x_M_D_INT + S_H2O2_x_M_D_INT	Lauroyl-CoA + Oxygen_x = 2-trans-Dodecenoyl-CoA + H2O2_x	1	0	10000	0
787	R_R03858_x	M	D	INT	S_Acetyl_45_CoA_x_M_D_INT + S_Lauroyl_45_CoA_x_M_D_INT = S_3_45_Oxotetradecanoyl_45_CoA_x_M_D_INT + S_CoA_x_M_D_INT	Acetyl-CoA + Lauroyl-CoA = 3-Oxotetradecanoyl-CoA + CoA_x	0	-10000	10000	0
788	R_R03867_c	M	D	INT	S_H2O_c_M_D_INT + S_Leukotriene_32_C4_c_M_D_INT = S_Glutamate_c_M_D_INT + S_Leukotriene_32_D4_c_M_D_INT	H2O_c + Leukotriene C4 = Glutamate + Leukotriene D4	1	0	10000	0
789	R_R03869_c	M	D	INT	S__40_S_41__45_Methylmalonate_32_semialdehyde_c_M_D_INT + S_H2O_c_M_D_INT + S_NAD_43__c_M_D_INT = S_Methylmalonate_c_M_D_INT + S_NADH_c_M_D_INT	(S)-Methylmalonate semialdehyde + H2O_c + NAD+ = Methylmalonate + NADH	1	0	10000	0
790	R_R03877_c	M	D	INT	S_ATP_c_M_D_INT + S_H2O_c_M_D_INT + S_Magnesium_c_M_D_INT + S_Protoporphyrin_c_M_D_INT = S_ADP_c_M_D_INT + 2 S_H_43__c_M_D_INT + S_Magnesium_32_protoporphyrin_c_M_D_INT + S_Orthophosphate_c_M_D_INT	ATP_c + H2O_c + Magnesium + Protoporphyrin = ADP_c + 2 H+_c + Magnesium protoporphyrin + Orthophosphate_c	1	0	10000	0
791	R_R03916_c	M	D	INT	S_H2O_c_M_D_INT + S_R_45_S_45_Glutathione_c_M_D_INT = S_L_45_Glutamate_c_M_D_INT + S_R_45_S_45_Alanylglycine_c_M_D_INT	H2O_c + R-S-Glutathione = L-Glutamate_c + R-S-Alanylglycine	1	0	10000	0
792	R_R03918_c	M	D	INT	S_NADPH_c_M_D_INT + S_Sinapoyl_32_aldehyde_c_M_D_INT = S_NADP_43__c_M_D_INT + S_Sinapyl_32_alcohol_c_M_D_INT	NADPH + Sinapoyl aldehyde = NADP+ + Sinapyl alcohol_c	1	0	10000	0.056
793	R_R03919_c	M	D	INT	S_Sinapyl_32_alcohol_c_M_D_INT = S_Lignin_c_M_D_INT	Sinapyl alcohol_c = Lignin	1	0	10000	0
794	R_R03920_c	M	D	INT	S_ATP_c_M_D_INT + S_beta_45_D_45_Fructose_c_M_D_INT = S_ADP_c_M_D_INT + S_beta_45_D_45_Fructose_32_6_45_phosphate_c_M_D_INT	ATP_c + beta-D-Fructose_c = ADP_c + beta-D-Fructose 6-phosphate	1	0	10000	0
795	R_R03921_c	M	D	INT	S_H2O_c_M_D_INT + S_Sucrose_32_6_45_phosphate_c_M_D_INT = S_alpha_45_D_45_Glucose_32_6_45_phosphate_c_M_D_INT + S_beta_45_D_45_Fructose_c_M_D_INT	H2O_c + Sucrose 6-phosphate = alpha-D-Glucose 6-phosphate_c + beta-D-Fructose_c	1	0	10000	0.053
796	R_R03940_c	M	D	INT	S_10_45_Formyltetrahydrofolate_c_M_D_INT + S_L_45_Methionyl_45_tRNA_40_Met_41__c_M_D_INT = S_N_45_Formylmethionyl_45_tRNA_c_M_D_INT + S_Tetrahydrofolate_c_M_D_INT	10-Formyltetrahydrofolate + L-Methionyl-tRNA(Met)_c = N-Formylmethionyl-tRNA + Tetrahydrofolate	1	0	10000	0
797	R_R03943_c	M	D	INT	S_N_45_Methyltyramine_c_M_D_INT + S_S_45_Adenosyl_45_L_45_methionine_c_M_D_INT = S_Hordenine_c_M_D_INT + S_S_45_Adenosyl_45_L_45_homocysteine_c_M_D_INT	N-Methyltyramine + S-Adenosyl-L-methionine = Hordenine + S-Adenosyl-L-homocysteine	1	0	10000	0
798	R_R03955_c	M	D	INT	S_Xanthurenic_32_acid_c_M_D_INT = S_8_45_Methoxykynurenate_c_M_D_INT	Xanthurenic acid = 8-Methoxykynurenate	1	0	10000	0
799	R_R03966_c	M	D	INT	S_2_45_Hydroxymuconate_c_M_D_INT = S__40_Z_41__45_5_45_Oxohex_45_2_45_enedioate_c_M_D_INT	2-Hydroxymuconate = (Z)-5-Oxohex-2-enedioate	1	0	10000	0
800	R_R03970_c	M	D	INT	S_3_45_Cyano_45_L_45_alanine_c_M_D_INT + S_L_45_Glutamate_c_M_D_INT = S_H2O_c_M_D_INT + S_gamma_45_Glutamyl_45_beta_45_cyanoalanine_c_M_D_INT	3-Cyano-L-alanine + L-Glutamate_c = H2O_c + gamma-Glutamyl-beta-cyanoalanine	1	0	10000	0
801	R_R03971_c	M	D	INT	S_3_45_Cyano_45_L_45_alanine_c_M_D_INT + S_Glutamate_c_M_D_INT = S_CO2_c_M_D_INT + S_H2O_c_M_D_INT + S_gamma_45_Glutamyl_45_beta_45_aminopropiononitrile_c_M_D_INT	3-Cyano-L-alanine + Glutamate = CO2_c + H2O_c + gamma-Glutamyl-beta-aminopropiononitrile	1	0	10000	0
802	R_R03990N_x	M	D	INT	S_Oxygen_x_M_D_INT + S_Tetradecanoyl_45_CoA_x_M_D_INT = S_H2O2_x_M_D_INT + S_trans_45_Tetradec_45_2_45_enoyl_45_CoA_x_M_D_INT	Oxygen_x + Tetradecanoyl-CoA = H2O2_x + trans-Tetradec-2-enoyl-CoA	1	0	10000	0
803	R_R03991_x	M	D	INT	S_Acetyl_45_CoA_x_M_D_INT + S_Tetradecanoyl_45_CoA_x_M_D_INT = S_3_45_Oxopalmitoyl_45_CoA_x_M_D_INT + S_CoA_x_M_D_INT	Acetyl-CoA + Tetradecanoyl-CoA = 3-Oxopalmitoyl-CoA + CoA_x	0	-10000	10000	0
804	R_R04004_c	M	D	INT	S_4_45_Coumaryl_32_alcohol_c_M_D_INT + S_NADP_43__c_M_D_INT = S_4_45_Hydroxycinnamyl_32_aldehyde_c_M_D_INT + S_NADPH_c_M_D_INT	4-Coumaryl alcohol_c + NADP+ = 4-Hydroxycinnamyl aldehyde + NADPH	0	-10000	10000	-0.04
805	R_R04007_c	M	D	INT	S_4_45_Coumaryl_32_alcohol_c_M_D_INT = S_Lignin_c_M_D_INT	4-Coumaryl alcohol_c = Lignin	1	0	10000	0
806	R_R04008_c	M	D	INT	S_4_45_Guanidinobutanal_c_M_D_INT + S_CO2_c_M_D_INT = S_2_45_Oxoarginine_c_M_D_INT	4-Guanidinobutanal + CO2_c = 2-Oxoarginine	0	-10000	10000	0
807	R_R04019_c	M	D	INT	S_Digalactosylceramide_c_M_D_INT + S_H2O_c_M_D_INT = S_Galactose_c_M_D_INT + S_Galactosylceramide_c_M_D_INT	Digalactosylceramide + H2O_c = Galactose + Galactosylceramide	1	0	10000	0
808	R_R04027_c	M	D	INT	S_N_45_Methylputrescine_c_M_D_INT + S_Oxygen_c_M_D_INT = S_1_45_Methylpyrrolinium_c_M_D_INT + S_H2O2_c_M_D_INT + S_NH3_c_M_D_INT	N-Methylputrescine + Oxygen_c = 1-Methylpyrrolinium + H2O2 + NH3_c	1	0	10000	0
809	R_R04035_c	M	D	INT	S_H2O_c_M_D_INT + S_Phosphoribosyl_45_ATP_c_M_D_INT = S_Phosphoribosyl_45_AMP_c_M_D_INT + S_Pyrophosphate_c_M_D_INT	H2O_c + Phosphoribosyl-ATP = Phosphoribosyl-AMP + Pyrophosphate_c	1	0	10000	0.026
810	R_R04037_c	M	D	INT	S_H2O_c_M_D_INT + S_Phosphoribosyl_45_AMP_c_M_D_INT = S_5_45__40_5_45_Phospho_45_D_45_ribosylaminoformimino_41__45_1_45__40_5_45_phosphoribosyl_41__45_imidazole_45_4_45_carboxamide_c_M_D_INT	H2O_c + Phosphoribosyl-AMP = 5-(5-Phospho-D-ribosylaminoformimino)-1-(5-phosphoribosyl)-imidazole-4-carboxamide	1	0	10000	0.026
811	R_R04053_c	M	D	INT	S_3_45_Phosphonopyruvate_c_M_D_INT = S_CO2_c_M_D_INT + S_Phosphonoacetaldehyde_c_M_D_INT	3-Phosphonopyruvate = CO2_c + Phosphonoacetaldehyde	1	0	10000	0
812	R_R04065_c	M	D	INT	S_H2O_c_M_D_INT + S_Imidazole_45_4_45_acetaldehyde_c_M_D_INT + S_NAD_43__c_M_D_INT = S_H_43__c_M_D_INT + S_Imidazole_45_4_45_acetate_c_M_D_INT + S_NADH_c_M_D_INT	H2O_c + Imidazole-4-acetaldehyde + NAD+ = H+_c + Imidazole-4-acetate + NADH	1	0	10000	0
813	R_R04094_c	M	D	INT	S_Glucobrassicin_c_M_D_INT + S_H2O_c_M_D_INT = S_3_45_Indoleacetonitrile_c_M_D_INT + S_D_45_Glucose_c_M_D_INT + S_Sulfate_c_M_D_INT + S_Sulfur_c_M_D_INT	Glucobrassicin + H2O_c = 3-Indoleacetonitrile + D-Glucose + Sulfate_c + Sulfur	1	0	10000	0
814	R_R04095_c	M	D	INT	S_3_45_Methylbutanoyl_45_CoA_c_M_D_INT + S_FAD_c_M_D_INT = S_3_45_Methylcrotonyl_45_CoA_c_M_D_INT + S_FADH2_c_M_D_INT	3-Methylbutanoyl-CoA + FAD = 3-Methylcrotonyl-CoA + FADH2	1	0	10000	0
815	R_R04097_c	M	D	INT	S_CoA_c_M_D_INT + S_S_45__40_3_45_Methylbutanoyl_41__45_dihydrolipoamide_c_M_D_INT = S_3_45_Methylbutanoyl_45_CoA_c_M_D_INT + S_Dihydrolipoamide_c_M_D_INT	CoA_c + S-(3-Methylbutanoyl)-dihydrolipoamide = 3-Methylbutanoyl-CoA + Dihydrolipoamide	1	0	10000	0
816	R_R04109_c	M	D	INT	S_H_43__c_M_D_INT + S_L_45_Glutamyl_45_tRNA_40_Glu_41__c_M_D_INT + S_NADPH_c_M_D_INT = S__40_S_41__45_4_45_Amino_45_5_45_oxopentanoate_c_M_D_INT + S_NADP_43__c_M_D_INT + S_tRNA_40_Glu_41__c_M_D_INT	H+_c + L-Glutamyl-tRNA(Glu)_c + NADPH = (S)-4-Amino-5-oxopentanoate + NADP+ + tRNA(Glu)_c	1	0	10000	0
817	R_R04125_c	M	D	INT	S_S_45_Aminomethyldihydrolipoylprotein_c_M_D_INT + S_Tetrahydrofolate_c_M_D_INT = S_5_44_10_45_Methylenetetrahydrofolate_c_M_D_INT + S_Dihydrolipoylprotein_c_M_D_INT + S_NH3_c_M_D_INT	S-Aminomethyldihydrolipoylprotein + Tetrahydrofolate = 5,10-Methylenetetrahydrofolate + Dihydrolipoylprotein + NH3_c	0	-10000	10000	0
818	R_R04134_c	M	D	INT	S_2_45_Hydroxyhepta_45_2_44_4_45_dienedioate_c_M_D_INT = S_2_45_Oxohept_45_3_45_enedioate_c_M_D_INT	2-Hydroxyhepta-2,4-dienedioate = 2-Oxohept-3-enedioate	1	0	10000	0
819	R_R04137_c	M	D	INT	S_3_45_Hydroxyisovaleryl_45_CoA_c_M_D_INT = S_3_45_Methylcrotonyl_45_CoA_c_M_D_INT + S_H2O_c_M_D_INT	3-Hydroxyisovaleryl-CoA = 3-Methylcrotonyl-CoA + H2O_c	0	-10000	10000	0
820	R_R04138_c	M	D	INT	S_3_45_Methylcrotonyl_45_CoA_c_M_D_INT + S_ATP_c_M_D_INT + S_HCO3_45__c_M_D_INT = S_3_45_Methylglutaconyl_45_CoA_c_M_D_INT + S_ADP_c_M_D_INT + S_Orthophosphate_c_M_D_INT	3-Methylcrotonyl-CoA + ATP_c + HCO3- = 3-Methylglutaconyl-CoA + ADP_c + Orthophosphate_c	1	0	10000	0
821	R_R04144_c	M	D	INT	S_5_45_Phosphoribosylamine_c_M_D_INT + S_ATP_c_M_D_INT + S_Glycine_c_M_D_INT = S_5_39__45_Phosphoribosylglycinamide_c_M_D_INT + S_ADP_c_M_D_INT + S_Orthophosphate_c_M_D_INT	5-Phosphoribosylamine + ATP_c + Glycine_c = 5'-Phosphoribosylglycinamide + ADP_c + Orthophosphate_c	1	0	10000	0.0189
822	R_R04170_x	M	D	INT	S__40_S_41__45_3_45_Hydroxydodecanoyl_45_CoA_x_M_D_INT = S_2_45_trans_45_Dodecenoyl_45_CoA_x_M_D_INT + S_H2O_x_M_D_INT	(S)-3-Hydroxydodecanoyl-CoA = 2-trans-Dodecenoyl-CoA + H2O_x	0	-10000	10000	0
823	R_R04172_c	M	D	INT	S_3_45_Hydroxy_45_L_45_kynurenine_c_M_D_INT = S_3_45_Hydroxykynurenamine_c_M_D_INT + S_CO2_c_M_D_INT	3-Hydroxy-L-kynurenine = 3-Hydroxykynurenamine + CO2_c	1	0	10000	0
824	R_R04173_c	M	D	INT	S_2_45_Oxoglutarate_c_M_D_INT + S_O_45_Phospho_45_L_45_serine_c_M_D_INT = S_3_45_Phosphonooxypyruvate_c_M_D_INT + S_L_45_Glutamate_c_M_D_INT	2-Oxoglutarate_c + O-Phospho-L-serine = 3-Phosphonooxypyruvate + L-Glutamate_c	0	-10000	10000	0
825	R_R04198_c	M	D	INT	S_H_43__c_M_D_INT + S_L_45_2_44_3_45_Dihydrodipicolinate_c_M_D_INT + S_NADH_c_M_D_INT = S_2_44_3_44_4_44_5_45_Tetrahydrodipicolinate_c_M_D_INT + S_NAD_43__c_M_D_INT	H+_c + L-2,3-Dihydrodipicolinate + NADH = 2,3,4,5-Tetrahydrodipicolinate + NAD+	1	0	10000	0.07
826	R_R04204_c	M	D	INT	S_2_45_Methylbut_45_2_45_enoyl_45_CoA_c_M_D_INT + S_H2O_c_M_D_INT = S__40_2S_44_3S_41__45_3_45_Hydroxy_45_2_45_methylbutanoyl_45_CoA_c_M_D_INT	2-Methylbut-2-enoyl-CoA + H2O_c = (2S,3S)-3-Hydroxy-2-methylbutanoyl-CoA	1	0	10000	0
827	R_R04208_c	M	D	INT	S_2_45__40_Formamido_41__45_N1_45__40_5_39__45_phosphoribosyl_41_acetamidine_c_M_D_INT + S_ATP_c_M_D_INT = S_ADP_c_M_D_INT + S_Aminoimidazole_32_ribotide_c_M_D_INT + S_Orthophosphate_c_M_D_INT	2-(Formamido)-N1-(5'-phosphoribosyl)acetamidine + ATP_c = ADP_c + Aminoimidazole ribotide + Orthophosphate_c	1	0	10000	0.0189
828	R_R04209_c	M	D	INT	S_1_45__40_5_45_Phospho_45_D_45_ribosyl_41__45_5_45_amino_45_4_45_imidazolecarboxylate_c_M_D_INT = S_Aminoimidazole_32_ribotide_c_M_D_INT + S_CO2_c_M_D_INT	1-(5-Phospho-D-ribosyl)-5-amino-4-imidazolecarboxylate = Aminoimidazole ribotide + CO2_c	0	-10000	10000	-0.0189
829	R_R04223_c	M	D	INT	S__40_Z_41__45_5_45_Oxohex_45_2_45_enedioate_c_M_D_INT + S_H2O_c_M_D_INT = S_4_45_Hydroxy_45_2_45_oxopentanoate_c_M_D_INT + S_CO2_c_M_D_INT	(Z)-5-Oxohex-2-enedioate + H2O_c = 4-Hydroxy-2-oxopentanoate + CO2_c	1	0	10000	0
830	R_R04224_c	M	D	INT	S_2_45_Methylprop_45_2_45_enoyl_45_CoA_c_M_D_INT + S_H2O_c_M_D_INT = S__40_S_41__45_3_45_Hydroxyisobutyryl_45_CoA_c_M_D_INT	2-Methylprop-2-enoyl-CoA + H2O_c = (S)-3-Hydroxyisobutyryl-CoA	1	0	10000	0
831	R_R04225_c	M	D	INT	S_3_45_Methyl_45_2_45_oxopentanoate_c_M_D_INT + S_Lipoamide_c_M_D_INT = S_CO2_c_M_D_INT + S_S_45__40_2_45_Methylbutanoyl_41__45_dihydrolipoamide_c_M_D_INT	3-Methyl-2-oxopentanoate + Lipoamide = CO2_c + S-(2-Methylbutanoyl)-dihydrolipoamide	1	0	10000	0
832	R_R04237_c	M	D	INT	S_Magnesium_32_protoporphyrin_c_M_D_INT + S_S_45_Adenosyl_45_L_45_methionine_c_M_D_INT = S_Magnesium_32_protoporphyrin_32_monomethyl_32_ester_c_M_D_INT + S_S_45_Adenosyl_45_L_45_homocysteine_c_M_D_INT	Magnesium protoporphyrin + S-Adenosyl-L-methionine = Magnesium protoporphyrin monomethyl ester + S-Adenosyl-L-homocysteine	1	0	10000	0
833	R_R04241_c	M	D	INT	S_ATP_c_M_D_INT + S_L_45_Glutamate_c_M_D_INT = S_ADP_c_M_D_INT + S_Orthophosphate_c_M_D_INT + S_Tetrahydrofolyl_45__91_Glu_93__40_n_41__c_M_D_INT	ATP_c + L-Glutamate_c = ADP_c + Orthophosphate_c + Tetrahydrofolyl-[Glu](n)	0	-10000	10000	0
834	R_R04242_c	M	D	INT	S_Tetrahydrofolyl_45__91_Glu_93__40_n_41__c_M_D_INT = S_Poly_45_L_45_glutamate_c_M_D_INT + S_Tetrahydrofolate_c_M_D_INT	Tetrahydrofolyl-[Glu](n) = Poly-L-glutamate + Tetrahydrofolate	1	0	10000	0
835	R_R04247_c	M	D	INT	S__40_2_45_Aminoethyl_41_phosphonate_c_M_D_INT + S_CTP_c_M_D_INT = S_CMP_45_2_45_aminoethylphosphonate_c_M_D_INT + S_Pyrophosphate_c_M_D_INT	(2-Aminoethyl)phosphonate + CTP_c = CMP-2-aminoethylphosphonate + Pyrophosphate_c	1	0	10000	0
836	R_R04257_c	M	D	INT	S_3_44_4_39__44_5_45_Trihydroxystilbene_c_M_D_INT = S_3_44_3_39__44_4_39_5_45_Tetrahydroxystilbene_c_M_D_INT	3,4',5-Trihydroxystilbene = 3,3',4'5-Tetrahydroxystilbene	1	0	10000	0
837	R_R04276_c	M	D	INT	S_2_45_Oxoglutarate_c_M_D_INT + S_Oxygen_c_M_D_INT + S_cis_45_3_44_4_45_Leucopelargonidin_c_M_D_INT = S_CO2_c_M_D_INT + 2 S_H2O_c_M_D_INT + S_Pelargonidin_c_M_D_INT + S_Succinate_c_M_D_INT	2-Oxoglutarate_c + Oxygen_c + cis-3,4-Leucopelargonidin = CO2_c + 2 H2O_c + Pelargonidin + Succinate_c	1	0	10000	0
838	R_R04300_c	M	D	INT	S_4_45__40_2_45_Aminoethyl_41__45_1_44_2_45_benzenediol_c_M_D_INT + S_H2O_c_M_D_INT + S_Oxygen_c_M_D_INT = S_3_44_4_45_Dihydroxyphenylacetaldehyde_c_M_D_INT + S_H2O2_c_M_D_INT + S_NH3_c_M_D_INT	4-(2-Aminoethyl)-1,2-benzenediol + H2O_c + Oxygen_c = 3,4-Dihydroxyphenylacetaldehyde + H2O2 + NH3_c	1	0	10000	0
839	R_R04313_c	M	D	INT	S_H2O_c_M_D_INT + S_Protein_32_N6_44_N6_44_N6_45_trimethyl_45_L_45_lysine_c_M_D_INT = S_N6_44_N6_44_N6_45_Trimethyl_45_L_45_lysine_c_M_D_INT + S_Protein_c_M_D_INT	H2O_c + Protein N6,N6,N6-trimethyl-L-lysine = N6,N6,N6-Trimethyl-L-lysine + Protein	1	0	10000	0
840	R_R04326_c	M	D	INT	S_5_39__45_Phosphoribosylglycinamide_c_M_D_INT + S_5_44_10_45_Methenyltetrahydrofolate_c_M_D_INT + S_H2O_c_M_D_INT = S_5_39__45_Phosphoribosyl_45_N_45_formylglycinamide_c_M_D_INT + S_Tetrahydrofolate_c_M_D_INT	5'-Phosphoribosylglycinamide + 5,10-Methenyltetrahydrofolate + H2O_c = 5'-Phosphoribosyl-N-formylglycinamide + Tetrahydrofolate	0	-10000	10000	0.0189
841	R_R04355_c	M	D	INT	S_Acetyl_45__91_acyl_45_carrier_32_protein_93__c_M_D_INT + S_Malonyl_45__91_acyl_45_carrier_32_protein_93__c_M_D_INT = S_Acetoacetyl_45__91_acp_93__c_M_D_INT + S_Acyl_45_carrier_32_protein_c_M_D_INT + S_CO2_c_M_D_INT	Acetyl-[acyl-carrier protein] + Malonyl-[acyl-carrier protein] = Acetoacetyl-[acp] + Acyl-carrier protein + CO2_c	1	0	10000	0
842	R_R04355_p	M	D	INT	S_Acetyl_45__91_acyl_45_carrier_32_protein_93__p_M_D_INT + S_Malonyl_45__91_acyl_45_carrier_32_protein_93__p_M_D_INT = S_Acetoacetyl_45__91_acp_93__p_M_D_INT + S_Acyl_45_carrier_32_protein_p_M_D_INT + S_CO2_p_M_D_INT	Acetyl-[acyl-carrier protein] + Malonyl-[acyl-carrier protein] = Acetoacetyl-[acp] + Acyl-carrier protein + CO2_p	1	0	10000	0.23
843	R_R04360_c	M	D	INT	S_NADPH_c_M_D_INT + S_O_45_Alkylglycerone_32_phosphate_c_M_D_INT = S_1_45_Alkyl_45_sn_45_glycero_45_3_45_phosphate_c_M_D_INT + S_NADP_43__c_M_D_INT	NADPH + O-Alkylglycerone phosphate = 1-Alkyl-sn-glycero-3-phosphate + NADP+	1	0	10000	0
844	R_R04361_c	M	D	INT	S_1_45_Alkyl_45_sn_45_glycero_45_3_45_phosphate_c_M_D_INT + S_Acyl_45_CoA_c_M_D_INT = S_2_45_Acyl_45_1_45_alkyl_45_sn_45_glycero_45_3_45_phosphate_c_M_D_INT + S_CoA_c_M_D_INT	1-Alkyl-sn-glycero-3-phosphate + Acyl-CoA = 2-Acyl-1-alkyl-sn-glycero-3-phosphate + CoA_c	1	0	10000	0
845	R_R04377_c	M	D	INT	S_3_45_D_45_Glucosyl_45_1_44_2_45_diacylglycerol_c_M_D_INT + S_UDP_45_glucose_c_M_D_INT = S_Diglucosyl_45_diacylglycerol_c_M_D_INT + S_UDP_c_M_D_INT	3-D-Glucosyl-1,2-diacylglycerol + UDP-glucose = Diglucosyl-diacylglycerol + UDP	1	0	10000	0
846	R_R04378_c	M	D	INT	S_1_45__40_5_39__45_Phosphoribosyl_41__45_5_45_amino_45_4_45_imidazolecarboxamide_c_M_D_INT + S_Pyrophosphate_c_M_D_INT = S_5_45_Amino_45_4_45_imidazolecarboxyamide_c_M_D_INT + S_5_45_Phospho_45_alpha_45_D_45_ribose_32_1_45_diphosphate_c_M_D_INT	1-(5'-Phosphoribosyl)-5-amino-4-imidazolecarboxamide + Pyrophosphate_c = 5-Amino-4-imidazolecarboxyamide + 5-Phospho-alpha-D-ribose 1-diphosphate	0	-10000	10000	0
847	R_R04405_c	M	D	INT	S_5_45_Methyltetrahydropteroyltri_45_L_45_glutamate_c_M_D_INT + S_L_45_Homocysteine_c_M_D_INT = S_L_45_Methionine_c_M_D_INT + S_Tetrahydropteroyltri_45_L_45_glutamate_c_M_D_INT	5-Methyltetrahydropteroyltri-L-glutamate + L-Homocysteine = L-Methionine + Tetrahydropteroyltri-L-glutamate	1	0	10000	0
848	R_R04426_c	M	D	INT	S__40_2R_44_3S_41__45_3_45_Isopropylmalate_c_M_D_INT + S_NAD_43__c_M_D_INT = S__40_2S_41__45_2_45_Isopropyl_45_3_45_oxosuccinate_c_M_D_INT + S_H_43__c_M_D_INT + S_NADH_c_M_D_INT	(2R,3S)-3-Isopropylmalate + NAD+ = (2S)-2-Isopropyl-3-oxosuccinate + H+_c + NADH	0	-10000	10000	0.14
849	R_R04429_c	M	D	INT	S_Butyryl_45__91_acp_93__c_M_D_INT + S_NAD_43__c_M_D_INT = S_But_45_2_45_enoyl_45__91_acyl_45_carrier_32_protein_93__c_M_D_INT + S_NADH_c_M_D_INT	Butyryl-[acp] + NAD+ = But-2-enoyl-[acyl-carrier protein] + NADH	0	-10000	10000	0
850	R_R04429_p	M	D	INT	S_Butyryl_45__91_acp_93__p_M_D_INT + S_NAD_43__p_M_D_INT = S_But_45_2_45_enoyl_45__91_acyl_45_carrier_32_protein_93__p_M_D_INT + S_NADH_p_M_D_INT	Butyryl-[acp] + NAD+ = But-2-enoyl-[acyl-carrier protein] + NADH	0	-10000	10000	-0.23
851	R_R04432_c	M	D	INT	S_Electron_45_transferring_32_flavoprotein_c_M_D_INT + S_Propanoyl_45_CoA_c_M_D_INT = S_Propenoyl_45_CoA_c_M_D_INT + S_Reduced_32_electron_45_transferring_32_flavoprotein_c_M_D_INT	Electron-transferring flavoprotein + Propanoyl-CoA = Propenoyl-CoA + Reduced electron-transferring flavoprotein	0	-10000	10000	0
852	R_R04440_c	M	D	INT	S__40_R_41__45_2_44_3_45_Dihydroxy_45_3_45_methylbutanoate_c_M_D_INT + S_NADP_43__c_M_D_INT = S_3_45_Hydroxy_45_3_45_methyl_45_2_45_oxobutanoic_32_acid_c_M_D_INT + S_NADPH_c_M_D_INT	(R)-2,3-Dihydroxy-3-methylbutanoate + NADP+ = 3-Hydroxy-3-methyl-2-oxobutanoic acid + NADPH	0	-10000	10000	-0.24
853	R_R04441_c	M	D	INT	S__40_R_41__45_2_44_3_45_Dihydroxy_45_3_45_methylbutanoate_c_M_D_INT = S_3_45_Methyl_45_2_45_oxobutanoic_32_acid_c_M_D_INT + S_H2O_c_M_D_INT	(R)-2,3-Dihydroxy-3-methylbutanoate = 3-Methyl-2-oxobutanoic acid + H2O_c	1	0	10000	0.24
854	R_R04448_c	M	D	INT	S_5_45__40_2_45_Hydroxyethyl_41__45_4_45_methylthiazole_c_M_D_INT + S_ATP_c_M_D_INT = S_4_45_Methyl_45_5_45__40_2_45_phosphoethyl_41__45_thiazole_c_M_D_INT + S_ADP_c_M_D_INT	5-(2-Hydroxyethyl)-4-methylthiazole + ATP_c = 4-Methyl-5-(2-phosphoethyl)-thiazole + ADP_c	1	0	10000	0
855	R_R04463_c	M	D	INT	S_5_39__45_Phosphoribosyl_45_N_45_formylglycinamide_c_M_D_INT + S_ATP_c_M_D_INT + S_H2O_c_M_D_INT + S_L_45_Glutamine_c_M_D_INT = S_2_45__40_Formamido_41__45_N1_45__40_5_39__45_phosphoribosyl_41_acetamidine_c_M_D_INT + S_ADP_c_M_D_INT + S_L_45_Glutamate_c_M_D_INT + S_Orthophosphate_c_M_D_INT	5'-Phosphoribosyl-N-formylglycinamide + ATP_c + H2O_c + L-Glutamine_c = 2-(Formamido)-N1-(5'-phosphoribosyl)acetamidine + ADP_c + L-Glutamate_c + Orthophosphate_c	1	0	10000	0.0189
856	R_R04470_c	M	D	INT	S_Digalactosyl_45_diacylglycerol_c_M_D_INT + S_H2O_c_M_D_INT = S_1_44_2_45_Diacyl_45_3_45_beta_45_D_45_galactosyl_45_sn_45_glycerol_c_M_D_INT + S_Galactose_c_M_D_INT	Digalactosyl-diacylglycerol + H2O_c = 1,2-Diacyl-3-beta-D-galactosyl-sn-glycerol + Galactose	1	0	10000	0
857	R_R04506_c	M	D	INT	S_3alpha_44_7alpha_45_Dihydroxy_45_5beta_45_cholestan_45_26_45_al_c_M_D_INT + S_H2O_c_M_D_INT + S_NAD_43__c_M_D_INT = S_3alpha_44_7alpha_45_Dihydroxy_45_5beta_45_cholestanate_c_M_D_INT + S_H_43__c_M_D_INT + S_NADH_c_M_D_INT	3alpha,7alpha-Dihydroxy-5beta-cholestan-26-al + H2O_c + NAD+ = 3alpha,7alpha-Dihydroxy-5beta-cholestanate + H+_c + NADH	1	0	10000	0
858	R_R04509_c	M	D	INT	S_4_45_Amino_45_2_45_methyl_45_5_45_phosphomethylpyrimidine_c_M_D_INT + S_ATP_c_M_D_INT = S_2_45_Methyl_45_4_45_amino_45_5_45_hydroxymethylpyrimidine_32_diphosphate_c_M_D_INT + S_ADP_c_M_D_INT	4-Amino-2-methyl-5-phosphomethylpyrimidine + ATP_c = 2-Methyl-4-amino-5-hydroxymethylpyrimidine diphosphate + ADP_c	1	0	10000	0
859	R_R04513_c	M	D	INT	S_H2O_c_M_D_INT + S_Phosphatidylinositol_45_3_44_4_44_5_45_trisphosphate_c_M_D_INT = S_1_45_Phosphatidyl_45_D_45_myo_45_inositol_32_4_44_5_45_bisphosphate_c_M_D_INT + S_Orthophosphate_c_M_D_INT	H2O_c + Phosphatidylinositol-3,4,5-trisphosphate = 1-Phosphatidyl-D-myo-inositol 4,5-bisphosphate + Orthophosphate_c	1	0	10000	0
860	R_R04515_c	M	D	INT	S__40_4R_44_5S_41__45_4_44_5_44_6_45_Trihydroxy_45_2_44_3_45_dioxohexanoate_c_M_D_INT + S_H2O_c_M_D_INT = S_CO2_c_M_D_INT + S_L_45_Xylonate_c_M_D_INT	(4R,5S)-4,5,6-Trihydroxy-2,3-dioxohexanoate + H2O_c = CO2_c + L-Xylonate	0	-10000	10000	0
861	R_R04533_c	M	D	INT	S__40_3R_41__45_3_45_Hydroxybutanoyl_45__91_acyl_45_carrier_32_protein_93__c_M_D_INT + S_NADP_43__c_M_D_INT = S_Acetoacetyl_45__91_acp_93__c_M_D_INT + S_NADPH_c_M_D_INT	(3R)-3-Hydroxybutanoyl-[acyl-carrier protein] + NADP+ = Acetoacetyl-[acp] + NADPH	0	-10000	10000	0
862	R_R04533_p	M	D	INT	S__40_3R_41__45_3_45_Hydroxybutanoyl_45__91_acyl_45_carrier_32_protein_93__p_M_D_INT + S_NADP_43__p_M_D_INT = S_Acetoacetyl_45__91_acp_93__p_M_D_INT + S_NADPH_p_M_D_INT	(3R)-3-Hydroxybutanoyl-[acyl-carrier protein] + NADP+ = Acetoacetyl-[acp] + NADPH	0	-10000	10000	-0.23
863	R_R04534_c	M	D	INT	S__40_3R_41__45_3_45_Hydroxydecanoyl_45__91_acyl_45_carrier_32_protein_93__c_M_D_INT + S_NADP_43__c_M_D_INT = S_3_45_Oxodecanoyl_45__91_acp_93__c_M_D_INT + S_NADPH_c_M_D_INT	(3R)-3-Hydroxydecanoyl-[acyl-carrier protein] + NADP+ = 3-Oxodecanoyl-[acp] + NADPH	0	-10000	10000	0
864	R_R04534_p	M	D	INT	S__40_3R_41__45_3_45_Hydroxydecanoyl_45__91_acyl_45_carrier_32_protein_93__p_M_D_INT + S_NADP_43__p_M_D_INT = S_3_45_Oxodecanoyl_45__91_acp_93__p_M_D_INT + S_NADPH_p_M_D_INT	(3R)-3-Hydroxydecanoyl-[acyl-carrier protein] + NADP+ = 3-Oxodecanoyl-[acp] + NADPH	0	-10000	10000	-0.23
865	R_R04536_c	M	D	INT	S__40_3R_41__45_3_45_Hydroxyoctanoyl_45__91_acyl_45_carrier_32_protein_93__c_M_D_INT + S_NADP_43__c_M_D_INT = S_3_45_Oxooctanoyl_45__91_acp_93__c_M_D_INT + S_NADPH_c_M_D_INT	(3R)-3-Hydroxyoctanoyl-[acyl-carrier protein] + NADP+ = 3-Oxooctanoyl-[acp] + NADPH	0	-10000	10000	0
866	R_R04536_p	M	D	INT	S__40_3R_41__45_3_45_Hydroxyoctanoyl_45__91_acyl_45_carrier_32_protein_93__p_M_D_INT + S_NADP_43__p_M_D_INT = S_3_45_Oxooctanoyl_45__91_acp_93__p_M_D_INT + S_NADPH_p_M_D_INT	(3R)-3-Hydroxyoctanoyl-[acyl-carrier protein] + NADP+ = 3-Oxooctanoyl-[acp] + NADPH	0	-10000	10000	-0.23
867	R_R04543_c	M	D	INT	S__40_3R_41__45_3_45_Hydroxypalmitoyl_45__91_acyl_45_carrier_32_protein_93__c_M_D_INT + S_NADP_43__c_M_D_INT = S_3_45_Oxohexadecanoyl_45__91_acp_93__c_M_D_INT + S_NADPH_c_M_D_INT	(3R)-3-Hydroxypalmitoyl-[acyl-carrier protein] + NADP+ = 3-Oxohexadecanoyl-[acp] + NADPH	0	-10000	10000	0
868	R_R04543_p	M	D	INT	S__40_3R_41__45_3_45_Hydroxypalmitoyl_45__91_acyl_45_carrier_32_protein_93__p_M_D_INT + S_NADP_43__p_M_D_INT = S_3_45_Oxohexadecanoyl_45__91_acp_93__p_M_D_INT + S_NADPH_p_M_D_INT	(3R)-3-Hydroxypalmitoyl-[acyl-carrier protein] + NADP+ = 3-Oxohexadecanoyl-[acp] + NADPH	0	-10000	10000	-0.23
869	R_R04546_c	M	D	INT	S_3alpha_44_7alpha_45_Dihydroxy_45_5beta_45_cholestanoyl_45_CoA_c_M_D_INT + S_CoA_c_M_D_INT = S_Chenodeoxycholoyl_45_CoA_c_M_D_INT + S_Propanoyl_45_CoA_c_M_D_INT	3alpha,7alpha-Dihydroxy-5beta-cholestanoyl-CoA + CoA_c = Chenodeoxycholoyl-CoA + Propanoyl-CoA	1	0	10000	0
870	R_R04547_c	M	D	INT	S_3alpha_44_7alpha_45_Dihydroxy_45_5beta_45_cholestanoyl_45_CoA_c_M_D_INT + S_FAD_c_M_D_INT = S_3alpha_44_7alpha_45_Dihydroxy_45_5beta_45_cholest_45_24_45_enoyl_45_CoA_c_M_D_INT + S_FADH2_c_M_D_INT	3alpha,7alpha-Dihydroxy-5beta-cholestanoyl-CoA + FAD = 3alpha,7alpha-Dihydroxy-5beta-cholest-24-enoyl-CoA + FADH2	1	0	10000	0
871	R_R04558_c	M	D	INT	S_L_45_Glutamine_c_M_D_INT + S_N_45__40_5_39__45_Phospho_45_D_45_1_39__45_ribulosylformimino_41__45_5_45_amino_45_1_45__40_5_39__39__45_phospho_45_D_45_ribosyl_41__45_4_45_imidazolecarboxamide_c_M_D_INT = S_1_45__40_5_39__45_Phosphoribosyl_41__45_5_45_amino_45_4_45_imidazolecarboxamide_c_M_D_INT + S_D_45_erythro_45_1_45__40_Imidazol_45_4_45_yl_41_glycerol_32_3_45_phosphate_c_M_D_INT + S_L_45_Glut…	L-Glutamine_c + N-(5'-Phospho-D-1'-ribulosylformimino)-5-amino-1-(5''-phospho-D-ribosyl)-4-imidazolecarboxamide = 1-(5'-Phosphoribosyl)-5-amino-4-imidazolecarboxamide + D-erythro-1-(Imidazol-4-yl)glycerol 3-phosphate + L-Glutamate_c	1	0	10000	0.026
872	R_R04559_c	M	D	INT	S_1_45__40_5_39__45_Phosphoribosyl_41__45_5_45_amino_45_4_45__40_N_45_succinocarboxamide_41__45_imidazole_c_M_D_INT = S_1_45__40_5_39__45_Phosphoribosyl_41__45_5_45_amino_45_4_45_imidazolecarboxamide_c_M_D_INT + S_Fumarate_c_M_D_INT	1-(5'-Phosphoribosyl)-5-amino-4-(N-succinocarboxamide)-imidazole = 1-(5'-Phosphoribosyl)-5-amino-4-imidazolecarboxamide + Fumarate	0	-10000	10000	0.0189
873	R_R04566_c	M	D	INT	S__40_3R_41__45_3_45_Hydroxytetradecanoyl_45__91_acyl_45_carrier_32_protein_93__c_M_D_INT + S_NADP_43__c_M_D_INT = S_3_45_Oxotetradecanoyl_45__91_acp_93__c_M_D_INT + S_NADPH_c_M_D_INT	(3R)-3-Hydroxytetradecanoyl-[acyl-carrier protein] + NADP+ = 3-Oxotetradecanoyl-[acp] + NADPH	0	-10000	10000	0
874	R_R04566_p	M	D	INT	S__40_3R_41__45_3_45_Hydroxytetradecanoyl_45__91_acyl_45_carrier_32_protein_93__p_M_D_INT + S_NADP_43__p_M_D_INT = S_3_45_Oxotetradecanoyl_45__91_acp_93__p_M_D_INT + S_NADPH_p_M_D_INT	(3R)-3-Hydroxytetradecanoyl-[acyl-carrier protein] + NADP+ = 3-Oxotetradecanoyl-[acp] + NADPH	0	-10000	10000	-0.23
875	R_R04567_c	M	D	INT	S__40_3R_41__45_3_45_Hydroxytetradecanoyl_45__91_acyl_45_carrier_32_protein_93__c_M_D_INT + S_UDP_45_N_45_acetyl_45_D_45_glucosamine_c_M_D_INT = S_Acyl_45_carrier_32_protein_c_M_D_INT + S_UDP_45_3_45_O_45__40_3_45_hydroxytetradecanoyl_41__45_N_45_acetylglucosamine_c_M_D_INT	(3R)-3-Hydroxytetradecanoyl-[acyl-carrier protein] + UDP-N-acetyl-D-glucosamine = Acyl-carrier protein + UDP-3-O-(3-hydroxytetradecanoyl)-N-acetylglucosamine	1	0	10000	0
876	R_R04591_c	M	D	INT	S_1_45__40_5_45_Phospho_45_D_45_ribosyl_41__45_5_45_amino_45_4_45_imidazolecarboxylate_c_M_D_INT + S_ATP_c_M_D_INT + S_L_45_Aspartate_c_M_D_INT = S_1_45__40_5_39__45_Phosphoribosyl_41__45_5_45_amino_45_4_45__40_N_45_succinocarboxamide_41__45_imidazole_c_M_D_INT + S_ADP_c_M_D_INT + S_Orthophosphate_c_M_D_INT	1-(5-Phospho-D-ribosyl)-5-amino-4-imidazolecarboxylate + ATP_c + L-Aspartate_c = 1-(5'-Phosphoribosyl)-5-amino-4-(N-succinocarboxamide)-imidazole + ADP_c + Orthophosphate_c	0	-10000	10000	0.0189
877	R_R04592_c	M	D	INT	S_3alpha_44_7alpha_44_12alpha_45_Trihydroxy_45_5beta_45_cholestanoyl_45_CoA_c_M_D_INT + S_FAD_c_M_D_INT = S_3alpha_44_7alpha_44_12alpha_45_Trihydroxy_45_5beta_45_cholest_45_24_45_enoyl_45_CoA_c_M_D_INT + S_FADH2_c_M_D_INT	3alpha,7alpha,12alpha-Trihydroxy-5beta-cholestanoyl-CoA + FAD = 3alpha,7alpha,12alpha-Trihydroxy-5beta-cholest-24-enoyl-CoA + FADH2	1	0	10000	0
878	R_R04621_c	M	D	INT	S_Dihydroneopterin_32_phosphate_c_M_D_INT + S_H2O_c_M_D_INT = S_2_45_Amino_45_4_45_hydroxy_45_6_45__40_D_45_erythro_45_1_44_2_44_3_45_trihydroxypropyl_41__45_7_44_8_45_dihydropteridine_c_M_D_INT + S_Orthophosphate_c_M_D_INT	Dihydroneopterin phosphate + H2O_c = 2-Amino-4-hydroxy-6-(D-erythro-1,2,3-trihydroxypropyl)-7,8-dihydropteridine + Orthophosphate_c	1	0	10000	0
879	R_R04638_c	M	D	INT	S_2_45_Amino_45_4_45_hydroxy_45_6_45__40_erythro_45_1_44_2_44_3_45_trihydroxypropyl_41_dihydropteridine_32_triphosphate_c_M_D_INT + S_H2O_c_M_D_INT = S_Dihydroneopterin_32_phosphate_c_M_D_INT + S_Pyrophosphate_c_M_D_INT	2-Amino-4-hydroxy-6-(erythro-1,2,3-trihydroxypropyl)dihydropteridine triphosphate + H2O_c = Dihydroneopterin phosphate + Pyrophosphate_c	1	0	10000	0
880	R_R04640_c	M	D	INT	S_5_45__40_5_45_Phospho_45_D_45_ribosylaminoformimino_41__45_1_45__40_5_45_phosphoribosyl_41__45_imidazole_45_4_45_carboxamide_c_M_D_INT = S_N_45__40_5_39__45_Phospho_45_D_45_1_39__45_ribulosylformimino_41__45_5_45_amino_45_1_45__40_5_39__39__45_phospho_45_D_45_ribosyl_41__45_4_45_imidazolecarboxamide_c_M_D_INT	5-(5-Phospho-D-ribosylaminoformimino)-1-(5-phosphoribosyl)-imidazole-4-carboxamide = N-(5'-Phospho-D-1'-ribulosylformimino)-5-amino-1-(5''-phospho-D-ribosyl)-4-imidazolecarboxamide	1	0	10000	0.026
881	R_R04658_c	M	D	INT	S_2_44_3_44_2_39_3_39__45_Tetrakis_40_3_45_hydroxytetradecanoyl_41__45_D_45_glucosaminyl_45_1_44_6_45_beta_45_D_45_glucosamine_32_1_44_4_39__45_bisphosphate_c_M_D_INT + S_CMP_45_3_45_deoxy_45_D_45_manno_45_octulosonate_c_M_D_INT = S_3_45_Deoxy_45_D_45_manno_45_octulosonyl_45_lipid_32_IV_40_A_41__c_M_D_INT + S_CMP_c_M_D_INT	2,3,2'3'-Tetrakis(3-hydroxytetradecanoyl)-D-glucosaminyl-1,6-beta-D-glucosamine 1,4'-bisphosphate + CMP-3-deoxy-D-manno-octulosonate = 3-Deoxy-D-manno-octulosonyl-lipid IV(A) + CMP	1	0	10000	0
882	R_R04666_c	M	D	INT	S_3_45_Ureidoisobutyrate_c_M_D_INT + S_H2O_c_M_D_INT = S_3_45_Aminoisobutanoate_c_M_D_INT + S_CO2_c_M_D_INT + S_NH3_c_M_D_INT	3-Ureidoisobutyrate + H2O_c = 3-Aminoisobutanoate + CO2_c + NH3_c	1	0	10000	0
883	R_R04671_c	M	D	INT	S_4alpha_45_Methylcholesta_45_8_45_en_45_3beta_45_ol_c_M_D_INT = S_Methostenol_c_M_D_INT	4alpha-Methylcholesta-8-en-3beta-ol = Methostenol	1	0	10000	0
884	R_R04672_c	M	D	INT	S_2_45__40_alpha_45_Hydroxyethyl_41_thiamine_32_diphosphate_c_M_D_INT + S_Pyruvate_c_M_D_INT = S__40_S_41__45_2_45_Acetolactate_c_M_D_INT + S_Thiamin_32_diphosphate_c_M_D_INT	2-(alpha-Hydroxyethyl)thiamine diphosphate + Pyruvate_c = (S)-2-Acetolactate + Thiamin diphosphate_c	1	0	10000	0.24
885	R_R04673_c	M	D	INT	S_2_45__40_alpha_45_Hydroxyethyl_41_thiamine_32_diphosphate_c_M_D_INT + S_2_45_Oxobutanoate_c_M_D_INT = S__40_S_41__45_2_45_Aceto_45_2_45_hydroxybutanoate_c_M_D_INT + S_Thiamin_32_diphosphate_c_M_D_INT	2-(alpha-Hydroxyethyl)thiamine diphosphate + 2-Oxobutanoate = (S)-2-Aceto-2-hydroxybutanoate + Thiamin diphosphate_c	1	0	10000	0.06
886	R_R04686_c	M	D	INT	S_trans_45_beta_45_D_45_Glucosyl_45_2_45_hydroxycinnamate_c_M_D_INT = S_cis_45_beta_45_D_45_Glucosyl_45_2_45_hydroxycinnamate_c_M_D_INT	trans-beta-D-Glucosyl-2-hydroxycinnamate = cis-beta-D-Glucosyl-2-hydroxycinnamate	1	0	10000	0
887	R_R04711_c	M	D	INT	S_3_45_Hexaprenyl_45_4_44_5_45_dihydroxybenzoate_c_M_D_INT + S_S_45_Adenosyl_45_L_45_methionine_c_M_D_INT = S_3_45_Hexaprenyl_45_4_45_hydroxy_45_5_45_methoxybenzoate_c_M_D_INT + S_S_45_Adenosyl_45_L_45_homocysteine_c_M_D_INT	3-Hexaprenyl-4,5-dihydroxybenzoate + S-Adenosyl-L-methionine = 3-Hexaprenyl-4-hydroxy-5-methoxybenzoate + S-Adenosyl-L-homocysteine	1	0	10000	0
888	R_R04724_c	M	D	INT	S_Dodecanoyl_45__91_acyl_45_carrier_32_protein_93__c_M_D_INT + S_NAD_43__c_M_D_INT = S_NADH_c_M_D_INT + S_trans_45_Dodec_45_2_45_enoyl_45__91_acp_93__c_M_D_INT	Dodecanoyl-[acyl-carrier protein] + NAD+ = NADH + trans-Dodec-2-enoyl-[acp]	0	-10000	10000	0
889	R_R04724_p	M	D	INT	S_Dodecanoyl_45__91_acyl_45_carrier_32_protein_93__p_M_D_INT + S_NAD_43__p_M_D_INT = S_NADH_p_M_D_INT + S_trans_45_Dodec_45_2_45_enoyl_45__91_acp_93__p_M_D_INT	Dodecanoyl-[acyl-carrier protein] + NAD+ = NADH + trans-Dodec-2-enoyl-[acp]	0	-10000	10000	-0.23
890	R_R04726_c	M	D	INT	S_Dodecanoyl_45__91_acyl_45_carrier_32_protein_93__c_M_D_INT + S_Malonyl_45__91_acyl_45_carrier_32_protein_93__c_M_D_INT = S_3_45_Oxotetradecanoyl_45__91_acp_93__c_M_D_INT + S_Acyl_45_carrier_32_protein_c_M_D_INT + S_CO2_c_M_D_INT	Dodecanoyl-[acyl-carrier protein] + Malonyl-[acyl-carrier protein] = 3-Oxotetradecanoyl-[acp] + Acyl-carrier protein + CO2_c	1	0	10000	0
891	R_R04726_p	M	D	INT	S_Dodecanoyl_45__91_acyl_45_carrier_32_protein_93__p_M_D_INT + S_Malonyl_45__91_acyl_45_carrier_32_protein_93__p_M_D_INT = S_3_45_Oxotetradecanoyl_45__91_acp_93__p_M_D_INT + S_Acyl_45_carrier_32_protein_p_M_D_INT + S_CO2_p_M_D_INT	Dodecanoyl-[acyl-carrier protein] + Malonyl-[acyl-carrier protein] = 3-Oxotetradecanoyl-[acp] + Acyl-carrier protein + CO2_p	1	0	10000	0.23
892	R_R04732_c	M	D	INT	S_5_45_Amino_45_4_45_imidazole_32_carboxylate_c_M_D_INT = S_5_45_Aminoimidazole_c_M_D_INT + S_CO2_c_M_D_INT	5-Amino-4-imidazole carboxylate = 5-Aminoimidazole + CO2_c	1	0	10000	0
893	R_R04738_x	M	D	INT	S__40_S_41__45_3_45_Hydroxyhexadecanoyl_45_CoA_x_M_D_INT = S_H2O_x_M_D_INT + S_trans_45_Hexadec_45_2_45_enoyl_45_CoA_x_M_D_INT	(S)-3-Hydroxyhexadecanoyl-CoA = H2O_x + trans-Hexadec-2-enoyl-CoA	0	-10000	10000	0
894	R_R04740_x	M	D	INT	S__40_S_41__45_3_45_Hydroxytetradecanoyl_45_CoA_x_M_D_INT = S_H2O_x_M_D_INT + S_trans_45_Tetradec_45_2_45_enoyl_45_CoA_x_M_D_INT	(S)-3-Hydroxytetradecanoyl-CoA = H2O_x + trans-Tetradec-2-enoyl-CoA	0	-10000	10000	0
895	R_R04742_x	M	D	INT	S_Acetyl_45_CoA_x_M_D_INT + S_Decanoyl_45_CoA_x_M_D_INT = S_3_45_Oxododecanoyl_45_CoA_x_M_D_INT + S_CoA_x_M_D_INT	Acetyl-CoA + Decanoyl-CoA = 3-Oxododecanoyl-CoA + CoA_x	0	-10000	10000	0
896	R_R04744_x	M	D	INT	S__40_S_41__45_Hydroxydecanoyl_45_CoA_x_M_D_INT = S_H2O_x_M_D_INT + S_trans_45_Dec_45_2_45_enoyl_45_CoA_x_M_D_INT	(S)-Hydroxydecanoyl-CoA = H2O_x + trans-Dec-2-enoyl-CoA	0	-10000	10000	0
897	R_R04746_x	M	D	INT	S__40_S_41__45_Hydroxyoctanoyl_45_CoA_x_M_D_INT = S_H2O_x_M_D_INT + S_trans_45_Oct_45_2_45_enoyl_45_CoA_x_M_D_INT	(S)-Hydroxyoctanoyl-CoA = H2O_x + trans-Oct-2-enoyl-CoA	0	-10000	10000	0
898	R_R04747_x	M	D	INT	S_Acetyl_45_CoA_x_M_D_INT + S_Hexanoyl_45_CoA_x_M_D_INT = S_3_45_Oxooctanoyl_45_CoA_x_M_D_INT + S_CoA_x_M_D_INT	Acetyl-CoA + Hexanoyl-CoA = 3-Oxooctanoyl-CoA + CoA_x	0	-10000	10000	0
899	R_R04749_x	M	D	INT	S__40_S_41__45_Hydroxyhexanoyl_45_CoA_x_M_D_INT = S_H2O_x_M_D_INT + S_trans_45_Hex_45_2_45_enoyl_45_CoA_x_M_D_INT	(S)-Hydroxyhexanoyl-CoA = H2O_x + trans-Hex-2-enoyl-CoA	0	-10000	10000	0
900	R_R04751N_x	M	D	INT	S_Hexanoyl_45_CoA_x_M_D_INT + S_Oxygen_x_M_D_INT = S_H2O2_x_M_D_INT + S_trans_45_Hex_45_2_45_enoyl_45_CoA_x_M_D_INT	Hexanoyl-CoA + Oxygen_x = H2O2_x + trans-Hex-2-enoyl-CoA	1	0	10000	0
901	R_R04754N_x	M	D	INT	S_Decanoyl_45_CoA_x_M_D_INT + S_Oxygen_x_M_D_INT = S_H2O2_x_M_D_INT + S_trans_45_Dec_45_2_45_enoyl_45_CoA_x_M_D_INT	Decanoyl-CoA + Oxygen_x = H2O2_x + trans-Dec-2-enoyl-CoA	1	0	10000	0
902	R_R04757_c	M	D	INT	S_11beta_45_Hydroxyandrost_45_4_45_ene_45_3_44_17_45_dione_c_M_D_INT + S_NAD_43__c_M_D_INT = S_Adrenosterone_c_M_D_INT + S_H_43__c_M_D_INT + S_NADH_c_M_D_INT	11beta-Hydroxyandrost-4-ene-3,17-dione + NAD+ = Adrenosterone + H+_c + NADH	1	0	10000	0
903	R_R04764_c	M	D	INT	S_2_45_Hydroxyestradiol_45_17beta_c_M_D_INT + S_S_45_Adenosyl_45_L_45_methionine_c_M_D_INT = S_2_45_Methoxyestradiol_45_17beta_c_M_D_INT + S_S_45_Adenosyl_45_L_45_homocysteine_c_M_D_INT	2-Hydroxyestradiol-17beta + S-Adenosyl-L-methionine = 2-Methoxyestradiol-17beta + S-Adenosyl-L-homocysteine	1	0	10000	0
904	R_R04771_c	M	D	INT	S_ATP_c_M_D_INT + S_H2O_c_M_D_INT + S_Selenomethionine_c_M_D_INT = S_Orthophosphate_c_M_D_INT + S_Pyrophosphate_c_M_D_INT + S_Se_45_Adenosylselenomethionine_c_M_D_INT	ATP_c + H2O_c + Selenomethionine = Orthophosphate_c + Pyrophosphate_c + Se-Adenosylselenomethionine	1	0	10000	0
905	R_R04772_c	M	D	INT	S_S_45_Adenosyl_45_L_45_methionine_c_M_D_INT + S_Selenomethionine_c_M_D_INT = S_S_45_Adenosyl_45_L_45_homocysteine_c_M_D_INT + S_Se_45_Methylselenomethionine_c_M_D_INT	S-Adenosyl-L-methionine + Selenomethionine = S-Adenosyl-L-homocysteine + Se-Methylselenomethionine	1	0	10000	0
906	R_R04773_c	M	D	INT	S_ATP_c_M_D_INT + S_Selenomethionine_c_M_D_INT + S_tRNA_40_Met_41__c_M_D_INT = S_AMP_c_M_D_INT + S_Pyrophosphate_c_M_D_INT + S_Selenomethionyl_45_tRNA_40_Met_41__c_M_D_INT	ATP_c + Selenomethionine + tRNA(Met)_c = AMP_c + Pyrophosphate_c + Selenomethionyl-tRNA(Met)	1	0	10000	0
907	R_R04777_c	M	D	INT	S_4_45_Hydroxyphenylacetyl_45_CoA_c_M_D_INT + S_Glycine_c_M_D_INT = S_4_45_Hydroxyphenylacetylglycine_c_M_D_INT + S_CoA_c_M_D_INT	4-Hydroxyphenylacetyl-CoA + Glycine_c = 4-Hydroxyphenylacetylglycine + CoA_c	1	0	10000	0
908	R_R04780_c	M	D	INT	S_H2O_c_M_D_INT + S_beta_45_D_45_Fructose_32_1_44_6_45_bisphosphate_c_M_D_INT = S_Orthophosphate_c_M_D_INT + S_beta_45_D_45_Fructose_32_6_45_phosphate_c_M_D_INT	H2O_c + beta-D-Fructose 1,6-bisphosphate = Orthophosphate_c + beta-D-Fructose 6-phosphate	1	0	10000	0.406333
909	R_R04780_p	M	D	INT	S_H2O_p_M_D_INT + S_beta_45_D_45_Fructose_32_1_44_6_45_bisphosphate_p_M_D_INT = S_Orthophosphate_p_M_D_INT + S_beta_45_D_45_Fructose_32_6_45_phosphate_p_M_D_INT	H2O_p + beta-D-Fructose 1,6-bisphosphate = Orthophosphate_p + beta-D-Fructose 6-phosphate	1	0	10000	584.145
910	R_R04783_c	M	D	INT	S_3_45_Ketolactose_c_M_D_INT + S_H2O_c_M_D_INT = S_3_45_Keto_45_beta_45_D_45_galactose_c_M_D_INT + S_beta_45_D_45_Glucose_c_M_D_INT	3-Ketolactose + H2O_c = 3-Keto-beta-D-galactose + beta-D-Glucose	0	-10000	10000	0
911	R_R04784_c	M	D	INT	S__40_4R_44_5S_41__45_4_44_5_44_6_45_Trihydroxy_45_2_44_3_45_dioxohexanoate_c_M_D_INT + S_H2O_c_M_D_INT = S_CO2_c_M_D_INT + S_L_45_Lyxonate_c_M_D_INT	(4R,5S)-4,5,6-Trihydroxy-2,3-dioxohexanoate + H2O_c = CO2_c + L-Lyxonate	0	-10000	10000	0
912	R_R04786_c	M	D	INT	S_Phytoene_c_M_D_INT = S_Hydrogen_c_M_D_INT + S_Phytofluene_c_M_D_INT	Phytoene = Hydrogen + Phytofluene	1	0	10000	0
913	R_R04787_c	M	D	INT	S_Phytofluene_c_M_D_INT = S_zeta_45_Carotene_c_M_D_INT	Phytofluene = zeta-Carotene	0	-10000	10000	0
914	R_R04798_c	M	D	INT	S_zeta_45_Carotene_c_M_D_INT = S_Hydrogen_c_M_D_INT + S_Neurosporene_c_M_D_INT	zeta-Carotene = Hydrogen + Neurosporene	1	0	10000	0
915	R_R04800_c	M	D	INT	S_Neurosporene_c_M_D_INT + S_Oxygen_c_M_D_INT + S_Reduced_32_acceptor_c_M_D_INT = S_Acceptor_c_M_D_INT + 2 S_H2O_c_M_D_INT + S_Lycopene_c_M_D_INT	Neurosporene + Oxygen_c + Reduced acceptor = Acceptor + 2 H2O_c + Lycopene	1	0	10000	0
916	R_R04801_c	M	D	INT	S_Acceptor_c_M_D_INT + S_H_43__c_M_D_INT + S_Neurosporene_c_M_D_INT = S_Reduced_32_acceptor_c_M_D_INT + S_beta_45_Zeacarotene_c_M_D_INT	Acceptor + H+_c + Neurosporene = Reduced acceptor + beta-Zeacarotene	1	0	10000	0
917	R_R04803_c	M	D	INT	S_Acceptor_c_M_D_INT + S_beta_45_Zeacarotene_c_M_D_INT = S_Hydrogen_c_M_D_INT + S_Reduced_32_acceptor_c_M_D_INT + S_gamma_45_Carotene_c_M_D_INT	Acceptor + beta-Zeacarotene = Hydrogen + Reduced acceptor + gamma-Carotene	1	0	10000	0
918	R_R04804_c	M	D	INT	S_Zymosterol_c_M_D_INT = S_5alpha_45_Cholesta_45_7_44_24_45_dien_45_3beta_45_ol_c_M_D_INT	Zymosterol = 5alpha-Cholesta-7,24-dien-3beta-ol	1	0	10000	0
919	R_R04805_c	M	D	INT	S_3alpha_44_7alpha_44_26_45_Trihydroxy_45_5beta_45_cholestane_c_M_D_INT + S_NAD_43__c_M_D_INT = S_3alpha_44_7alpha_45_Dihydroxy_45_5beta_45_cholestan_45_26_45_al_c_M_D_INT + S_NADH_c_M_D_INT	3alpha,7alpha,26-Trihydroxy-5beta-cholestane + NAD+ = 3alpha,7alpha-Dihydroxy-5beta-cholestan-26-al + NADH	1	0	10000	0
920	R_R04811_c	M	D	INT	S_3alpha_44_7alpha_45_Dihydroxy_45_5beta_45_24_45_oxocholestanoyl_45_CoA_c_M_D_INT + S_CoA_c_M_D_INT = S_Chenodeoxyglycocholoyl_45_CoA_c_M_D_INT + S_Propanoyl_45_CoA_c_M_D_INT	3alpha,7alpha-Dihydroxy-5beta-24-oxocholestanoyl-CoA + CoA_c = Chenodeoxyglycocholoyl-CoA + Propanoyl-CoA	1	0	10000	0
921	R_R04839_c	M	D	INT	S_NAD_43__c_M_D_INT + S_Tetrahydrocorticosterone_c_M_D_INT = S_3alpha_44_21_45_Dihydroxy_45_5beta_45_pregnane_45_11_44_20_45_dione_c_M_D_INT + S_H_43__c_M_D_INT + S_NADH_c_M_D_INT	NAD+ + Tetrahydrocorticosterone = 3alpha,21-Dihydroxy-5beta-pregnane-11,20-dione + H+_c + NADH	1	0	10000	0
922	R_R04858_c	M	D	INT	S_DNA_32_cytosine_c_M_D_INT + S_S_45_Adenosyl_45_L_45_methionine_c_M_D_INT = S_DNA_32_5_45_methylcytosine_c_M_D_INT + S_S_45_Adenosyl_45_L_45_homocysteine_c_M_D_INT	DNA cytosine + S-Adenosyl-L-methionine = DNA 5-methylcytosine + S-Adenosyl-L-homocysteine	1	0	10000	0
923	R_R04859_c	M	D	INT	S_H_43__c_M_D_INT + S_O_45_Acetyl_45_L_45_serine_c_M_D_INT + S_Thioredoxin_c_M_D_INT + S_Thiosulfate_c_M_D_INT = S_Acetate_c_M_D_INT + S_L_45_Cysteine_c_M_D_INT + S_Oxidized_32_thioredoxin_c_M_D_INT + S_Sulfite_c_M_D_INT	H+_c + O-Acetyl-L-serine + Thioredoxin + Thiosulfate = Acetate_c + L-Cysteine + Oxidized thioredoxin + Sulfite	1	0	10000	0
924	R_R04869_c	M	D	INT	S_Holo_45__91_carboxylase_93__c_M_D_INT = S_N6_45_D_45_Biotinyl_45_L_45_lysine_c_M_D_INT + S_Peptide_c_M_D_INT	Holo-[carboxylase] = N6-D-Biotinyl-L-lysine + Peptide	1	0	10000	0
925	R_R04880_c	M	D	INT	S_3_44_4_45_Dihydroxyphenylethyleneglycol_c_M_D_INT + S_NAD_43__c_M_D_INT = S_3_44_4_45_Dihydroxymandelaldehyde_c_M_D_INT + S_NADH_c_M_D_INT	3,4-Dihydroxyphenylethyleneglycol + NAD+ = 3,4-Dihydroxymandelaldehyde + NADH	0	-10000	10000	0
926	R_R04885_c	M	D	INT	S_2_45_Carboxy_45_2_44_3_45_dihydro_45_5_44_6_45_dihydroxyindole_c_M_D_INT = S_5_44_6_45_Dihydroxyindole_c_M_D_INT + S_CO2_c_M_D_INT	2-Carboxy-2,3-dihydro-5,6-dihydroxyindole = 5,6-Dihydroxyindole + CO2_c	1	0	10000	0
927	R_R04901_c	M	D	INT	S_Eriodictyol_c_M_D_INT + S_H_43__c_M_D_INT + S_NADPH_c_M_D_INT = S_NADP_43__c_M_D_INT + S_cis_45_3_44_4_45_leucopelargonidin_58_NADP_43__32_4_45_oxidoreductase_59__32_Luteoforol_c_M_D_INT	Eriodictyol + H+_c + NADPH = NADP+ + cis-3,4-leucopelargonidin:NADP+ 4-oxidoreductase; Luteoforol	1	0	10000	0
928	R_R04903_c	M	D	INT	S_5_45_Hydroxyindoleacetaldehyde_c_M_D_INT + S_H2O_c_M_D_INT + S_NAD_43__c_M_D_INT = S_5_45_Hydroxyindoleacetate_c_M_D_INT + S_H_43__c_M_D_INT + S_NADH_c_M_D_INT	5-Hydroxyindoleacetaldehyde + H2O_c + NAD+ = 5-Hydroxyindoleacetate + H+_c + NADH	1	0	10000	0
929	R_R04906_c	M	D	INT	S_5_45_Hydroxyindoleacetate_c_M_D_INT = S_5_45_Hydroxyindoleacetylglycine_c_M_D_INT	5-Hydroxyindoleacetate = 5-Hydroxyindoleacetylglycine	1	0	10000	0
930	R_R04910_c	M	D	INT	S_5_45__40_3_39__45_Carboxy_45_3_39__45_oxopropenyl_41__45_4_44_6_45_dihydroxypicolinate_c_M_D_INT + S_NADPH_c_M_D_INT = S_5_45__40_3_39__45_Carboxy_45_3_39__45_oxopropyl_41__45_4_44_6_45_dihydroxypicolinate_c_M_D_INT + S_NADP_43__c_M_D_INT	5-(3'-Carboxy-3'-oxopropenyl)-4,6-dihydroxypicolinate + NADPH = 5-(3'-Carboxy-3'-oxopropyl)-4,6-dihydroxypicolinate + NADP+	1	0	10000	0
931	R_R04920_c	M	D	INT	S_CMP_45_2_45_aminoethylphosphonate_c_M_D_INT + S_Diacylglycerol_c_M_D_INT = S_CMP_c_M_D_INT + S_Diacylglyceryl_45_2_45_aminoethylphosphonate_c_M_D_INT	CMP-2-aminoethylphosphonate + Diacylglycerol = CMP + Diacylglyceryl-2-aminoethylphosphonate	1	0	10000	0
932	R_R04928_c	M	D	INT	S_ATP_c_M_D_INT + S_Adenylylselenate_c_M_D_INT = S_3_39__45_Phosphoadenylylselenate_c_M_D_INT + S_ADP_c_M_D_INT	ATP_c + Adenylylselenate = 3'-Phosphoadenylylselenate + ADP_c	1	0	10000	0
933	R_R04929_c	M	D	INT	S_ATP_c_M_D_INT + S_Selenate_c_M_D_INT = S_Adenylylselenate_c_M_D_INT + S_Pyrophosphate_c_M_D_INT	ATP_c + Selenate = Adenylylselenate + Pyrophosphate_c	0	-10000	10000	0
934	R_R04935_c	M	D	INT	S__40_5_45_L_45_Glutamyl_41__45_peptide_c_M_D_INT + S_Se_45_Methylselenocysteine_c_M_D_INT = S_Peptide_c_M_D_INT + S_gamma_45_Glutamyl_45_Se_45_methylselenocysteine_c_M_D_INT	(5-L-Glutamyl)-peptide + Se-Methylselenocysteine = Peptide + gamma-Glutamyl-Se-methylselenocysteine	1	0	10000	0
935	R_R04936_c	M	D	INT	S_H2O_c_M_D_INT + S_Se_45_Adenosylselenohomocysteine_c_M_D_INT = S_Adenosine_c_M_D_INT + S_Selenohomocysteine_c_M_D_INT	H2O_c + Se-Adenosylselenohomocysteine = Adenosine + Selenohomocysteine	1	0	10000	0
936	R_R04937_c	M	D	INT	S_H2O_c_M_D_INT = S_D_45_Xylose_c_M_D_INT + S_Pentosans_c_M_D_INT	H2O_c = D-Xylose_c + Pentosans	1	0	10000	0
937	R_R04938_c	M	D	INT	S_H2O_c_M_D_INT = S_L_45_Arabinose_c_M_D_INT + S_Pentosans_c_M_D_INT	H2O_c = L-Arabinose + Pentosans	1	0	10000	0
938	R_R04939_c	M	D	INT	S_R_c_M_D_INT + S_Se_45_Adenosylselenomethionine_c_M_D_INT = S_CH3_45_R_c_M_D_INT + S_Se_45_Adenosylselenohomocysteine_c_M_D_INT	R + Se-Adenosylselenomethionine = CH3-R + Se-Adenosylselenohomocysteine	1	0	10000	0
939	R_R04941_c	M	D	INT	S_H2O_c_M_D_INT + S_Selenocystathionine_c_M_D_INT = S_NH3_c_M_D_INT + S_Pyruvate_c_M_D_INT + S_Selenohomocysteine_c_M_D_INT	H2O_c + Selenocystathionine = NH3_c + Pyruvate_c + Selenohomocysteine	1	0	10000	0
940	R_R04944_c	M	D	INT	S_O_45_Phosphorylhomoserine_c_M_D_INT + S_Selenocysteine_c_M_D_INT = S_Orthophosphate_c_M_D_INT + S_Selenocystathionine_c_M_D_INT	O-Phosphorylhomoserine + Selenocysteine = Orthophosphate_c + Selenocystathionine	1	0	10000	0
941	R_R04945_c	M	D	INT	S_O_45_Acetylhomoserine_c_M_D_INT + S_Selenocysteine_c_M_D_INT = S_Acetate_c_M_D_INT + S_Selenocystathionine_c_M_D_INT	O-Acetylhomoserine + Selenocysteine = Acetate_c + Selenocystathionine	1	0	10000	0
942	R_R04946_c	M	D	INT	S_O_45_Succinylhomoserine_c_M_D_INT + S_Selenocysteine_c_M_D_INT = S_Selenocystathionine_c_M_D_INT + S_Succinate_c_M_D_INT	O-Succinylhomoserine + Selenocysteine = Selenocystathionine + Succinate_c	1	0	10000	0
943	R_R04949_c	M	D	INT	S_Cyanoglycoside_c_M_D_INT + S_H2O_c_M_D_INT = S_Cyanohydrin_c_M_D_INT + S_Glucose_c_M_D_INT	Cyanoglycoside + H2O_c = Cyanohydrin + Glucose	1	0	10000	0
944	R_R04951_c	M	D	INT	S_R_45_S_45_Alanylglycine_c_M_D_INT = S_Glycine_c_M_D_INT + S_R_45_S_45_Alanine_c_M_D_INT	R-S-Alanylglycine = Glycine_c + R-S-Alanine	1	0	10000	0
945	R_R04952_c	M	D	INT	S_Butyryl_45__91_acp_93__c_M_D_INT + S_Malonyl_45__91_acyl_45_carrier_32_protein_93__c_M_D_INT = S_3_45_Oxohexanoyl_45__91_acp_93__c_M_D_INT + S_Acyl_45_carrier_32_protein_c_M_D_INT + S_CO2_c_M_D_INT	Butyryl-[acp] + Malonyl-[acyl-carrier protein] = 3-Oxohexanoyl-[acp] + Acyl-carrier protein + CO2_c	1	0	10000	0
946	R_R04952_p	M	D	INT	S_Butyryl_45__91_acp_93__p_M_D_INT + S_Malonyl_45__91_acyl_45_carrier_32_protein_93__p_M_D_INT = S_3_45_Oxohexanoyl_45__91_acp_93__p_M_D_INT + S_Acyl_45_carrier_32_protein_p_M_D_INT + S_CO2_p_M_D_INT	Butyryl-[acp] + Malonyl-[acyl-carrier protein] = 3-Oxohexanoyl-[acp] + Acyl-carrier protein + CO2_p	1	0	10000	0.23
947	R_R04953_c	M	D	INT	S__40_R_41__45_3_45_Hydroxyhexanoyl_45__91_acp_93__c_M_D_INT + S_NADP_43__c_M_D_INT = S_3_45_Oxohexanoyl_45__91_acp_93__c_M_D_INT + S_NADPH_c_M_D_INT	(R)-3-Hydroxyhexanoyl-[acp] + NADP+ = 3-Oxohexanoyl-[acp] + NADPH	0	-10000	10000	0
948	R_R04953_p	M	D	INT	S__40_R_41__45_3_45_Hydroxyhexanoyl_45__91_acp_93__p_M_D_INT + S_NADP_43__p_M_D_INT = S_3_45_Oxohexanoyl_45__91_acp_93__p_M_D_INT + S_NADPH_p_M_D_INT	(R)-3-Hydroxyhexanoyl-[acp] + NADP+ = 3-Oxohexanoyl-[acp] + NADPH	0	-10000	10000	-0.23
949	R_R04955_c	M	D	INT	S_Hexanoyl_45__91_acp_93__c_M_D_INT + S_NAD_43__c_M_D_INT = S_NADH_c_M_D_INT + S_trans_45_Hex_45_2_45_enoyl_45__91_acp_93__c_M_D_INT	Hexanoyl-[acp] + NAD+ = NADH + trans-Hex-2-enoyl-[acp]	0	-10000	10000	0
950	R_R04955_p	M	D	INT	S_Hexanoyl_45__91_acp_93__p_M_D_INT + S_NAD_43__p_M_D_INT = S_NADH_p_M_D_INT + S_trans_45_Hex_45_2_45_enoyl_45__91_acp_93__p_M_D_INT	Hexanoyl-[acp] + NAD+ = NADH + trans-Hex-2-enoyl-[acp]	0	-10000	10000	-0.23
951	R_R04957_c	M	D	INT	S_Hexanoyl_45__91_acp_93__c_M_D_INT + S_Malonyl_45__91_acyl_45_carrier_32_protein_93__c_M_D_INT = S_3_45_Oxooctanoyl_45__91_acp_93__c_M_D_INT + S_Acyl_45_carrier_32_protein_c_M_D_INT + S_CO2_c_M_D_INT	Hexanoyl-[acp] + Malonyl-[acyl-carrier protein] = 3-Oxooctanoyl-[acp] + Acyl-carrier protein + CO2_c	1	0	10000	0
952	R_R04957_p	M	D	INT	S_Hexanoyl_45__91_acp_93__p_M_D_INT + S_Malonyl_45__91_acyl_45_carrier_32_protein_93__p_M_D_INT = S_3_45_Oxooctanoyl_45__91_acp_93__p_M_D_INT + S_Acyl_45_carrier_32_protein_p_M_D_INT + S_CO2_p_M_D_INT	Hexanoyl-[acp] + Malonyl-[acyl-carrier protein] = 3-Oxooctanoyl-[acp] + Acyl-carrier protein + CO2_p	1	0	10000	0.23
953	R_R04958_c	M	D	INT	S_NAD_43__c_M_D_INT + S_Octanoyl_45__91_acp_93__c_M_D_INT = S_NADH_c_M_D_INT + S_trans_45_Oct_45_2_45_enoyl_45__91_acp_93__c_M_D_INT	NAD+ + Octanoyl-[acp] = NADH + trans-Oct-2-enoyl-[acp]	0	-10000	10000	0
954	R_R04958_p	M	D	INT	S_NAD_43__p_M_D_INT + S_Octanoyl_45__91_acp_93__p_M_D_INT = S_NADH_p_M_D_INT + S_trans_45_Oct_45_2_45_enoyl_45__91_acp_93__p_M_D_INT	NAD+ + Octanoyl-[acp] = NADH + trans-Oct-2-enoyl-[acp]	0	-10000	10000	-0.23
955	R_R04960_c	M	D	INT	S_Malonyl_45__91_acyl_45_carrier_32_protein_93__c_M_D_INT + S_Octanoyl_45__91_acp_93__c_M_D_INT = S_3_45_Oxodecanoyl_45__91_acp_93__c_M_D_INT + S_Acyl_45_carrier_32_protein_c_M_D_INT + S_CO2_c_M_D_INT	Malonyl-[acyl-carrier protein] + Octanoyl-[acp] = 3-Oxodecanoyl-[acp] + Acyl-carrier protein + CO2_c	1	0	10000	0
956	R_R04960_p	M	D	INT	S_Malonyl_45__91_acyl_45_carrier_32_protein_93__p_M_D_INT + S_Octanoyl_45__91_acp_93__p_M_D_INT = S_3_45_Oxodecanoyl_45__91_acp_93__p_M_D_INT + S_Acyl_45_carrier_32_protein_p_M_D_INT + S_CO2_p_M_D_INT	Malonyl-[acyl-carrier protein] + Octanoyl-[acp] = 3-Oxodecanoyl-[acp] + Acyl-carrier protein + CO2_p	1	0	10000	0.23
957	R_R04961_c	M	D	INT	S_Decanoyl_45__91_acp_93__c_M_D_INT + S_NAD_43__c_M_D_INT = S_NADH_c_M_D_INT + S_trans_45_Dec_45_2_45_enoyl_45__91_acp_93__c_M_D_INT	Decanoyl-[acp] + NAD+ = NADH + trans-Dec-2-enoyl-[acp]	0	-10000	10000	0
958	R_R04961_p	M	D	INT	S_Decanoyl_45__91_acp_93__p_M_D_INT + S_NAD_43__p_M_D_INT = S_NADH_p_M_D_INT + S_trans_45_Dec_45_2_45_enoyl_45__91_acp_93__p_M_D_INT	Decanoyl-[acp] + NAD+ = NADH + trans-Dec-2-enoyl-[acp]	0	-10000	10000	-0.23
959	R_R04963_c	M	D	INT	S_Decanoyl_45__91_acp_93__c_M_D_INT + S_Malonyl_45__91_acyl_45_carrier_32_protein_93__c_M_D_INT = S_3_45_Oxododecanoyl_45__91_acp_93__c_M_D_INT + S_Acyl_45_carrier_32_protein_c_M_D_INT + S_CO2_c_M_D_INT	Decanoyl-[acp] + Malonyl-[acyl-carrier protein] = 3-Oxododecanoyl-[acp] + Acyl-carrier protein + CO2_c	1	0	10000	0
960	R_R04963_p	M	D	INT	S_Decanoyl_45__91_acp_93__p_M_D_INT + S_Malonyl_45__91_acyl_45_carrier_32_protein_93__p_M_D_INT = S_3_45_Oxododecanoyl_45__91_acp_93__p_M_D_INT + S_Acyl_45_carrier_32_protein_p_M_D_INT + S_CO2_p_M_D_INT	Decanoyl-[acp] + Malonyl-[acyl-carrier protein] = 3-Oxododecanoyl-[acp] + Acyl-carrier protein + CO2_p	1	0	10000	0.23
961	R_R04964_c	M	D	INT	S__40_R_41__45_3_45_Hydroxydodecanoyl_45__91_acp_93__c_M_D_INT + S_NADP_43__c_M_D_INT = S_3_45_Oxododecanoyl_45__91_acp_93__c_M_D_INT + S_NADPH_c_M_D_INT	(R)-3-Hydroxydodecanoyl-[acp] + NADP+ = 3-Oxododecanoyl-[acp] + NADPH	0	-10000	10000	0
962	R_R04964_p	M	D	INT	S__40_R_41__45_3_45_Hydroxydodecanoyl_45__91_acp_93__p_M_D_INT + S_NADP_43__p_M_D_INT = S_3_45_Oxododecanoyl_45__91_acp_93__p_M_D_INT + S_NADPH_p_M_D_INT	(R)-3-Hydroxydodecanoyl-[acp] + NADP+ = 3-Oxododecanoyl-[acp] + NADPH	0	-10000	10000	-0.23
963	R_R04966_c	M	D	INT	S_NAD_43__c_M_D_INT + S_Tetradecanoyl_45__91_acp_93__c_M_D_INT = S_NADH_c_M_D_INT + S_trans_45_Tetradec_45_2_45_enoyl_45__91_acp_93__c_M_D_INT	NAD+ + Tetradecanoyl-[acp] = NADH + trans-Tetradec-2-enoyl-[acp]	0	-10000	10000	0
964	R_R04966_p	M	D	INT	S_NAD_43__p_M_D_INT + S_Tetradecanoyl_45__91_acp_93__p_M_D_INT = S_NADH_p_M_D_INT + S_trans_45_Tetradec_45_2_45_enoyl_45__91_acp_93__p_M_D_INT	NAD+ + Tetradecanoyl-[acp] = NADH + trans-Tetradec-2-enoyl-[acp]	0	-10000	10000	-0.23
965	R_R04968_c	M	D	INT	S_Malonyl_45__91_acyl_45_carrier_32_protein_93__c_M_D_INT + S_Tetradecanoyl_45__91_acp_93__c_M_D_INT = S_3_45_Oxohexadecanoyl_45__91_acp_93__c_M_D_INT + S_Acyl_45_carrier_32_protein_c_M_D_INT + S_CO2_c_M_D_INT	Malonyl-[acyl-carrier protein] + Tetradecanoyl-[acp] = 3-Oxohexadecanoyl-[acp] + Acyl-carrier protein + CO2_c	1	0	10000	0
966	R_R04968_p	M	D	INT	S_Malonyl_45__91_acyl_45_carrier_32_protein_93__p_M_D_INT + S_Tetradecanoyl_45__91_acp_93__p_M_D_INT = S_3_45_Oxohexadecanoyl_45__91_acp_93__p_M_D_INT + S_Acyl_45_carrier_32_protein_p_M_D_INT + S_CO2_p_M_D_INT	Malonyl-[acyl-carrier protein] + Tetradecanoyl-[acp] = 3-Oxohexadecanoyl-[acp] + Acyl-carrier protein + CO2_p	1	0	10000	0.23
967	R_R04969_c	M	D	INT	S_Hexadecanoyl_45__91_acp_93__c_M_D_INT + S_NAD_43__c_M_D_INT = S_NADH_c_M_D_INT + S_trans_45_Hexadec_45_2_45_enoyl_45__91_acp_93__c_M_D_INT	Hexadecanoyl-[acp] + NAD+ = NADH + trans-Hexadec-2-enoyl-[acp]	0	-10000	10000	0
968	R_R04969_p	M	D	INT	S_Hexadecanoyl_45__91_acp_93__p_M_D_INT + S_NAD_43__p_M_D_INT = S_NADH_p_M_D_INT + S_trans_45_Hexadec_45_2_45_enoyl_45__91_acp_93__p_M_D_INT	Hexadecanoyl-[acp] + NAD+ = NADH + trans-Hexadec-2-enoyl-[acp]	0	-10000	10000	-0.23
969	R_R04972_c	M	D	INT	S_Uroporphyrinogen_32_I_c_M_D_INT = 4 S_CO2_c_M_D_INT + S_Coproporphyrinogen_32_I_c_M_D_INT	Uroporphyrinogen I = 4 CO2_c + Coproporphyrinogen I	1	0	10000	0
970	R_R04982_c	M	D	INT	S_2_45_Hexaprenyl_45_6_45_methoxyphenol_c_M_D_INT + S_Oxygen_c_M_D_INT = S_2_45_Hexaprenyl_45_6_45_methoxy_45_1_44_4_45_benzoquinone_c_M_D_INT + S_H2O_c_M_D_INT	2-Hexaprenyl-6-methoxyphenol + Oxygen_c = 2-Hexaprenyl-6-methoxy-1,4-benzoquinone + H2O_c	1	0	10000	0
971	R_R04983_c	M	D	INT	S_2_45_Hexaprenyl_45_6_45_methoxy_45_1_44_4_45_benzoquinone_c_M_D_INT + S_S_45_Adenosyl_45_L_45_methionine_c_M_D_INT = S_2_45_Hexaprenyl_45_3_45_methyl_45_6_45_methoxy_45_1_44_4_45_benzoquinone_c_M_D_INT + S_S_45_Adenosyl_45_L_45_homocysteine_c_M_D_INT	2-Hexaprenyl-6-methoxy-1,4-benzoquinone + S-Adenosyl-L-methionine = 2-Hexaprenyl-3-methyl-6-methoxy-1,4-benzoquinone + S-Adenosyl-L-homocysteine	1	0	10000	0
972	R_R04990_c	M	D	INT	S_2_45_Octaprenyl_45_6_45_methoxy_45_1_44_4_45_benzoquinone_c_M_D_INT + S_S_45_Adenosyl_45_L_45_methionine_c_M_D_INT = S_2_45_Octaprenyl_45_3_45_methyl_45_6_45_methoxy_45_1_44_4_45_benzoquinone_c_M_D_INT + S_S_45_Adenosyl_45_L_45_homocysteine_c_M_D_INT	2-Octaprenyl-6-methoxy-1,4-benzoquinone + S-Adenosyl-L-methionine = 2-Octaprenyl-3-methyl-6-methoxy-1,4-benzoquinone + S-Adenosyl-L-homocysteine	1	0	10000	0
973	R_R04993_c	M	D	INT	S_2_45_Demethylmenaquinone_c_M_D_INT + S_S_45_Adenosyl_45_L_45_methionine_c_M_D_INT = S_Menaquinone_c_M_D_INT + S_S_45_Adenosyl_45_L_45_homocysteine_c_M_D_INT	2-Demethylmenaquinone + S-Adenosyl-L-methionine = Menaquinone + S-Adenosyl-L-homocysteine	1	0	10000	0
974	R_R04998_c	M	D	INT	S_H2O_c_M_D_INT + S_cis_45_beta_45_D_45_Glucosyl_45_2_45_hydroxycinnamate_c_M_D_INT = S_D_45_Glucose_c_M_D_INT + S_cis_45_2_45_Hydroxycinnamate_c_M_D_INT	H2O_c + cis-beta-D-Glucosyl-2-hydroxycinnamate = D-Glucose + cis-2-Hydroxycinnamate	1	0	10000	0
975	R_R05027_c	M	D	INT	S_UDP_45_N_45_acetyl_45_D_45_glucosamine_c_M_D_INT + S_Undecaprenyl_45_diphospho_45_N_45_acetylmuramoyl_45_L_45_alanyl_45_D_45_glutamyl_45_L_45_lysyl_45_D_45_alanyl_45_D_45_alanine_c_M_D_INT = S_UDP_c_M_D_INT + S_Undecaprenyl_45_diphospho_45_N_45_acetylmuramoyl_45__40_N_45_acetylglucosamine_41__45_L_45_alanyl_45_D_45_glutamyl_45_L_45_lysyl_45_D_45_alanyl_45_D_45_alanine_c_M_D_INT	UDP-N-acetyl-D-glucosamine + Undecaprenyl-diphospho-N-acetylmuramoyl-L-alanyl-D-glutamyl-L-lysyl-D-alanyl-D-alanine = UDP + Undecaprenyl-diphospho-N-acetylmuramoyl-(N-acetylglucosamine)-L-alanyl-D-glutamyl-L-lysyl-D-alanyl-D-alanine	1	0	10000	0
976	R_R05028_c	M	D	INT	S_ATP_c_M_D_INT + S_NH3_c_M_D_INT + S_Undecaprenyl_45_diphospho_45_N_45_acetylmuramoyl_45__40_N_45_acetylglucosamine_41__45_L_45_alanyl_45_D_45_glutamyl_45_L_45_lysyl_45_D_45_alanyl_45_D_45_alanine_c_M_D_INT = S_ADP_c_M_D_INT + S_Orthophosphate_c_M_D_INT + S_Undecaprenyl_45_diphospho_45_N_45_acetylmuramoyl_45__40_N_45_acetylglucosamine_41__45_L_45_alanyl_45_D_45_glutaminyl_45_L_45_lysyl_45_D_45_a…	ATP_c + NH3_c + Undecaprenyl-diphospho-N-acetylmuramoyl-(N-acetylglucosamine)-L-alanyl-D-glutamyl-L-lysyl-D-alanyl-D-alanine = ADP_c + Orthophosphate_c + Undecaprenyl-diphospho-N-acetylmuramoyl-(N-acetylglucosamine)-L-alanyl-D-glutaminyl-L-lysyl-D-alanyl-D-alanine	1	0	10000	0
977	R_R05030_c	M	D	INT	S_ATP_c_M_D_INT + S_NH3_c_M_D_INT + S_Undecaprenyl_45_diphospho_45_N_45_acetylmuramoyl_45__40_N_45_acetylglucosamine_41__45_L_45_alanyl_45_gamma_45_D_45_glutamyl_45_L_45_lysyl_45_D_45_alanyl_45_D_45_alanine_c_M_D_INT = S_ADP_c_M_D_INT + S_Orthophosphate_c_M_D_INT + S_Undecaprenyl_45_diphospho_45_N_45_acetylmuramoyl_45__40_N_45_acetylglucosamine_41__45_L_45_alanyl_45_D_45_isoglutaminyl_45_L_45_lys…	ATP_c + NH3_c + Undecaprenyl-diphospho-N-acetylmuramoyl-(N-acetylglucosamine)-L-alanyl-gamma-D-glutamyl-L-lysyl-D-alanyl-D-alanine = ADP_c + Orthophosphate_c + Undecaprenyl-diphospho-N-acetylmuramoyl-(N-acetylglucosamine)-L-alanyl-D-isoglutaminyl-L-lysyl-D-alanyl-D-alanine	1	0	10000	0
978	R_R05032_c	M	D	INT	S_UDP_45_N_45_acetyl_45_D_45_glucosamine_c_M_D_INT + S_Undecaprenyl_45_diphospho_45_N_45_acetylmuramoyl_45_L_45_alanyl_45_D_45_glutamyl_45_meso_45_2_44_6_45_diaminopimeloyl_45_D_45_alanyl_45_D_45_alanine_c_M_D_INT = S_UDP_c_M_D_INT + S_Undecaprenyl_45_diphospho_45_N_45_acetylmuramoyl_45__40_N_45_acetylglucosamine_41__45_L_45_alanyl_45_D_45_glutamyl_45_meso_45_2_44_6_45_diaminopimeloyl_45_D_45_ala…	UDP-N-acetyl-D-glucosamine + Undecaprenyl-diphospho-N-acetylmuramoyl-L-alanyl-D-glutamyl-meso-2,6-diaminopimeloyl-D-alanyl-D-alanine = UDP + Undecaprenyl-diphospho-N-acetylmuramoyl-(N-acetylglucosamine)-L-alanyl-D-glutamyl-meso-2,6-diaminopimeloyl-D-alanyl-D-alanine	1	0	10000	0
979	R_R05033_c	M	D	INT	S_ATP_c_M_D_INT + S_NH3_c_M_D_INT + S_Undecaprenyl_45_diphospho_45_N_45_acetylmuramoyl_45__40_N_45_acetylglucosamine_41__45_L_45_alanyl_45_D_45_glutamyl_45_meso_45_2_44_6_45_diaminopimeloyl_45_D_45_alanyl_45_D_45_alanine_c_M_D_INT = S_ADP_c_M_D_INT + S_Orthophosphate_c_M_D_INT + S_Undecaprenyl_45_diphospho_45_N_45_acetylmuramoyl_45__40_N_45_acetylglucosamine_41__45_L_45_alanyl_45_D_45_glutaminyl_…	ATP_c + NH3_c + Undecaprenyl-diphospho-N-acetylmuramoyl-(N-acetylglucosamine)-L-alanyl-D-glutamyl-meso-2,6-diaminopimeloyl-D-alanyl-D-alanine = ADP_c + Orthophosphate_c + Undecaprenyl-diphospho-N-acetylmuramoyl-(N-acetylglucosamine)-L-alanyl-D-glutaminyl-meso-2,6-diaminopimeloyl-D-alanyl-D-alanine	1	0	10000	0
980	R_R05035_c	M	D	INT	S_Kaempferol_c_M_D_INT + S_S_45_Adenosyl_45_L_45_methionine_c_M_D_INT = S_3_45_Methoxyapigenin_c_M_D_INT + S_S_45_Adenosyl_45_L_45_homocysteine_c_M_D_INT	Kaempferol + S-Adenosyl-L-methionine = 3-Methoxyapigenin + S-Adenosyl-L-homocysteine	1	0	10000	0
981	R_R05036_c	M	D	INT	S_2_45_Oxoglutarate_c_M_D_INT + S_Leucocyanidin_c_M_D_INT + S_Oxygen_c_M_D_INT = S_CO2_c_M_D_INT + S_Cyanidin_c_M_D_INT + 2 S_H2O_c_M_D_INT + S_Succinate_c_M_D_INT	2-Oxoglutarate_c + Leucocyanidin + Oxygen_c = CO2_c + Cyanidin + 2 H2O_c + Succinate_c	1	0	10000	0
982	R_R05037_c	M	D	INT	S_2_45_Oxoglutarate_c_M_D_INT + S_Leucodelphinidin_c_M_D_INT + S_Oxygen_c_M_D_INT = S_CO2_c_M_D_INT + S_Delphinidin_c_M_D_INT + 2 S_H2O_c_M_D_INT + S_Succinate_c_M_D_INT	2-Oxoglutarate_c + Leucodelphinidin + Oxygen_c = CO2_c + Delphinidin + 2 H2O_c + Succinate_c	1	0	10000	0
983	R_R05038_c	M	D	INT	S_Dihydromyricetin_c_M_D_INT + S_H_43__c_M_D_INT + S_NADPH_c_M_D_INT = S_Leucodelphinidin_c_M_D_INT + S_NADP_43__c_M_D_INT	Dihydromyricetin + H+_c + NADPH = Leucodelphinidin + NADP+	1	0	10000	0
984	R_R05039_c	M	D	INT	S_2_45_Oxoglutarate_c_M_D_INT + S_Oxygen_c_M_D_INT + S_Pentahydroxyflavanone_c_M_D_INT = S_CO2_c_M_D_INT + S_Dihydromyricetin_c_M_D_INT + S_Succinate_c_M_D_INT	2-Oxoglutarate_c + Oxygen_c + Pentahydroxyflavanone = CO2_c + Dihydromyricetin + Succinate_c	1	0	10000	0
985	R_R05050_c	M	D	INT	S_H2O_c_M_D_INT + S_N4_45_Acetylaminobutanal_c_M_D_INT + S_NAD_43__c_M_D_INT = S_4_45_Acetamidobutanoate_c_M_D_INT + S_H_43__c_M_D_INT + S_NADH_c_M_D_INT	H2O_c + N4-Acetylaminobutanal + NAD+ = 4-Acetamidobutanoate + H+_c + NADH	1	0	10000	0
986	R_R05052_c	M	D	INT	S_2_45_Oxoglutarate_c_M_D_INT + S_L_45_erythro_45_4_45_Hydroxyglutamate_c_M_D_INT = S_D_45_4_45_Hydroxy_45_2_45_oxoglutarate_c_M_D_INT + S_L_45_Glutamate_c_M_D_INT	2-Oxoglutarate_c + L-erythro-4-Hydroxyglutamate = D-4-Hydroxy-2-oxoglutarate + L-Glutamate_c	1	0	10000	0
987	R_R05066_c	M	D	INT	S__40_S_41__45_3_45_Hydroxyisobutyrate_c_M_D_INT + S_NAD_43__c_M_D_INT = S__40_S_41__45_Methylmalonate_32_semialdehyde_c_M_D_INT + S_H_43__c_M_D_INT + S_NADH_c_M_D_INT	(S)-3-Hydroxyisobutyrate + NAD+ = (S)-Methylmalonate semialdehyde + H+_c + NADH	0	-10000	10000	0
988	R_R05068_c	M	D	INT	S__40_R_41__45_2_44_3_45_Dihydroxy_45_3_45_methylpentanoate_c_M_D_INT + S_NADP_43__c_M_D_INT = S__40_R_41__45_3_45_Hydroxy_45_3_45_methyl_45_2_45_oxopentanoate_c_M_D_INT + S_H_43__c_M_D_INT + S_NADPH_c_M_D_INT	(R)-2,3-Dihydroxy-3-methylpentanoate + NADP+ = (R)-3-Hydroxy-3-methyl-2-oxopentanoate + H+_c + NADPH	0	-10000	10000	-0.06
989	R_R05069_c	M	D	INT	S__40_S_41__45_2_45_Aceto_45_2_45_hydroxybutanoate_c_M_D_INT = S__40_R_41__45_3_45_Hydroxy_45_3_45_methyl_45_2_45_oxopentanoate_c_M_D_INT	(S)-2-Aceto-2-hydroxybutanoate = (R)-3-Hydroxy-3-methyl-2-oxopentanoate	0	-10000	10000	0.06
990	R_R05070_c	M	D	INT	S__40_R_41__45_2_44_3_45_Dihydroxy_45_3_45_methylpentanoate_c_M_D_INT = S__40_S_41__45_3_45_Methyl_45_2_45_oxopentanoic_32_acid_c_M_D_INT + S_H2O_c_M_D_INT	(R)-2,3-Dihydroxy-3-methylpentanoate = (S)-3-Methyl-2-oxopentanoic acid + H2O_c	1	0	10000	0.06
991	R_R05071_c	M	D	INT	S__40_S_41__45_2_45_Acetolactate_c_M_D_INT = S_3_45_Hydroxy_45_3_45_methyl_45_2_45_oxobutanoic_32_acid_c_M_D_INT	(S)-2-Acetolactate = 3-Hydroxy-3-methyl-2-oxobutanoic acid	0	-10000	10000	0.24
992	R_R05074_c	M	D	INT	S_3_45_Deoxy_45_D_45_manno_45_octulosonyl_45_lipid_32_IV_40_A_41__c_M_D_INT + S_CMP_45_3_45_deoxy_45_D_45_manno_45_octulosonate_c_M_D_INT = S_CMP_c_M_D_INT + S_Di_91_3_45_deoxy_45_D_45_manno_45_octulosonyl_93__45_lipid_32_IV_40_A_41__c_M_D_INT	3-Deoxy-D-manno-octulosonyl-lipid IV(A) + CMP-3-deoxy-D-manno-octulosonate = CMP + Di[3-deoxy-D-manno-octulosonyl]-lipid IV(A)	1	0	10000	0
993	R_R05085_c	M	D	INT	S_2_45_Oxoglutarate_c_M_D_INT + S_O_45_Phospho_45_4_45_hydroxy_45_L_45_threonine_c_M_D_INT = S_2_45_Oxo_45_3_45_hydroxy_45_4_45_phosphobutanoate_c_M_D_INT + S_L_45_Glutamate_c_M_D_INT	2-Oxoglutarate_c + O-Phospho-4-hydroxy-L-threonine = 2-Oxo-3-hydroxy-4-phosphobutanoate + L-Glutamate_c	0	-10000	10000	0
994	R_R05086_c	M	D	INT	S_H2O_c_M_D_INT + S_O_45_Phospho_45_4_45_hydroxy_45_L_45_threonine_c_M_D_INT = S_4_45_Hydroxy_45_L_45_threonine_c_M_D_INT + S_Orthophosphate_c_M_D_INT	H2O_c + O-Phospho-4-hydroxy-L-threonine = 4-Hydroxy-L-threonine + Orthophosphate_c	1	0	10000	0
995	R_R05092_c	M	D	INT	S_ent_45_Copalyl_32_diphosphate_c_M_D_INT = S_Pyrophosphate_c_M_D_INT + S_ent_45_Kaurene_c_M_D_INT	ent-Copalyl diphosphate = Pyrophosphate_c + ent-Kaurene	1	0	10000	0
996	R_R05097_c	M	D	INT	S_2_45_Oxoglutarate_c_M_D_INT + S_Gibberellin_32_A53_c_M_D_INT + S_Oxygen_c_M_D_INT = S_CO2_c_M_D_INT + S_Gibberellin_32_A44_32_diacid_c_M_D_INT + S_Succinate_c_M_D_INT	2-Oxoglutarate_c + Gibberellin A53 + Oxygen_c = CO2_c + Gibberellin A44 diacid + Succinate_c	1	0	10000	0
997	R_R05119_c	M	D	INT	S_3_45_Butyn_45_1_45_al_c_M_D_INT + S_H2O_c_M_D_INT + S_NAD_43__c_M_D_INT = S_3_45_Butynoate_c_M_D_INT + S_NADH_c_M_D_INT	3-Butyn-1-al + H2O_c + NAD+ = 3-Butynoate + NADH	1	0	10000	0
998	R_R05196N_c	M	D	INT	S_Maltose_c_M_D_INT = S_Amylose_c_M_D_INT + S_Glucose_c_M_D_INT	Maltose_c = Amylose + Glucose	1	0	10000	0
999	R_R05196N_p	M	D	INT	S_Maltose_p_M_D_INT = S_Amylose_p_M_D_INT + S_Glucose_p_M_D_INT	Maltose_p = Amylose + Glucose	1	0	10000	0
1000	R_R05201_c	M	D	INT	S_Methylcobalamin_c_M_D_INT + S_Phosphonoacetaldehyde_c_M_D_INT = S_2_45_Hydroxypropylphosphonate_c_M_D_INT + S_Vitamin_32_B12_c_M_D_INT	Methylcobalamin + Phosphonoacetaldehyde = 2-Hydroxypropylphosphonate + Vitamin B12	1	0	10000	0
1001	R_R05202_c	M	D	INT	S_1D_45_myo_45_Inositol_32_1_44_3_44_4_44_5_44_6_45_pentakisphosphate_c_M_D_INT + S_ATP_c_M_D_INT = S_ADP_c_M_D_INT + S_myo_45_Inositol_32_hexakisphosphate_c_M_D_INT	1D-myo-Inositol 1,3,4,5,6-pentakisphosphate + ATP_c = ADP_c + myo-Inositol hexakisphosphate	1	0	10000	0
1002	R_R05265_c	M	D	INT	S_4_45_Nitrocatechol_c_M_D_INT + 3 S_H_43__c_M_D_INT + S_Oxygen_c_M_D_INT = S_Benzene_45_1_44_2_44_4_45_triol_c_M_D_INT + S_H2O_c_M_D_INT + S_Nitrite_c_M_D_INT	4-Nitrocatechol + 3 H+_c + Oxygen_c = Benzene-1,2,4-triol + H2O_c + Nitrite_c	1	0	10000	0
1003	R_R05341_c	M	D	INT	S_Lycopene_c_M_D_INT = S_gamma_45_Carotene_c_M_D_INT	Lycopene = gamma-Carotene	0	-10000	10000	0
1004	R_R05352_c	M	D	INT	S_1_45_Phenylethanol_c_M_D_INT = S_Acetophenone_c_M_D_INT + 2 S_H_43__c_M_D_INT + 2 S_e_45__c_M_D_INT	1-Phenylethanol = Acetophenone + 2 H+_c + 2 e-	1	0	10000	0
1005	R_R05376_c	M	D	INT	S_Bis_40_4_39__45_chlorophenyl_41_acetate_c_M_D_INT = S_Bis_40_4_39__45_chlorophenyl_41_methane_c_M_D_INT + S_CO2_c_M_D_INT	Bis(4'-chlorophenyl)acetate = Bis(4'-chlorophenyl)methane + CO2_c	1	0	10000	0
1006	R_R05395_c	M	D	INT	S_NAD_43__c_M_D_INT + S_cis_45_2_44_3_45_Dihydrodiol_32_1_44_1_44_1_45_Trichloro_45_2_44_2_45_bis_40_4_39__45_chlorophenyl_41_ethane_c_M_D_INT = S_2_44_3_45_Dihydroxy_32_1_44_1_44_1_45_Trichloro_45_2_44_2_45_bis_40_4_39__45_chlorophenyl_41_ethane_c_M_D_INT + S_H_43__c_M_D_INT + S_NADH_c_M_D_INT	NAD+ + cis-2,3-Dihydrodiol 1,1,1-Trichloro-2,2-bis(4'-chlorophenyl)ethane = 2,3-Dihydroxy 1,1,1-Trichloro-2,2-bis(4'-chlorophenyl)ethane + H+_c + NADH	1	0	10000	0
1007	R_R05396_c	M	D	INT	S_NADP_43__c_M_D_INT + S_cis_45_2_44_3_45_Dihydrodiol_32_1_44_1_44_1_45_Trichloro_45_2_44_2_45_bis_40_4_39__45_chlorophenyl_41_ethane_c_M_D_INT = S_2_44_3_45_Dihydroxy_32_1_44_1_44_1_45_Trichloro_45_2_44_2_45_bis_40_4_39__45_chlorophenyl_41_ethane_c_M_D_INT + S_H_43__c_M_D_INT + S_NADPH_c_M_D_INT	NADP+ + cis-2,3-Dihydrodiol 1,1,1-Trichloro-2,2-bis(4'-chlorophenyl)ethane = 2,3-Dihydroxy 1,1,1-Trichloro-2,2-bis(4'-chlorophenyl)ethane + H+_c + NADPH	1	0	10000	0
1008	R_R05492_c	M	D	INT	S_1_44_1_44_1_45_Trichloro_45_2_44_2_45_bis_40_4_45_chlorophenyl_41_ethane_c_M_D_INT + S_Oxygen_c_M_D_INT = S_cis_45_2_44_3_45_Dihydrodiol_32_1_44_1_44_1_45_Trichloro_45_2_44_2_45_bis_40_4_39__45_chlorophenyl_41_ethane_c_M_D_INT	1,1,1-Trichloro-2,2-bis(4-chlorophenyl)ethane + Oxygen_c = cis-2,3-Dihydrodiol 1,1,1-Trichloro-2,2-bis(4'-chlorophenyl)ethane	1	0	10000	0
1009	R_R05494_c	M	D	INT	S_Fluorene_c_M_D_INT + 2 S_H_43__c_M_D_INT + S_Oxygen_c_M_D_INT + 2 S_e_45__c_M_D_INT = S_Fluoren_45_9_45_ol_c_M_D_INT + S_H2O_c_M_D_INT	Fluorene + 2 H+_c + Oxygen_c + 2 e- = Fluoren-9-ol + H2O_c	1	0	10000	0
1010	R_R05506_c	M	D	INT	S_Benzoyl_32_acetyl_45_CoA_c_M_D_INT + S_CoA_c_M_D_INT = S_Acetyl_45_CoA_c_M_D_INT + S_S_45_Benzoate_32_coenzyme_32_A_c_M_D_INT	Benzoyl acetyl-CoA + CoA_c = Acetyl-CoA + S-Benzoate coenzyme A	1	0	10000	0
1011	R_R05549_c	M	D	INT	S_D_45_Gal_32_alpha_32_1_45__62_6D_45_Gal_32_alpha_32_1_45__62_6D_45_Glucose_c_M_D_INT + S_H2O_c_M_D_INT = S_D_45_Galactose_c_M_D_INT + S_Melibiose_c_M_D_INT	D-Gal alpha 1->6D-Gal alpha 1->6D-Glucose + H2O_c = D-Galactose + Melibiose	1	0	10000	0
1012	R_R05555_c	M	D	INT	S_Isopentenyl_32_diphosphate_c_M_D_INT + S_trans_44_trans_45_Farnesyl_32_diphosphate_c_M_D_INT = S_Pyrophosphate_c_M_D_INT + S_trans_44_trans_44_cis_45_Geranylgeranyl_32_diphosphate_c_M_D_INT	Isopentenyl diphosphate + trans,trans-Farnesyl diphosphate = Pyrophosphate_c + trans,trans,cis-Geranylgeranyl diphosphate	0	-10000	10000	0
1013	R_R05556_c	M	D	INT	S_Isopentenyl_32_diphosphate_c_M_D_INT + S_trans_44_trans_44_cis_45_Geranylgeranyl_32_diphosphate_c_M_D_INT = S_Dehydrodolichol_32_diphosphate_c_M_D_INT + S_Pyrophosphate_c_M_D_INT	Isopentenyl diphosphate + trans,trans,cis-Geranylgeranyl diphosphate = Dehydrodolichol diphosphate + Pyrophosphate_c	0	-10000	10000	0
1014	R_R05577_c	M	D	INT	S_ATP_c_M_D_INT + S_L_45_Aspartate_c_M_D_INT + S_tRNA_40_Asp_41__c_M_D_INT = S_AMP_c_M_D_INT + S_L_45_Aspartyl_45_tRNA_40_Asp_41__c_M_D_INT + S_Pyrophosphate_c_M_D_INT	ATP_c + L-Aspartate_c + tRNA(Asp) = AMP_c + L-Aspartyl-tRNA(Asp) + Pyrophosphate_c	1	0	10000	0
1015	R_R05578_c	M	D	INT	S_ATP_c_M_D_INT + S_L_45_Glutamate_c_M_D_INT + S_tRNA_40_Glu_41__c_M_D_INT = S_AMP_c_M_D_INT + S_L_45_Glutamyl_45_tRNA_40_Glu_41__c_M_D_INT + S_Pyrophosphate_c_M_D_INT	ATP_c + L-Glutamate_c + tRNA(Glu)_c = AMP_c + L-Glutamyl-tRNA(Glu)_c + Pyrophosphate_c	1	0	10000	0.397
1016	R_R05579_c	M	D	INT	S_Acceptor_c_M_D_INT + S_Glutaryl_45_CoA_c_M_D_INT = S_Glutaconyl_45_1_45_CoA_c_M_D_INT + S_Reduced_32_acceptor_c_M_D_INT	Acceptor + Glutaryl-CoA = Glutaconyl-1-CoA + Reduced acceptor	1	0	10000	0
1017	R_R05583_c	M	D	INT	S_2_44_6_45_Dihydroxycyclohexane_45_1_45_carboxyl_45_CoA_c_M_D_INT + S_Acceptor_c_M_D_INT = S_6_45_Oxo_45_2_45_hydroxycyclohexane_45_1_45_carboxyl_45_CoA_c_M_D_INT + S_Reduced_32_acceptor_c_M_D_INT	2,6-Dihydroxycyclohexane-1-carboxyl-CoA + Acceptor = 6-Oxo-2-hydroxycyclohexane-1-carboxyl-CoA + Reduced acceptor	1	0	10000	0
1018	R_R05586_c	M	D	INT	S_3_45_Oxopimeloyl_45_CoA_c_M_D_INT + S_CoA_c_M_D_INT = S_Acetyl_45_CoA_c_M_D_INT + S_Glutaryl_45_CoA_c_M_D_INT	3-Oxopimeloyl-CoA + CoA_c = Acetyl-CoA + Glutaryl-CoA	1	0	10000	0
1019	R_R05591_c	M	D	INT	S_Benzonitrile_c_M_D_INT + 2 S_H2O_c_M_D_INT = S_Benzoate_c_M_D_INT + S_NH3_c_M_D_INT	Benzonitrile + 2 H2O_c = Benzoate + NH3_c	1	0	10000	0
1020	R_R05593_c	M	D	INT	S_6_45_Oxo_45_2_45_hydroxycyclohexane_45_1_45_carboxyl_45_CoA_c_M_D_INT + S_H2O_c_M_D_INT = S_3_45_Hydroxypimeloyl_45_CoA_c_M_D_INT	6-Oxo-2-hydroxycyclohexane-1-carboxyl-CoA + H2O_c = 3-Hydroxypimeloyl-CoA	1	0	10000	0
1021	R_R05595_c	M	D	INT	S_Crotonoyl_45_CoA_c_M_D_INT + S_H2O_c_M_D_INT = S_3_45_Hydroxybutanoyl_45_CoA_c_M_D_INT	Crotonoyl-CoA + H2O_c = 3-Hydroxybutanoyl-CoA	1	0	10000	0
1022	R_R05616_c	M	D	INT	S_4_45_Hydroxybenzoate_c_M_D_INT + S_all_45_trans_45_Hexaprenyl_32_diphosphate_c_M_D_INT = S_3_45_Hexaprenyl_45_4_45_hydroxybenzoate_c_M_D_INT + S_Pyrophosphate_c_M_D_INT	4-Hydroxybenzoate + all-trans-Hexaprenyl diphosphate = 3-Hexaprenyl-4-hydroxybenzoate + Pyrophosphate_c	1	0	10000	0
1023	R_R05617_c	M	D	INT	S_1_44_4_45_Dihydroxy_45_2_45_naphthoate_c_M_D_INT + S_all_45_trans_45_Octaprenyl_32_diphosphate_c_M_D_INT = S_2_45_Demethylmenaquinone_c_M_D_INT + S_CO2_c_M_D_INT + S_Pyrophosphate_c_M_D_INT	1,4-Dihydroxy-2-naphthoate + all-trans-Octaprenyl diphosphate = 2-Demethylmenaquinone + CO2_c + Pyrophosphate_c	0	-10000	10000	0
1024	R_R05618_c	M	D	INT	S_Chlorophyll_32_a_c_M_D_INT + S_H2O_c_M_D_INT = S_Chlorophyllide_c_M_D_INT + S_Phytol_c_M_D_INT	Chlorophyll a_c + H2O_c = Chlorophyllide + Phytol	1	0	10000	0
1025	R_R05625_c	M	D	INT	S_Alkylphosphonate_c_M_D_INT + S_Phenol_c_M_D_INT = S_Alkane_c_M_D_INT + S_Phenolic_32_phosphate_c_M_D_INT	Alkylphosphonate + Phenol = Alkane + Phenolic phosphate	1	0	10000	0
1026	R_R05634_c	M	D	INT	S_4_45__40_Cytidine_32_5_39__45_diphospho_41__45_2_45_C_45_methyl_45_D_45_erythritol_c_M_D_INT + S_ATP_c_M_D_INT = S_2_45_Phospho_45_4_45__40_cytidine_32_5_39__45_diphospho_41__45_2_45_C_45_methyl_45_D_45_erythritol_c_M_D_INT + S_ADP_c_M_D_INT	4-(Cytidine 5'-diphospho)-2-C-methyl-D-erythritol + ATP_c = 2-Phospho-4-(cytidine 5'-diphospho)-2-C-methyl-D-erythritol + ADP_c	1	0	10000	0
1027	R_R05636_c	M	D	INT	S__40_2R_41__45_2_45_Hydroxy_45_3_45__40_phosphonooxy_41__45_propanal_c_M_D_INT + S_Pyruvate_c_M_D_INT = S_1_45_Deoxy_45_D_45_xylulose_32_5_45_phosphate_c_M_D_INT + S_CO2_c_M_D_INT	(2R)-2-Hydroxy-3-(phosphonooxy)-propanal_c + Pyruvate_c = 1-Deoxy-D-xylulose 5-phosphate + CO2_c	1	0	10000	0
1028	R_R05648_c	M	D	INT	S_H2O_c_M_D_INT + S_cis_45_4_45__40_1_39__45_Hydroxynaphth_45_2_39__45_yl_41__45_2_45_oxobut_45_3_45_enoate_c_M_D_INT = S_1_45_Hydroxy_45_2_45_naphthaldehyde_c_M_D_INT + S_Pyruvate_c_M_D_INT	H2O_c + cis-4-(1'-Hydroxynaphth-2'-yl)-2-oxobut-3-enoate = 1-Hydroxy-2-naphthaldehyde + Pyruvate_c	1	0	10000	0
1029	R_R05657_c	M	D	INT	S_1_45_Phenanthrol_c_M_D_INT + S_CH3_45_R_c_M_D_INT = S_1_45_Methoxyphenanthrene_c_M_D_INT + S_R_c_M_D_INT	1-Phenanthrol + CH3-R = 1-Methoxyphenanthrene + R	1	0	10000	0
1030	R_R05662_c	M	D	INT	S_MurAc_40_oyl_45_L_45_Ala_45_D_45_gamma_45_Glu_45_L_45_Lys_45_D_45_Ala_45_D_45_Ala_41__45_diphospho_45_undecaprenol_c_M_D_INT + S_UDP_45_N_45_acetyl_45_D_45_glucosamine_c_M_D_INT = S_UDP_c_M_D_INT + S_Undecaprenyl_45_diphospho_45_N_45_acetylmuramoyl_45__40_N_45_acetylglucosamine_41__45_L_45_alanyl_45_gamma_45_D_45_glutamyl_45_L_45_lysyl_45_D_45_alanyl_45_D_45_alanine_c_M_D_INT	MurAc(oyl-L-Ala-D-gamma-Glu-L-Lys-D-Ala-D-Ala)-diphospho-undecaprenol + UDP-N-acetyl-D-glucosamine = UDP + Undecaprenyl-diphospho-N-acetylmuramoyl-(N-acetylglucosamine)-L-alanyl-gamma-D-glutamyl-L-lysyl-D-alanyl-D-alanine	0	-10000	10000	0
1031	R_R05688_c	M	D	INT	S_1_45_Deoxy_45_D_45_xylulose_32_5_45_phosphate_c_M_D_INT + S_H_43__c_M_D_INT + S_NADPH_c_M_D_INT = S_2_45_C_45_Methyl_45_D_45_erythritol_32_4_45_phosphate_c_M_D_INT + S_NADP_43__c_M_D_INT	1-Deoxy-D-xylulose 5-phosphate + H+_c + NADPH = 2-C-Methyl-D-erythritol 4-phosphate + NADP+	1	0	10000	0
1032	R_R05692_c	M	D	INT	S_GDP_45_4_45_dehydro_45_6_45_deoxy_45_D_45_mannose_c_M_D_INT + S_H_43__c_M_D_INT + S_NADPH_c_M_D_INT = S_GDP_45_L_45_fucose_c_M_D_INT + S_NADP_43__c_M_D_INT	GDP-4-dehydro-6-deoxy-D-mannose + H+_c + NADPH = GDP-L-fucose + NADP+	1	0	10000	0
1033	R_R05723_c	M	D	INT	S_2_45_Oxoglutarate_c_M_D_INT + S_Leucocyanidin_c_M_D_INT + S_Oxygen_c_M_D_INT = S_CO2_c_M_D_INT + S_H2O_c_M_D_INT + S_Succinate_c_M_D_INT + S_Taxifolin_c_M_D_INT	2-Oxoglutarate_c + Leucocyanidin + Oxygen_c = CO2_c + H2O_c + Succinate_c + Taxifolin	1	0	10000	0
1034	R_R05765_c	M	D	INT	S_Geranyl_32_diphosphate_c_M_D_INT = S__40__45__41__45_alpha_45_Pinene_c_M_D_INT + S_Pyrophosphate_c_M_D_INT	Geranyl diphosphate = (-)-alpha-Pinene + Pyrophosphate_c	1	0	10000	0
1035	R_R05766_c	M	D	INT	S_Geranyl_32_diphosphate_c_M_D_INT = S__40__45__41__45_beta_45_Pinene_c_M_D_INT + S_Pyrophosphate_c_M_D_INT	Geranyl diphosphate = (-)-beta-Pinene + Pyrophosphate_c	1	0	10000	0
1036	R_R05775_c	M	D	INT	S_HSO3_45__c_M_D_INT + S_UDP_45_glucose_c_M_D_INT = S_H2O_c_M_D_INT + S_UDP_45_6_45_sulfoquinovose_c_M_D_INT	HSO3- + UDP-glucose = H2O_c + UDP-6-sulfoquinovose	1	0	10000	0
1037	R_R05825_c	M	D	INT	S_H2O_c_M_D_INT + S_Polyneuridine_32_aldehyde_c_M_D_INT = S_16_45_Epivellosimine_c_M_D_INT + S_CO2_c_M_D_INT + S_Methanol_c_M_D_INT	H2O_c + Polyneuridine aldehyde = 16-Epivellosimine + CO2_c + Methanol	1	0	10000	0
1038	R_R05841_c	M	D	INT	S_Glycine_c_M_D_INT + S_Phenylacetyl_45_CoA_c_M_D_INT = S_CoA_c_M_D_INT + S_Phenylacetylglycine_c_M_D_INT	Glycine_c + Phenylacetyl-CoA = CoA_c + Phenylacetylglycine	0	-10000	10000	0
1039	R_R05883_c	M	D	INT	S_2_45_C_45_Methyl_45_D_45_erythritol_32_2_44_4_45_cyclodiphosphate_c_M_D_INT + S_Protein_32_dithiol_c_M_D_INT = S_1_45_Hydroxy_45_2_45_methyl_45_2_45_butenyl_32_4_45_diphosphate_c_M_D_INT + S_H2O_c_M_D_INT + S_Protein_32_disulfide_c_M_D_INT	2-C-Methyl-D-erythritol 2,4-cyclodiphosphate + Protein dithiol = 1-Hydroxy-2-methyl-2-butenyl 4-diphosphate + H2O_c + Protein disulfide	1	0	10000	0
1040	R_R05884_c	M	D	INT	S_1_45_Hydroxy_45_2_45_methyl_45_2_45_butenyl_32_4_45_diphosphate_c_M_D_INT + S_H_43__c_M_D_INT + S_NADPH_c_M_D_INT = S_H2O_c_M_D_INT + S_Isopentenyl_32_diphosphate_c_M_D_INT + S_NADP_43__c_M_D_INT	1-Hydroxy-2-methyl-2-butenyl 4-diphosphate + H+_c + NADPH = H2O_c + Isopentenyl diphosphate + NADP+	1	0	10000	0
1041	R_R05916_c	M	D	INT	S_1_45_Phosphatidyl_45_D_45_myo_45_inositol_c_M_D_INT + S_UDP_45_N_45_acetyl_45_D_45_glucosamine_c_M_D_INT = S_G00143_c_M_D_INT + S_UDP_c_M_D_INT	1-Phosphatidyl-D-myo-inositol + UDP-N-acetyl-D-glucosamine = G00143 + UDP	1	0	10000	0
1042	R_R05919_c	M	D	INT	S_Dolichyl_32_phosphate_32_D_45_mannose_c_M_D_INT + S_G00145_c_M_D_INT = S_Dolichyl_32_phosphate_c_M_D_INT + S_G00146_c_M_D_INT	Dolichyl phosphate D-mannose + G00145 = Dolichyl phosphate + G00146	1	0	10000	0
1043	R_R05922_c	M	D	INT	S_Dolichyl_32_phosphate_32_D_45_mannose_c_M_D_INT + S_G00148_c_M_D_INT = S_Dolichyl_32_phosphate_c_M_D_INT + S_G00149_c_M_D_INT	Dolichyl phosphate D-mannose + G00148 = Dolichyl phosphate + G00149	1	0	10000	0
1044	R_R05961_c	M	D	INT	S_Globotriaosylceramide_c_M_D_INT + S_H2O_c_M_D_INT = S_Lactosylceramide_c_M_D_INT + S_alpha_45_D_45_Galactose_c_M_D_INT	Globotriaosylceramide + H2O_c = Lactosylceramide + alpha-D-Galactose	0	-10000	10000	0
1045	R_R05963_c	M	D	INT	S_Globoside_c_M_D_INT + S_H2O_c_M_D_INT = S_Globotriaosylceramide_c_M_D_INT + S_N_45_Acetyl_45_D_45_galactosamine_c_M_D_INT	Globoside + H2O_c = Globotriaosylceramide + N-Acetyl-D-galactosamine	0	-10000	10000	0
1046	R_R05968_c	M	D	INT	S_GDP_45_L_45_fucose_c_M_D_INT + S_Galactosylgloboside_c_M_D_INT = S_GDP_c_M_D_INT + S_Globo_45_H_c_M_D_INT	GDP-L-fucose + Galactosylgloboside = GDP + Globo-H	0	-10000	10000	0
1047	R_R05969_c	M	D	INT	S_Dolichyl_32_phosphate_c_M_D_INT + S_UDP_45_N_45_acetyl_45_D_45_glucosamine_c_M_D_INT = S_N_45_Acetyl_45_D_45_glucosaminyldiphosphodolichol_c_M_D_INT + S_UMP_c_M_D_INT	Dolichyl phosphate + UDP-N-acetyl-D-glucosamine = N-Acetyl-D-glucosaminyldiphosphodolichol + UMP	1	0	10000	0
1048	R_R05970N_c	M	D	INT	S_N_45_Acetyl_45_D_45_glucosaminyldiphosphodolichol_c_M_D_INT + S_UDP_45_N_45_acetyl_45_D_45_glucosamine_c_M_D_INT = S_N_44_N_39__45_Chitobiosyldiphosphodolichol_c_M_D_INT + S_UDP_c_M_D_INT	N-Acetyl-D-glucosaminyldiphosphodolichol + UDP-N-acetyl-D-glucosamine = N,N'-Chitobiosyldiphosphodolichol + UDP	1	0	10000	0
1049	R_R05972N_c	M	D	INT	S_GDP_45_D_45_mannose_c_M_D_INT + S_N_44_N_39__45_Chitobiosyldiphosphodolichol_c_M_D_INT = S_G00003_c_M_D_INT + S_GDP_c_M_D_INT	GDP-D-mannose + N,N'-Chitobiosyldiphosphodolichol = G00003 + GDP	1	0	10000	0
1050	R_R05973_c	M	D	INT	S_G00003_c_M_D_INT + S_GDP_45_D_45_mannose_c_M_D_INT = S_G00004_c_M_D_INT + S_GDP_c_M_D_INT	G00003 + GDP-D-mannose = G00004 + GDP	1	0	10000	0
1051	R_R05976_c	M	D	INT	S_G00008_c_M_D_INT + S_Protein_32_asparagine_c_M_D_INT = S_Dolichyl_32_diphosphate_c_M_D_INT + S_G00009_c_M_D_INT	G00008 + Protein asparagine = Dolichyl diphosphate + G00009	1	0	10000	0
1052	R_R05979_c	M	D	INT	S_G00009_c_M_D_INT + S_H2O_c_M_D_INT = S_D_45_Glucose_c_M_D_INT + S_G00171_c_M_D_INT	G00009 + H2O_c = D-Glucose + G00171	1	0	10000	0
1053	R_R05982_c	M	D	INT	S_G00011_c_M_D_INT + 4 S_H2O_c_M_D_INT = 4 S_D_45_Mannose_c_M_D_INT + S_G00012_c_M_D_INT	G00011 + 4 H2O_c = 4 D-Mannose + G00012	0	-10000	10000	0
1054	R_R05983_c	M	D	INT	S_G00012_c_M_D_INT + S_UDP_45_N_45_acetyl_45_D_45_glucosamine_c_M_D_INT = S_G00013_c_M_D_INT + S_UDP_c_M_D_INT	G00012 + UDP-N-acetyl-D-glucosamine = G00013 + UDP	0	-10000	10000	0
1055	R_R05984_c	M	D	INT	S_G00013_c_M_D_INT + 2 S_H2O_c_M_D_INT = 2 S_D_45_Mannose_c_M_D_INT + S_G00014_c_M_D_INT	G00013 + 2 H2O_c = 2 D-Mannose + G00014	1	0	10000	0
1056	R_R06004_c	M	D	INT	S_GM2_c_M_D_INT + S_H2O_c_M_D_INT = S_GM3_c_M_D_INT + S_N_45_Acetyl_45_D_45_galactosamine_c_M_D_INT	GM2 + H2O_c = GM3 + N-Acetyl-D-galactosamine	1	0	10000	0
1057	R_R06010_c	M	D	INT	S_GM1_c_M_D_INT + S_H2O_c_M_D_INT = S_GM2_c_M_D_INT + S_Galactose_c_M_D_INT	GM1 + H2O_c = GM2 + Galactose	1	0	10000	0
1058	R_R06024_c	M	D	INT	S_GDP_45_L_45_fucose_c_M_D_INT + S_Paragloboside_c_M_D_INT = S_GDP_c_M_D_INT + S_IV2Fuc_45_nLc4Cer_c_M_D_INT	GDP-L-fucose + Paragloboside = GDP + IV2Fuc-nLc4Cer	0	-10000	10000	0
1059	R_R06027_c	M	D	INT	S_GDP_45_L_45_fucose_c_M_D_INT + S_nLc5Cer_c_M_D_INT = S_GDP_c_M_D_INT + S_Type_32_II_32_B_32_antigen_c_M_D_INT	GDP-L-fucose + nLc5Cer = GDP + Type II B antigen	0	-10000	10000	0
1060	R_R06031_c	M	D	INT	S_G00057_c_M_D_INT + S_GDP_45_L_45_fucose_c_M_D_INT = S_GDP_c_M_D_INT + S_Type_32_IIIH_32_glycolipid_c_M_D_INT	G00057 + GDP-L-fucose = GDP + Type IIIH glycolipid	0	-10000	10000	0
1061	R_R06035_c	M	D	INT	S_GDP_45_L_45_fucose_c_M_D_INT + S_nLc6Cer_c_M_D_INT = S_GDP_c_M_D_INT + S_VI2Fuc_45_nLc6_c_M_D_INT	GDP-L-fucose + nLc6Cer = GDP + VI2Fuc-nLc6	0	-10000	10000	0
1062	R_R06041_c	M	D	INT	S_G00073_c_M_D_INT + S_GDP_45_L_45_fucose_c_M_D_INT = S_G00074_c_M_D_INT + S_GDP_c_M_D_INT	G00073 + GDP-L-fucose = G00074 + GDP	0	-10000	10000	0
1063	R_R06085N_c	M	D	INT	S_GDP_45_L_45_fucose_c_M_D_INT + S_iso_45_nLc8Cer_c_M_D_INT = S_GDP_c_M_D_INT + S_Monofucosyllactoisooctaosylceramide_c_M_D_INT	GDP-L-fucose + iso-nLc8Cer = GDP + Monofucosyllactoisooctaosylceramide	0	-10000	10000	0
1064	R_R06086_c	M	D	INT	S_GDP_45_L_45_fucose_c_M_D_INT + S_Monofucosyllactoisooctaosylceramide_c_M_D_INT = S_G00079_c_M_D_INT + S_GDP_c_M_D_INT	GDP-L-fucose + Monofucosyllactoisooctaosylceramide = G00079 + GDP	0	-10000	10000	0
1065	R_R06128_c	M	D	INT	S_G10526_c_M_D_INT + S_GDP_45_D_45_mannose_c_M_D_INT = S_G00006_c_M_D_INT + S_GDP_c_M_D_INT	G10526 + GDP-D-mannose = G00006 + GDP	1	0	10000	0
1066	R_R06156_c	M	D	INT	S_GDP_45_L_45_fucose_c_M_D_INT + S_Lc4Cer_c_M_D_INT = S_GDP_c_M_D_INT + S_IV2Fuc_45_Lc4Cer_c_M_D_INT	GDP-L-fucose + Lc4Cer = GDP + IV2Fuc-Lc4Cer	0	-10000	10000	0
1067	R_R06170_c	M	D	INT	S_G00038_c_M_D_INT + S_GDP_45_L_45_fucose_c_M_D_INT = S_GDP_c_M_D_INT + S_Type_32_IB_32_glycolipid_c_M_D_INT	G00038 + GDP-L-fucose = GDP + Type IB glycolipid	1	0	10000	0
1068	R_R06223_c	M	D	INT	S_H_43__c_M_D_INT + S_NADPH_c_M_D_INT + 2 S_trans_44_trans_45_Farnesyl_32_diphosphate_c_M_D_INT = S_NADP_43__c_M_D_INT + 2 S_Pyrophosphate_c_M_D_INT + S_Squalene_c_M_D_INT	H+_c + NADPH + 2 trans,trans-Farnesyl diphosphate = NADP+ + 2 Pyrophosphate_c + Squalene	1	0	10000	0
1069	R_R06258_c	M	D	INT	S_Dolichyl_32_phosphate_32_D_45_mannose_c_M_D_INT + S_G00006_c_M_D_INT = S_Dolichyl_32_phosphate_c_M_D_INT + S_G10595_c_M_D_INT	Dolichyl phosphate D-mannose + G00006 = Dolichyl phosphate + G10595	1	0	10000	0
1070	R_R06259_c	M	D	INT	S_Dolichyl_32_phosphate_32_D_45_mannose_c_M_D_INT + S_G10595_c_M_D_INT = S_Dolichyl_32_phosphate_c_M_D_INT + S_G10596_c_M_D_INT	Dolichyl phosphate D-mannose + G10595 = Dolichyl phosphate + G10596	1	0	10000	0
1071	R_R06261_c	M	D	INT	S_Dolichyl_32_phosphate_32_D_45_mannose_c_M_D_INT + S_G10597_c_M_D_INT = S_Dolichyl_32_phosphate_c_M_D_INT + S_G00007_c_M_D_INT	Dolichyl phosphate D-mannose + G10597 = Dolichyl phosphate + G00007	1	0	10000	0
1072	R_R06262_c	M	D	INT	S_Dolichyl_32_D_45_glucosyl_32_phosphate_c_M_D_INT + S_G00007_c_M_D_INT = S_Dolichyl_32_phosphate_c_M_D_INT + S_G10598_c_M_D_INT	Dolichyl D-glucosyl phosphate + G00007 = Dolichyl phosphate + G10598	1	0	10000	0
1073	R_R06263_c	M	D	INT	S_Dolichyl_32_D_45_glucosyl_32_phosphate_c_M_D_INT + S_G10598_c_M_D_INT = S_Dolichyl_32_phosphate_c_M_D_INT + S_G10599_c_M_D_INT	Dolichyl D-glucosyl phosphate + G10598 = Dolichyl phosphate + G10599	1	0	10000	0
1074	R_R06264_c	M	D	INT	S_Dolichyl_32_D_45_glucosyl_32_phosphate_c_M_D_INT + S_G10599_c_M_D_INT = S_Dolichyl_32_phosphate_c_M_D_INT + S_G00008_c_M_D_INT	Dolichyl D-glucosyl phosphate + G10599 = Dolichyl phosphate + G00008	1	0	10000	0
1075	R_R06265_c	M	D	INT	S_H_43__c_M_D_INT + S_Magnesium_32_protoporphyrin_32_monomethyl_32_ester_c_M_D_INT + S_NADPH_c_M_D_INT + S_Oxygen_c_M_D_INT = S_13_40_1_41__45_Hydroxy_45_magnesium_45_protoporphyrin_32_IX_32_13_45_monomethyl_32_ester_c_M_D_INT + S_H2O_c_M_D_INT + S_NADP_43__c_M_D_INT	H+_c + Magnesium protoporphyrin monomethyl ester + NADPH + Oxygen_c = 13(1)-Hydroxy-magnesium-protoporphyrin IX 13-monomethyl ester + H2O_c + NADP+	0	-10000	10000	0
1076	R_R06266_c	M	D	INT	S_13_40_1_41__45_Hydroxy_45_magnesium_45_protoporphyrin_32_IX_32_13_45_monomethyl_32_ester_c_M_D_INT + S_H_43__c_M_D_INT + S_NADPH_c_M_D_INT + S_Oxygen_c_M_D_INT = S_13_40_1_41__45_Oxo_45_magnesium_45_protoporphyrin_32_IX_32_13_45_monomethyl_32_ester_c_M_D_INT + 2 S_H2O_c_M_D_INT + S_NADP_43__c_M_D_INT	13(1)-Hydroxy-magnesium-protoporphyrin IX 13-monomethyl ester + H+_c + NADPH + Oxygen_c = 13(1)-Oxo-magnesium-protoporphyrin IX 13-monomethyl ester + 2 H2O_c + NADP+	0	-10000	10000	0
1077	R_R06267_c	M	D	INT	S_13_40_1_41__45_Oxo_45_magnesium_45_protoporphyrin_32_IX_32_13_45_monomethyl_32_ester_c_M_D_INT + S_H_43__c_M_D_INT + S_NADPH_c_M_D_INT + S_Oxygen_c_M_D_INT = S_Divinylprotochlorophyllide_c_M_D_INT + 2 S_H2O_c_M_D_INT + S_NADP_43__c_M_D_INT	13(1)-Oxo-magnesium-protoporphyrin IX 13-monomethyl ester + H+_c + NADPH + Oxygen_c = Divinylprotochlorophyllide + 2 H2O_c + NADP+	0	-10000	10000	0
1078	R_R06284_c	M	D	INT	S_Chlorophyllide_c_M_D_INT + S_Phytyl_32_diphosphate_c_M_D_INT = S_Chlorophyll_32_a_c_M_D_INT + S_Pyrophosphate_c_M_D_INT	Chlorophyllide + Phytyl diphosphate = Chlorophyll a_c + Pyrophosphate_c	1	0	10000	0
1079	R_R06286_c	M	D	INT	S_Divinylprotochlorophyllide_c_M_D_INT + S_H_43__c_M_D_INT + S_NADPH_c_M_D_INT = S_Divinyl_32_chlorophyllide_32_a_c_M_D_INT + S_NADP_43__c_M_D_INT	Divinylprotochlorophyllide + H+_c + NADPH = Divinyl chlorophyllide a + NADP+	1	0	10000	0
1080	R_R06291_c	M	D	INT	S_H_43__c_M_D_INT + S_NADPH_c_M_D_INT + S_Oxygen_c_M_D_INT + S_ent_45_Kaurene_c_M_D_INT = S_H2O_c_M_D_INT + S_Kaur_45_16_45_en_45_18_45_ol_c_M_D_INT + S_NADP_43__c_M_D_INT	H+_c + NADPH + Oxygen_c + ent-Kaurene = H2O_c + Kaur-16-en-18-ol + NADP+	1	0	10000	0
1081	R_R06292_c	M	D	INT	S_H_43__c_M_D_INT + S_Kaur_45_16_45_en_45_18_45_ol_c_M_D_INT + S_NADPH_c_M_D_INT + S_Oxygen_c_M_D_INT = 2 S_H2O_c_M_D_INT + S_Kaur_45_16_45_en_45_18_45_al_c_M_D_INT + S_NADP_43__c_M_D_INT	H+_c + Kaur-16-en-18-ol + NADPH + Oxygen_c = 2 H2O_c + Kaur-16-en-18-al + NADP+	1	0	10000	0
1082	R_R06293_c	M	D	INT	S_Kaur_45_16_45_en_45_18_45_al_c_M_D_INT + S_NADPH_c_M_D_INT + S_Oxygen_c_M_D_INT = S_H2O_c_M_D_INT + S_Kaur_45_16_45_en_45_18_45_oic_32_acid_c_M_D_INT + S_NADP_43__c_M_D_INT	Kaur-16-en-18-al + NADPH + Oxygen_c = H2O_c + Kaur-16-en-18-oic acid + NADP+	1	0	10000	0
1083	R_R06294_c	M	D	INT	S_H_43__c_M_D_INT + S_Kaur_45_16_45_en_45_18_45_oic_32_acid_c_M_D_INT + S_NADPH_c_M_D_INT + S_Oxygen_c_M_D_INT = S_H2O_c_M_D_INT + S_NADP_43__c_M_D_INT + S_ent_45_7alpha_45_Hydroxykaur_45_16_45_en_45_19_45_oic_32_acid_c_M_D_INT	H+_c + Kaur-16-en-18-oic acid + NADPH + Oxygen_c = H2O_c + NADP+ + ent-7alpha-Hydroxykaur-16-en-19-oic acid	1	0	10000	0
1084	R_R06295_c	M	D	INT	S_H_43__c_M_D_INT + S_NADPH_c_M_D_INT + S_Oxygen_c_M_D_INT + S_ent_45_7alpha_45_Hydroxykaur_45_16_45_en_45_19_45_oic_32_acid_c_M_D_INT = S_Gibberellin_32_A12_32_aldehyde_c_M_D_INT + 2 S_H2O_c_M_D_INT + S_NADP_43__c_M_D_INT	H+_c + NADPH + Oxygen_c + ent-7alpha-Hydroxykaur-16-en-19-oic acid = Gibberellin A12 aldehyde + 2 H2O_c + NADP+	1	0	10000	0
1085	R_R06296_c	M	D	INT	S_H_43__c_M_D_INT + S_NADPH_c_M_D_INT + S_Oxygen_c_M_D_INT + S_ent_45_7alpha_45_Hydroxykaur_45_16_45_en_45_19_45_oic_32_acid_c_M_D_INT = S_6beta_44_7beta_45_Dihydroxykaurenoic_32_acid_c_M_D_INT + S_H2O_c_M_D_INT + S_NADP_43__c_M_D_INT	H+_c + NADPH + Oxygen_c + ent-7alpha-Hydroxykaur-16-en-19-oic acid = 6beta,7beta-Dihydroxykaurenoic acid + H2O_c + NADP+	1	0	10000	0
1086	R_R06297_c	M	D	INT	S_Gibberellin_32_A12_32_aldehyde_c_M_D_INT + S_NADPH_c_M_D_INT + S_Oxygen_c_M_D_INT = S_Gibberellin_32_A12_c_M_D_INT + S_H2O_c_M_D_INT + S_NADP_43__c_M_D_INT	Gibberellin A12 aldehyde + NADPH + Oxygen_c = Gibberellin A12 + H2O_c + NADP+	1	0	10000	0
1087	R_R06322_c	M	D	INT	S_2_45_Oxoglutarate_c_M_D_INT + S_Gibberellin_32_A12_c_M_D_INT + S_Oxygen_c_M_D_INT = S_CO2_c_M_D_INT + S_Gibberellin_32_A15_32_open_32_lactone_c_M_D_INT + S_Succinate_c_M_D_INT	2-Oxoglutarate_c + Gibberellin A12 + Oxygen_c = CO2_c + Gibberellin A15 open lactone + Succinate_c	1	0	10000	0
1088	R_R06323_c	M	D	INT	S_2_45_Oxoglutarate_c_M_D_INT + S_Gibberellin_32_A15_32_open_32_lactone_c_M_D_INT + S_Oxygen_c_M_D_INT = S_CO2_c_M_D_INT + S_Gibberellin_32_A24_c_M_D_INT + S_H2O_c_M_D_INT + S_Succinate_c_M_D_INT	2-Oxoglutarate_c + Gibberellin A15 open lactone + Oxygen_c = CO2_c + Gibberellin A24 + H2O_c + Succinate_c	1	0	10000	0
1089	R_R06326_c	M	D	INT	S_Gibberellin_32_A24_c_M_D_INT = S_CO2_c_M_D_INT + S_Gibberellin_32_A9_c_M_D_INT	Gibberellin A24 = CO2_c + Gibberellin A9	1	0	10000	0
1090	R_R06336_c	M	D	INT	S_2_45_Oxoglutarate_c_M_D_INT + S_Gibberellin_32_A9_c_M_D_INT + S_Oxygen_c_M_D_INT = S_CO2_c_M_D_INT + S_Gibberellin_32_A4_c_M_D_INT + S_Succinate_c_M_D_INT	2-Oxoglutarate_c + Gibberellin A9 + Oxygen_c = CO2_c + Gibberellin A4 + Succinate_c	1	0	10000	0
1091	R_R06337_c	M	D	INT	S_2_45_Oxoglutarate_c_M_D_INT + S_Gibberellin_32_A9_c_M_D_INT + S_Oxygen_c_M_D_INT = S_CO2_c_M_D_INT + S_Gibberellin_32_A51_c_M_D_INT + S_Succinate_c_M_D_INT	2-Oxoglutarate_c + Gibberellin A9 + Oxygen_c = CO2_c + Gibberellin A51 + Succinate_c	1	0	10000	0
1092	R_R06338_c	M	D	INT	S_2_45_Oxoglutarate_c_M_D_INT + S_Gibberellin_32_A4_c_M_D_INT + S_Oxygen_c_M_D_INT = S_CO2_c_M_D_INT + S_Gibberellin_32_A34_c_M_D_INT + S_Succinate_c_M_D_INT	2-Oxoglutarate_c + Gibberellin A4 + Oxygen_c = CO2_c + Gibberellin A34 + Succinate_c	1	0	10000	0
1093	R_R06364_c	M	D	INT	S_1_45_Alkyl_45_2_45_acylglycerol_c_M_D_INT + S_CDP_45_ethanolamine_c_M_D_INT = S_1_45_Alkyl_45_2_45_acylglycerophosphoethanolamine_c_M_D_INT + S_CMP_c_M_D_INT	1-Alkyl-2-acylglycerol + CDP-ethanolamine = 1-Alkyl-2-acylglycerophosphoethanolamine + CMP	1	0	10000	0
1094	R_R06366_c	M	D	INT	S_H2O_c_M_D_INT + S_NAD_43__c_M_D_INT + S_Perillyl_32_aldehyde_c_M_D_INT = S_H_43__c_M_D_INT + S_NADH_c_M_D_INT + S_Perillic_32_acid_c_M_D_INT	H2O_c + NAD+ + Perillyl aldehyde = H+_c + NADH + Perillic acid	1	0	10000	0
1095	R_R06370_c	M	D	INT	S_2_45_Hydroxy_45_4_45_isopropenylcyclohexane_45_1_45_carboxyl_45_CoA_c_M_D_INT + S_Acceptor_c_M_D_INT = S_4_45_Isopropenyl_45_2_45_oxy_45_cyclohexanecarboxyl_45_CoA_c_M_D_INT + S_Reduced_32_acceptor_c_M_D_INT	2-Hydroxy-4-isopropenylcyclohexane-1-carboxyl-CoA + Acceptor = 4-Isopropenyl-2-oxy-cyclohexanecarboxyl-CoA + Reduced acceptor	1	0	10000	0
1096	R_R06401_c	M	D	INT	S_Reduced_32_acceptor_c_M_D_INT + S_alpha_45_Pinene_c_M_D_INT = S_Acceptor_c_M_D_INT + S_H2O_c_M_D_INT + S_Myrtenol_c_M_D_INT	Reduced acceptor + alpha-Pinene = Acceptor + H2O_c + Myrtenol	1	0	10000	0
1097	R_R06402_c	M	D	INT	S_Acceptor_c_M_D_INT + S_Myrtenol_c_M_D_INT + S_Oxygen_c_M_D_INT = 2 S_H2O_c_M_D_INT + S_Myrtenal_c_M_D_INT + S_Reduced_32_acceptor_c_M_D_INT	Acceptor + Myrtenol + Oxygen_c = 2 H2O_c + Myrtenal + Reduced acceptor	1	0	10000	0
1098	R_R06404_c	M	D	INT	S_H_43__c_M_D_INT + S_Oxygen_c_M_D_INT + S_alpha_45_Pinene_c_M_D_INT = S_H2O_c_M_D_INT + S_Pinocarveol_c_M_D_INT	H+_c + Oxygen_c + alpha-Pinene = H2O_c + Pinocarveol	1	0	10000	0
1099	R_R06405_c	M	D	INT	S_Pinocarveol_c_M_D_INT = S_H_43__c_M_D_INT + S_Pinocarvone_c_M_D_INT	Pinocarveol = H+_c + Pinocarvone	1	0	10000	0
1100	R_R06411_c	M	D	INT	S_H2O_c_M_D_INT + S_cis_45_2_45_Methyl_45_5_45_isopropylhexa_45_2_44_5_45_dienoyl_45_CoA_c_M_D_INT = S_3_45_Hydroxy_45_2_44_6_45_dimethyl_45_5_45_methylene_45_heptanoyl_45_CoA_c_M_D_INT	H2O_c + cis-2-Methyl-5-isopropylhexa-2,5-dienoyl-CoA = 3-Hydroxy-2,6-dimethyl-5-methylene-heptanoyl-CoA	1	0	10000	0
1101	R_R06412_c	M	D	INT	S_H2O_c_M_D_INT + S_trans_45_2_45_Methyl_45_5_45_isopropylhexa_45_2_44_5_45_dienoyl_45_CoA_c_M_D_INT = S_3_45_Hydroxy_45_2_44_6_45_dimethyl_45_5_45_methylene_45_heptanoyl_45_CoA_c_M_D_INT	H2O_c + trans-2-Methyl-5-isopropylhexa-2,5-dienoyl-CoA = 3-Hydroxy-2,6-dimethyl-5-methylene-heptanoyl-CoA	1	0	10000	0
1102	R_R06413_c	M	D	INT	S_3_45_Hydroxy_45_2_44_6_45_dimethyl_45_5_45_methylene_45_heptanoyl_45_CoA_c_M_D_INT + S_NAD_43__c_M_D_INT = S_2_44_6_45_Dimethyl_45_5_45_methylene_45_3_45_oxo_45_heptanoyl_45_CoA_c_M_D_INT + S_H_43__c_M_D_INT + S_NADH_c_M_D_INT	3-Hydroxy-2,6-dimethyl-5-methylene-heptanoyl-CoA + NAD+ = 2,6-Dimethyl-5-methylene-3-oxo-heptanoyl-CoA + H+_c + NADH	1	0	10000	0
1103	R_R06414_c	M	D	INT	S_2_44_6_45_Dimethyl_45_5_45_methylene_45_3_45_oxo_45_heptanoyl_45_CoA_c_M_D_INT + S_CoA_c_M_D_INT = S_3_45_Isopropylbut_45_3_45_enoyl_45_CoA_c_M_D_INT + S_Propanoyl_45_CoA_c_M_D_INT	2,6-Dimethyl-5-methylene-3-oxo-heptanoyl-CoA + CoA_c = 3-Isopropylbut-3-enoyl-CoA + Propanoyl-CoA	1	0	10000	0
1104	R_R06415_c	M	D	INT	S_3_45_Isopropylbut_45_3_45_enoyl_45_CoA_c_M_D_INT + S_H2O_c_M_D_INT = S_3_45_Isopropylbut_45_3_45_enoic_32_acid_c_M_D_INT + S_CoA_c_M_D_INT	3-Isopropylbut-3-enoyl-CoA + H2O_c = 3-Isopropylbut-3-enoic acid + CoA_c	1	0	10000	0
1105	R_R06447_c	M	D	INT	7 S_Isopentenyl_32_diphosphate_c_M_D_INT + S_trans_44_trans_44_cis_45_Geranylgeranyl_32_diphosphate_c_M_D_INT = 7 S_Pyrophosphate_c_M_D_INT + S_di_45_trans_44_poly_45_cis_45_Undecaprenyl_32_diphosphate_c_M_D_INT	7 Isopentenyl diphosphate + trans,trans,cis-Geranylgeranyl diphosphate = 7 Pyrophosphate_c + di-trans,poly-cis-Undecaprenyl diphosphate	1	0	10000	0
1106	R_R06513_c	M	D	INT	S_dTDP_45_glucose_c_M_D_INT = S_4_44_6_45_Dideoxy_45_4_45_oxo_45_dTDP_45_D_45_glucose_c_M_D_INT + S_H2O_c_M_D_INT	dTDP-glucose = 4,6-Dideoxy-4-oxo-dTDP-D-glucose + H2O_c	0	-10000	10000	0
1107	R_R06516_c	M	D	INT	S_Sphingosine_32_1_45_phosphate_c_M_D_INT = S_Ethanolamine_32_phosphate_c_M_D_INT + S_Hexadecanal_c_M_D_INT	Sphingosine 1-phosphate = Ethanolamine phosphate + Hexadecanal	1	0	10000	0
1108	R_R06518_c	M	D	INT	S_Dihydroceramide_c_M_D_INT + S_H2O_c_M_D_INT = S_Fatty_32_acid_c_M_D_INT + S_Sphinganine_c_M_D_INT	Dihydroceramide + H2O_c = Fatty acid + Sphinganine	1	0	10000	0
1109	R_R06519_c	M	D	INT	S_Dihydroceramide_c_M_D_INT + S_Oxygen_c_M_D_INT + S_Reduced_32_acceptor_c_M_D_INT = S_Acceptor_c_M_D_INT + 2 S_H2O_c_M_D_INT + S_N_45_Acylsphingosine_c_M_D_INT	Dihydroceramide + Oxygen_c + Reduced acceptor = Acceptor + 2 H2O_c + N-Acylsphingosine	1	0	10000	0
1110	R_R06534_c	M	D	INT	S_Pelargonidin_c_M_D_INT + S_UDP_45_glucose_c_M_D_INT = S_Pelargonidin_32_3_45_O_45_glucoside_c_M_D_INT + S_UDP_c_M_D_INT	Pelargonidin + UDP-glucose = Pelargonidin 3-O-glucoside + UDP	1	0	10000	0
1111	R_R06535_c	M	D	INT	S_Cyanidin_c_M_D_INT + S_UDP_45_glucose_c_M_D_INT = S_Cyanidin_32_3_45_O_45_glucoside_c_M_D_INT + S_UDP_c_M_D_INT	Cyanidin + UDP-glucose = Cyanidin 3-O-glucoside + UDP	1	0	10000	0
1112	R_R06536_c	M	D	INT	S_Delphinidin_c_M_D_INT + S_UDP_45_glucose_c_M_D_INT = S_Delphinidin_32_3_45_O_45_glucoside_c_M_D_INT + S_UDP_c_M_D_INT	Delphinidin + UDP-glucose = Delphinidin 3-O-glucoside + UDP	1	0	10000	0
1113	R_R06537_c	M	D	INT	S_Apigenin_c_M_D_INT + S_H_43__c_M_D_INT + S_NADPH_c_M_D_INT + S_Oxygen_c_M_D_INT = S_H2O_c_M_D_INT + S_Luteolin_c_M_D_INT + S_NADP_43__c_M_D_INT	Apigenin + H+_c + NADPH + Oxygen_c = H2O_c + Luteolin + NADP+	1	0	10000	0
1114	R_R06538_c	M	D	INT	S_H_43__c_M_D_INT + S_Kaempferol_c_M_D_INT + S_NADPH_c_M_D_INT + S_Oxygen_c_M_D_INT = S_H2O_c_M_D_INT + S_NADP_43__c_M_D_INT + S_Quercetin_c_M_D_INT	H+_c + Kaempferol + NADPH + Oxygen_c = H2O_c + NADP+ + Quercetin	1	0	10000	0
1115	R_R06539_c	M	D	INT	S_2_45_Oxoglutarate_c_M_D_INT + S_Dihydromyricetin_c_M_D_INT + S_Oxygen_c_M_D_INT = S_CO2_c_M_D_INT + S_H2O_c_M_D_INT + S_Myricetin_c_M_D_INT + S_Succinate_c_M_D_INT	2-Oxoglutarate_c + Dihydromyricetin + Oxygen_c = CO2_c + H2O_c + Myricetin + Succinate_c	1	0	10000	0
1116	R_R06540_c	M	D	INT	S_2_45_Oxoglutarate_c_M_D_INT + S_Oxygen_c_M_D_INT + S_cis_45_3_44_4_45_Leucopelargonidin_c_M_D_INT = S_CO2_c_M_D_INT + S_Dihydrokaempferol_c_M_D_INT + S_H2O_c_M_D_INT + S_Succinate_c_M_D_INT	2-Oxoglutarate_c + Oxygen_c + cis-3,4-Leucopelargonidin = CO2_c + Dihydrokaempferol + H2O_c + Succinate_c	1	0	10000	0
1117	R_R06541_c	M	D	INT	2 S_NADP_43__c_M_D_INT + S_Pelargonidin_c_M_D_INT = S__40__45__41__45_Epiafzelechin_c_M_D_INT + S_H_43__c_M_D_INT + 2 S_NADPH_c_M_D_INT	2 NADP+ + Pelargonidin = (-)-Epiafzelechin + H+_c + 2 NADPH	1	0	10000	0
1118	R_R06542_c	M	D	INT	S_Cyanidin_c_M_D_INT + 2 S_NADP_43__c_M_D_INT = S__40__45__41__45_Epicatechin_c_M_D_INT + S_H_43__c_M_D_INT + 2 S_NADPH_c_M_D_INT	Cyanidin + 2 NADP+ = (-)-Epicatechin + H+_c + 2 NADPH	1	0	10000	0
1119	R_R06543_c	M	D	INT	S_Delphinidin_c_M_D_INT + 2 S_NADP_43__c_M_D_INT = S__40__45__41__45_Epigallocatechin_c_M_D_INT + S_H_43__c_M_D_INT + 2 S_NADPH_c_M_D_INT	Delphinidin + 2 NADP+ = (-)-Epigallocatechin + H+_c + 2 NADPH	1	0	10000	0
1120	R_R06556_c	M	D	INT	S_Isoliquiritigenin_c_M_D_INT = S_Liquiritigenin_c_M_D_INT	Isoliquiritigenin = Liquiritigenin	0	-10000	10000	0
1121	R_R06568_c	M	D	INT	S_p_45_Coumaroyl_45_CoA_c_M_D_INT = S_Isoliquiritigenin_c_M_D_INT	p-Coumaroyl-CoA = Isoliquiritigenin	1	0	10000	0
1122	R_R06610_c	M	D	INT	S_H_43__c_M_D_INT + S_NADPH_c_M_D_INT + S_Naringenin_c_M_D_INT = S_Apiforol_c_M_D_INT + S_NADP_43__c_M_D_INT	H+_c + NADPH + Naringenin = Apiforol + NADP+	1	0	10000	0
1123	R_R06611_c	M	D	INT	S_Kaempferol_c_M_D_INT + S_UDP_45_glucose_c_M_D_INT = S_Kaempferol_32_3_45_O_45_glucoside_c_M_D_INT + S_UDP_c_M_D_INT	Kaempferol + UDP-glucose = Kaempferol 3-O-glucoside + UDP	1	0	10000	0
1124	R_R06735_c	M	D	INT	S_Tropine_c_M_D_INT = S_Acetyltropine_c_M_D_INT	Tropine = Acetyltropine	1	0	10000	0
1125	R_R06736_c	M	D	INT	S_Pseudotropine_c_M_D_INT = S_Acetylpseudotropine_c_M_D_INT	Pseudotropine = Acetylpseudotropine	1	0	10000	0
1126	R_R06740_c	M	D	INT	S_Cadaverine_c_M_D_INT + S_H2O_c_M_D_INT + S_Oxygen_c_M_D_INT = S_5_45_Aminopentanal_c_M_D_INT + S_H2O2_c_M_D_INT + S_NH3_c_M_D_INT	Cadaverine + H2O_c + Oxygen_c = 5-Aminopentanal + H2O2 + NH3_c	1	0	10000	0
1127	R_R06853_c	M	D	INT	S_Benzene_45_1_44_2_44_4_45_triol_c_M_D_INT = S_2_45_Hydroxy_45_1_44_4_45_benzoquinone_c_M_D_INT	Benzene-1,2,4-triol = 2-Hydroxy-1,4-benzoquinone	1	0	10000	0
1128	R_R06854_c	M	D	INT	S_2_45_Hydroxy_45_1_44_4_45_benzoquinone_c_M_D_INT = S_H2O_c_M_D_INT + S_p_45_Benzoquinone_c_M_D_INT	2-Hydroxy-1,4-benzoquinone = H2O_c + p-Benzoquinone	1	0	10000	0
1129	R_R06858_c	M	D	INT	S_1_44_4_45_Dihydroxy_45_2_45_naphthoate_c_M_D_INT + S_Phytyl_32_diphosphate_c_M_D_INT = S_2_45_Phytyl_45_1_44_4_45_naphthoquinone_c_M_D_INT + S_CO2_c_M_D_INT + S_Pyrophosphate_c_M_D_INT	1,4-Dihydroxy-2-naphthoate + Phytyl diphosphate = 2-Phytyl-1,4-naphthoquinone + CO2_c + Pyrophosphate_c	1	0	10000	0
1130	R_R06859_c	M	D	INT	S_2_45_Phytyl_45_1_44_4_45_naphthoquinone_c_M_D_INT + S_S_45_Adenosyl_45_L_45_methionine_c_M_D_INT = S_Phylloquinone_c_M_D_INT + S_S_45_Adenosyl_45_L_45_homocysteine_c_M_D_INT	2-Phytyl-1,4-naphthoquinone + S-Adenosyl-L-methionine = Phylloquinone + S-Adenosyl-L-homocysteine	1	0	10000	0
1131	R_R06860_c	M	D	INT	S_2_45_Oxoglutarate_c_M_D_INT + S_Isochorismate_c_M_D_INT = S_2_45_Succinyl_45_6_45_hydroxy_45_2_44_4_45_cyclohexadiene_45_1_45_carboxylate_c_M_D_INT + S_CO2_c_M_D_INT + S_Pyruvate_c_M_D_INT	2-Oxoglutarate_c + Isochorismate = 2-Succinyl-6-hydroxy-2,4-cyclohexadiene-1-carboxylate + CO2_c + Pyruvate_c	1	0	10000	0
1132	R_R06867_c	M	D	INT	S_Diacylglycerol_c_M_D_INT + S_UDP_45_6_45_sulfoquinovose_c_M_D_INT = S_Sulfoquinovosyldiacylglycerol_c_M_D_INT + S_UDP_c_M_D_INT	Diacylglycerol + UDP-6-sulfoquinovose = Sulfoquinovosyldiacylglycerol + UDP	1	0	10000	0
1133	R_R06868_c	M	D	INT	S_N_45_Methylethanolamine_32_phosphate_c_M_D_INT + S_S_45_Adenosyl_45_L_45_methionine_c_M_D_INT = S_Phosphodimethylethanolamine_c_M_D_INT + S_S_45_Adenosyl_45_L_45_homocysteine_c_M_D_INT	N-Methylethanolamine phosphate + S-Adenosyl-L-methionine = Phosphodimethylethanolamine + S-Adenosyl-L-homocysteine	1	0	10000	0
1134	R_R06869_c	M	D	INT	S_Phosphodimethylethanolamine_c_M_D_INT + S_S_45_Adenosyl_45_L_45_methionine_c_M_D_INT = S_Choline_32_phosphate_c_M_D_INT + S_S_45_Adenosyl_45_L_45_homocysteine_c_M_D_INT	Phosphodimethylethanolamine + S-Adenosyl-L-methionine = Choline phosphate + S-Adenosyl-L-homocysteine	1	0	10000	0
1135	R_R06872_c	M	D	INT	S_Acyl_45_CoA_c_M_D_INT + S_sn_45_Glycerol_32_3_45_phosphate_c_M_D_INT = S_2_45_Acyl_45_sn_45_glycerol_32_3_45_phosphate_c_M_D_INT + S_CoA_c_M_D_INT	Acyl-CoA + sn-Glycerol 3-phosphate = 2-Acyl-sn-glycerol 3-phosphate + CoA_c	1	0	10000	0
1136	R_R06895_c	M	D	INT	S_Coproporphyrinogen_32_III_c_M_D_INT + 2 S_S_45_Adenosyl_45_L_45_methionine_c_M_D_INT = 2 S_5_39__45_Deoxyadenosine_c_M_D_INT + 2 S_CO2_c_M_D_INT + 2 S_L_45_Methionine_c_M_D_INT + S_Protoporphyrinogen_32_IX_c_M_D_INT	Coproporphyrinogen III + 2 S-Adenosyl-L-methionine = 2 5'-Deoxyadenosine + 2 CO2_c + 2 L-Methionine + Protoporphyrinogen IX	1	0	10000	0
1137	R_R06905_c	M	D	INT	S_Naphthyl_45_2_45_methyl_45_succinyl_45_CoA_c_M_D_INT = 2 S_H_43__c_M_D_INT + S_Naphthyl_45_2_45_methylene_45_succinyl_45_CoA_c_M_D_INT	Naphthyl-2-methyl-succinyl-CoA = 2 H+_c + Naphthyl-2-methylene-succinyl-CoA	1	0	10000	0
1138	R_R06907_c	M	D	INT	S_Naphthyl_45_2_45_hydroxymethyl_45_succinyl_32_CoA_c_M_D_INT = 2 S_H_43__c_M_D_INT + S_Naphthyl_45_2_45_oxomethyl_45_succinyl_45_CoA_c_M_D_INT	Naphthyl-2-hydroxymethyl-succinyl CoA = 2 H+_c + Naphthyl-2-oxomethyl-succinyl-CoA	1	0	10000	0
1139	R_R06908_c	M	D	INT	S_CoA_c_M_D_INT + S_Naphthyl_45_2_45_oxomethyl_45_succinyl_45_CoA_c_M_D_INT = S_2_45_Naphthoyl_45_CoA_c_M_D_INT + S_Succinyl_45_CoA_c_M_D_INT	CoA_c + Naphthyl-2-oxomethyl-succinyl-CoA = 2-Naphthoyl-CoA + Succinyl-CoA	1	0	10000	0
1140	R_R06917_c	M	D	INT	S_1_45_Hydroxymethylnaphthalene_c_M_D_INT + S_NAD_43__c_M_D_INT = S_1_45_Naphthaldehyde_c_M_D_INT + S_H_43__c_M_D_INT + S_NADH_c_M_D_INT	1-Hydroxymethylnaphthalene + NAD+ = 1-Naphthaldehyde + H+_c + NADH	1	0	10000	0
1141	R_R06920_c	M	D	INT	S_cis_45_1_44_2_45_Dihydroxy_45_1_44_2_45_dihydro_45_8_45_carboxynaphthalene_c_M_D_INT = S_1_44_2_45_Dihydroxy_45_8_45_carboxynaphthalene_c_M_D_INT	cis-1,2-Dihydroxy-1,2-dihydro-8-carboxynaphthalene = 1,2-Dihydroxy-8-carboxynaphthalene	1	0	10000	0
1142	R_R06925_c	M	D	INT	S_2_45_Hydroxyisophthalic_32_acid_c_M_D_INT = S_CO2_c_M_D_INT + S_Salicylate_c_M_D_INT	2-Hydroxyisophthalic acid = CO2_c + Salicylate	1	0	10000	0
1143	R_R06927_c	M	D	INT	S__40_2_45_Naphthyl_41_methanol_c_M_D_INT + S_NAD_43__c_M_D_INT = S_2_45_Naphthaldehyde_c_M_D_INT + S_H_43__c_M_D_INT + S_NADH_c_M_D_INT	(2-Naphthyl)methanol + NAD+ = 2-Naphthaldehyde + H+_c + NADH	1	0	10000	0
1144	R_R06940_c	M	D	INT	S_H2O_c_M_D_INT + S_N_45_Cyclohexylformamide_c_M_D_INT = S_Cyclohexylamine_c_M_D_INT + S_Formate_c_M_D_INT	H2O_c + N-Cyclohexylformamide = Cyclohexylamine + Formate	1	0	10000	0
1145	R_R06942_c	M	D	INT	S_5_45_Carboxy_45_2_45_pentenoyl_45_CoA_c_M_D_INT + S_H2O_c_M_D_INT = S__40_3S_41__45_3_45_Hydroxyadipyl_45_CoA_c_M_D_INT	5-Carboxy-2-pentenoyl-CoA + H2O_c = (3S)-3-Hydroxyadipyl-CoA	1	0	10000	0
1146	R_R06960_c	M	D	INT	S_Neurosporene_c_M_D_INT = S_alpha_45_Zeacarotene_c_M_D_INT	Neurosporene = alpha-Zeacarotene	1	0	10000	0
1147	R_R06961_c	M	D	INT	S_alpha_45_Zeacarotene_c_M_D_INT = S_delta_45_Carotene_c_M_D_INT	alpha-Zeacarotene = delta-Carotene	1	0	10000	0
1148	R_R06962_c	M	D	INT	S_delta_45_Carotene_c_M_D_INT = S_alpha_45_Carotene_c_M_D_INT	delta-Carotene = alpha-Carotene	1	0	10000	0
1149	R_R06963_c	M	D	INT	S_Lycopene_c_M_D_INT = S_delta_45_Carotene_c_M_D_INT	Lycopene = delta-Carotene	1	0	10000	0
1150	R_R06965_c	M	D	INT	S_gamma_45_Carotene_c_M_D_INT = S_alpha_45_Carotene_c_M_D_INT	gamma-Carotene = alpha-Carotene	1	0	10000	0
1151	R_R06983_c	M	D	INT	S_NAD_43__c_M_D_INT + S_S_45__40_Hydroxymethyl_41_glutathione_c_M_D_INT = S_H_43__c_M_D_INT + S_NADH_c_M_D_INT + S_S_45_Formylglutathione_c_M_D_INT	NAD+ + S-(Hydroxymethyl)glutathione = H+_c + NADH + S-Formylglutathione	1	0	10000	0
1152	R_R07002_c	M	D	INT	S__40_1R_44_2S_41__45_Naphthalene_32_1_44_2_45_oxide_c_M_D_INT + S_Glutathione_c_M_D_INT = S__40_1R_41__45_Hydroxy_45__40_2R_41__45_glutathionyl_45_1_44_2_45_dihydronaphthalene_c_M_D_INT	(1R,2S)-Naphthalene 1,2-oxide + Glutathione = (1R)-Hydroxy-(2R)-glutathionyl-1,2-dihydronaphthalene	1	0	10000	0
1153	R_R07003_c	M	D	INT	S__40_1S_44_2R_41__45_Naphthalene_32_1_44_2_45_oxide_c_M_D_INT + S_Glutathione_c_M_D_INT = S__40_1R_41__45_Glutathionyl_45__40_2R_41__45_hydroxy_45_1_44_2_45_dihydronaphthalene_c_M_D_INT	(1S,2R)-Naphthalene 1,2-oxide + Glutathione = (1R)-Glutathionyl-(2R)-hydroxy-1,2-dihydronaphthalene	1	0	10000	0
1154	R_R07004_c	M	D	INT	S__40_1S_44_2R_41__45_Naphthalene_32_1_44_2_45_oxide_c_M_D_INT + S_Glutathione_c_M_D_INT = S__40_1S_41__45_Hydroxy_45__40_2S_41__45_glutathionyl_45_1_44_2_45_dihydronaphthalene_c_M_D_INT	(1S,2R)-Naphthalene 1,2-oxide + Glutathione = (1S)-Hydroxy-(2S)-glutathionyl-1,2-dihydronaphthalene	1	0	10000	0
1155	R_R07023_c	M	D	INT	S_1_45_Nitronaphthalene_45_7_44_8_45_oxide_c_M_D_INT + S_Glutathione_c_M_D_INT = S_1_45_Nitro_45_7_45_hydroxy_45_8_45_glutathionyl_45_7_44_8_45_dihydronaphthalene_c_M_D_INT	1-Nitronaphthalene-7,8-oxide + Glutathione = 1-Nitro-7-hydroxy-8-glutathionyl-7,8-dihydronaphthalene	1	0	10000	0
1156	R_R07024_c	M	D	INT	S_1_45_Nitronaphthalene_45_7_44_8_45_oxide_c_M_D_INT + S_Glutathione_c_M_D_INT = S_1_45_Nitro_45_7_45_glutathionyl_45_8_45_hydroxy_45_7_44_8_45_dihydronaphthalene_c_M_D_INT	1-Nitronaphthalene-7,8-oxide + Glutathione = 1-Nitro-7-glutathionyl-8-hydroxy-7,8-dihydronaphthalene	1	0	10000	0
1157	R_R07025_c	M	D	INT	S_1_45_Nitronaphthalene_45_5_44_6_45_oxide_c_M_D_INT + S_Glutathione_c_M_D_INT = S_1_45_Nitro_45_5_45_hydroxy_45_6_45_glutathionyl_45_5_44_6_45_dihydronaphthalene_c_M_D_INT	1-Nitronaphthalene-5,6-oxide + Glutathione = 1-Nitro-5-hydroxy-6-glutathionyl-5,6-dihydronaphthalene	1	0	10000	0
1158	R_R07026_c	M	D	INT	S_1_45_Nitronaphthalene_45_5_44_6_45_oxide_c_M_D_INT + S_Glutathione_c_M_D_INT = S_1_45_Nitro_45_5_45_glutathionyl_45_6_45_hydroxy_45_5_44_6_45_dihydronaphthalene_c_M_D_INT	1-Nitronaphthalene-5,6-oxide + Glutathione = 1-Nitro-5-glutathionyl-6-hydroxy-5,6-dihydronaphthalene	1	0	10000	0
1159	R_R07034_c	M	D	INT	S_5_40_S_41__45_HPETE_c_M_D_INT + 2 S_Glutathione_c_M_D_INT = S_5_40_S_41__45_HETE_c_M_D_INT + S_H2O_c_M_D_INT + S_Oxidized_32_glutathione_c_M_D_INT	5(S)-HPETE + 2 Glutathione = 5(S)-HETE + H2O_c + Oxidized glutathione	1	0	10000	0
1160	R_R07035_c	M	D	INT	S_15_40_S_41__45_HPETE_c_M_D_INT + 2 S_Glutathione_c_M_D_INT = S__40_15S_41__45_15_45_Hydroxy_45_5_44_8_44_11_45_cis_45_13_45_trans_45_eicosatetraenoate_c_M_D_INT + S_H2O_c_M_D_INT + S_Oxidized_32_glutathione_c_M_D_INT	15(S)-HPETE + 2 Glutathione = (15S)-15-Hydroxy-5,8,11-cis-13-trans-eicosatetraenoate + H2O_c + Oxidized glutathione	1	0	10000	0
1161	R_R07069_c	M	D	INT	S_Bromobenzene_45_3_44_4_45_oxide_c_M_D_INT + S_Glutathione_c_M_D_INT = S_3_44_4_45_Dihydro_45_3_45_hydroxy_45_4_45_S_45_glutathionyl_32_bromobenzene_c_M_D_INT	Bromobenzene-3,4-oxide + Glutathione = 3,4-Dihydro-3-hydroxy-4-S-glutathionyl bromobenzene	1	0	10000	0
1162	R_R07070_c	M	D	INT	S_Bromobenzene_45_2_44_3_45_oxide_c_M_D_INT + S_Glutathione_c_M_D_INT = S_2_44_3_45_Dihydro_45_2_45_S_45_glutathionyl_45_3_45_hydroxy_32_bromobenzene_c_M_D_INT	Bromobenzene-2,3-oxide + Glutathione = 2,3-Dihydro-2-S-glutathionyl-3-hydroxy bromobenzene	1	0	10000	0
1163	R_R07083_c	M	D	INT	S_Benzo_91_a_93_pyrene_45_4_44_5_45_oxide_c_M_D_INT + S_Glutathione_c_M_D_INT = S_4_44_5_45_Dihydro_45_4_45_hydroxy_45_5_45_S_45_glutathionyl_45_benzo_91_a_93_pyrene_c_M_D_INT	Benzo[a]pyrene-4,5-oxide + Glutathione = 4,5-Dihydro-4-hydroxy-5-S-glutathionyl-benzo[a]pyrene	1	0	10000	0
1164	R_R07084_c	M	D	INT	S_Benzo_91_a_93_pyrene_45_7_44_8_45_diol_c_M_D_INT + S_Glutathione_c_M_D_INT = S_7_44_8_45_Dihydro_45_7_45_hydroxy_45_8_45_S_45_glutathionyl_45_benzo_91_a_93_pyrene_c_M_D_INT + S_H2O_c_M_D_INT	Benzo[a]pyrene-7,8-diol + Glutathione = 7,8-Dihydro-7-hydroxy-8-S-glutathionyl-benzo[a]pyrene + H2O_c	1	0	10000	0
1165	R_R07091_c	M	D	INT	S_2_44_2_45_Dichloroacetaldehyde_c_M_D_INT + S_Glutathione_c_M_D_INT = S_S_45__40_2_44_2_45_Dichloro_45_1_45_hydroxy_41_ethyl_32_glutathione_c_M_D_INT	2,2-Dichloroacetaldehyde + Glutathione = S-(2,2-Dichloro-1-hydroxy)ethyl glutathione	1	0	10000	0
1166	R_R07092_c	M	D	INT	S_1_44_1_45_Dichloroethylene_32_epoxide_c_M_D_INT + S_Glutathione_c_M_D_INT = S_2_45__40_S_45_Glutathionyl_41_acetyl_32_chloride_c_M_D_INT + S_HCl_c_M_D_INT	1,1-Dichloroethylene epoxide + Glutathione = 2-(S-Glutathionyl)acetyl chloride + HCl	1	0	10000	0
1167	R_R07093_c	M	D	INT	S_Chloroacetyl_32_chloride_c_M_D_INT + S_Glutathione_c_M_D_INT = S_HCl_c_M_D_INT + S_S_45__40_2_45_Chloroacetyl_41_glutathione_c_M_D_INT	Chloroacetyl chloride + Glutathione = HCl + S-(2-Chloroacetyl)glutathione	1	0	10000	0
1168	R_R07094_c	M	D	INT	S_2_45__40_S_45_Glutathionyl_41_acetyl_32_chloride_c_M_D_INT + S_Glutathione_c_M_D_INT = S_2_45__40_S_45_Glutathionyl_41_acetyl_32_glutathione_c_M_D_INT + S_HCl_c_M_D_INT	2-(S-Glutathionyl)acetyl chloride + Glutathione = 2-(S-Glutathionyl)acetyl glutathione + HCl	1	0	10000	0
1169	R_R07100_c	M	D	INT	S_Glutathione_c_M_D_INT + S_Trichloroethene_c_M_D_INT = S_HCl_c_M_D_INT + S_S_45__40_1_44_2_45_Dichlorovinyl_41_glutathione_c_M_D_INT	Glutathione + Trichloroethene = HCl + S-(1,2-Dichlorovinyl)glutathione	1	0	10000	0
1170	R_R07105_c	M	D	INT	S_Chloral_32_hydrate_c_M_D_INT + S_H_43__c_M_D_INT + S_NADH_c_M_D_INT = S_H2O_c_M_D_INT + S_NAD_43__c_M_D_INT + S_Trichloroethanol_c_M_D_INT	Chloral hydrate + H+_c + NADH = H2O_c + NAD+ + Trichloroethanol	1	0	10000	0
1171	R_R07113_c	M	D	INT	S_1_44_2_45_Dibromoethane_c_M_D_INT + S_Glutathione_c_M_D_INT = S_Glutathione_32_episulfonium_32_ion_c_M_D_INT + 2 S_Hydrobromic_32_acid_c_M_D_INT	1,2-Dibromoethane + Glutathione = Glutathione episulfonium ion + 2 Hydrobromic acid	1	0	10000	0
1172	R_R07116_c	M	D	INT	S_2_45_Bromoacetaldehyde_c_M_D_INT + S_Glutathione_c_M_D_INT = S_Hydrobromic_32_acid_c_M_D_INT + S_S_45__40_Formylmethyl_41_glutathione_c_M_D_INT	2-Bromoacetaldehyde + Glutathione = Hydrobromic acid + S-(Formylmethyl)glutathione	1	0	10000	0
1173	R_R07263_c	M	D	INT	S_2_45_Succinylbenzoyl_45_CoA_c_M_D_INT = S_1_44_4_45_Dihydroxy_45_2_45_naphthoyl_45_CoA_c_M_D_INT + S_H2O_c_M_D_INT	2-Succinylbenzoyl-CoA = 1,4-Dihydroxy-2-naphthoyl-CoA + H2O_c	0	-10000	10000	0
1174	R_R07281_c	M	D	INT	S_D_45_Ribulose_32_5_45_phosphate_c_M_D_INT = S_3_44_4_45_Dihydroxy_45_2_45_butanone_32_4_45_phosphate_c_M_D_INT + S_Formate_c_M_D_INT	D-Ribulose 5-phosphate = 3,4-Dihydroxy-2-butanone 4-phosphate + Formate	1	0	10000	0
1175	R_R07376_c	M	D	INT	S_L_45_Serine_c_M_D_INT + S_Phosphatidylethanolamine_c_M_D_INT = S_Ethanolamine_c_M_D_INT + S_Phosphatidylserine_c_M_D_INT	L-Serine_c + Phosphatidylethanolamine = Ethanolamine + Phosphatidylserine	1	0	10000	0
1176	R_R07384_c	M	D	INT	S_CMP_c_M_D_INT + S_O_45_1_45_Alk_45_1_45_enyl_45_2_45_acyl_45_sn_45_glycero_45_3_45_phosphoethanolamine_c_M_D_INT = S_1_45_Alkenyl_45_2_45_acylglycerol_c_M_D_INT + S_CDP_45_ethanolamine_c_M_D_INT	CMP + O-1-Alk-1-enyl-2-acyl-sn-glycero-3-phosphoethanolamine = 1-Alkenyl-2-acylglycerol + CDP-ethanolamine	0	-10000	10000	0
1177	R_R07385_c	M	D	INT	S_H2O_c_M_D_INT + S_O_45_1_45_Alk_45_1_45_enyl_45_2_45_acyl_45_sn_45_glycero_45_3_45_phosphoethanolamine_c_M_D_INT = S_2_45_Acyl_45_1_45__40_1_45_alkenyl_41__45_sn_45_glycero_45_3_45_phosphate_c_M_D_INT + S_Ethanolamine_c_M_D_INT	H2O_c + O-1-Alk-1-enyl-2-acyl-sn-glycero-3-phosphoethanolamine = 2-Acyl-1-(1-alkenyl)-sn-glycero-3-phosphate + Ethanolamine	1	0	10000	0
1178	R_R07396_c	M	D	INT	S_4_45_Methylthio_45_2_45_oxobutanoic_32_acid_c_M_D_INT + S_L_45_Glutamate_c_M_D_INT = S_2_45_Oxoglutarate_c_M_D_INT + S_L_45_Methionine_c_M_D_INT	4-Methylthio-2-oxobutanoic acid + L-Glutamate_c = 2-Oxoglutarate_c + L-Methionine	1	0	10000	0
1179	R_R00344_c	M	D	INT	S_ATP_c_M_D_INT + S_HCO3_45__c_M_D_INT + S_Pyruvate_c_M_D_INT = S_ADP_c_M_D_INT + S_Orthophosphate_c_M_D_INT + S_Oxaloacetate_c_M_D_INT	ATP_c + HCO3- + Pyruvate_c = ADP_c + Orthophosphate_c + Oxaloacetate_c	1	0	10000	0
1180	R_R04779_c	M	D	INT	S_ATP_c_M_D_INT + S_beta_45_D_45_Fructose_32_6_45_phosphate_c_M_D_INT = S_ADP_c_M_D_INT + S_beta_45_D_45_Fructose_32_1_44_6_45_bisphosphate_c_M_D_INT	ATP_c + beta-D-Fructose 6-phosphate = ADP_c + beta-D-Fructose 1,6-bisphosphate	1	0	10000	0
1181	R_R04779_p	M	D	INT	S_ATP_p_M_D_INT + S_beta_45_D_45_Fructose_32_6_45_phosphate_p_M_D_INT = S_ADP_p_M_D_INT + S_beta_45_D_45_Fructose_32_1_44_6_45_bisphosphate_p_M_D_INT	ATP_p + beta-D-Fructose 6-phosphate = ADP_p + beta-D-Fructose 1,6-bisphosphate	1	0	10000	0
1182	R_R01197_m	M	D	INT	S_CO2_m_M_D_INT + S_Reduced_32_ferredoxin_m_M_D_INT + S_Succinyl_45_CoA_m_M_D_INT = S_2_45_Oxoglutarate_m_M_D_INT + S_CoA_m_M_D_INT + S_Oxidized_32_ferredoxin_m_M_D_INT	CO2_m + Reduced ferredoxin + Succinyl-CoA = 2-Oxoglutarate_m + CoA_m + Oxidized ferredoxin	1	0	10000	0
1183	R_R00405_m	M	D	INT	S_ATP_m_M_D_INT + S_CoA_m_M_D_INT + S_Succinate_m_M_D_INT = S_ADP_m_M_D_INT + S_Orthophosphate_m_M_D_INT + S_Succinyl_45_CoA_m_M_D_INT	ATP_m + CoA_m + Succinate_m = ADP_m + Orthophosphate_m + Succinyl-CoA	0	-10000	10000	0
1184	R_R00805_c	M	D	INT	S_H2O_c_M_D_INT + S_Sucrose_32_6_45_phosphate_c_M_D_INT = S_Orthophosphate_c_M_D_INT + S_Sucrose_c_M_D_INT	H2O_c + Sucrose 6-phosphate = Orthophosphate_c + Sucrose_c	1	0	10000	0
1185	R_R02889_c	M	D	INT	S_UDP_45_glucose_c_M_D_INT = S_Cellulose_c_M_D_INT + S_UDP_c_M_D_INT	UDP-glucose = Cellulose_c + UDP	1	0	10000	0.305
1186	R_R01788_c	M	D	INT	S_H2O_c_M_D_INT + S_alpha_45_D_45_Glucose_32_6_45_phosphate_c_M_D_INT = S_Orthophosphate_c_M_D_INT + S_alpha_45_D_45_Glucose_c_M_D_INT	H2O_c + alpha-D-Glucose 6-phosphate_c = Orthophosphate_c + alpha-D-Glucose_c	1	0	10000	0
1187	R_R01788_p	M	D	INT	S_H2O_p_M_D_INT + S_alpha_45_D_45_Glucose_32_6_45_phosphate_p_M_D_INT = S_Orthophosphate_p_M_D_INT + S_alpha_45_D_45_Glucose_p_M_D_INT	H2O_p + alpha-D-Glucose 6-phosphate_p = Orthophosphate_p + alpha-D-Glucose_p	1	0	10000	17.8688
1188	R_R00004_c	M	D	INT	S_H2O_c_M_D_INT + S_Pyrophosphate_c_M_D_INT = 2 S_Orthophosphate_c_M_D_INT	H2O_c + Pyrophosphate_c = 2 Orthophosphate_c	1	0	10000	0
1189	R_R02421_p	M	D	INT	S_ADP_45_glucose_p_M_D_INT = S_ADP_p_M_D_INT + S_Amylose_p_M_D_INT	ADP-glucose = ADP_p + Amylose	1	0	10000	41.5
1190	R_R00951_c	M	D	INT	S_ADP_45_glucose_c_M_D_INT + S_H2O_c_M_D_INT = S_AMP_c_M_D_INT + S_D_45_Glucose_32_1_45_phosphate_c_M_D_INT	ADP-glucose + H2O_c = AMP_c + D-Glucose 1-phosphate	1	0	10000	0
1191	R_R01791_c	M	D	INT	S_Dextrin_c_M_D_INT + S_H2O_c_M_D_INT = 2 S_alpha_45_D_45_Glucose_c_M_D_INT	Dextrin + H2O_c = 2 alpha-D-Glucose_c	1	0	10000	0
1192	R_R01384_c	M	D	INT	S_UDP_45_glucuronate_c_M_D_INT = S_CO2_c_M_D_INT + S_UDP_45_D_45_xylose_c_M_D_INT	UDP-glucuronate = CO2_c + UDP-D-xylose	1	0	10000	0
1193	R_R03928_c	M	D	INT	S_UDP_45_D_45_xylose_c_M_D_INT = S_1_44_4_45_beta_45_D_45_Xylan_c_M_D_INT + S_UDP_c_M_D_INT	UDP-D-xylose = 1,4-beta-D-Xylan + UDP	1	0	10000	0
1194	R_R01433_c	M	D	INT	S_1_44_4_45_beta_45_D_45_Xylan_c_M_D_INT + S_H2O_c_M_D_INT = S_D_45_Xylose_c_M_D_INT	1,4-beta-D-Xylan + H2O_c = D-Xylose_c	1	0	10000	0
1195	R_R01334_p	M	D	INT	S_2_45_Phosphoglycolate_p_M_D_INT + S_H2O_p_M_D_INT = S_Glycolate_p_M_D_INT + S_Orthophosphate_p_M_D_INT	2-Phosphoglycolate + H2O_p = Glycolate_p + Orthophosphate_p	1	0	10000	150
1196	R_R04254_c	M	D	INT	S__40_R_41__45_3_45_Hydroxybutanoyl_45_CoA_c_M_D_INT = S_CoA_c_M_D_INT + S_Poly_45_beta_45_hydroxybutyrate_c_M_D_INT	(R)-3-Hydroxybutanoyl-CoA = CoA_c + Poly-beta-hydroxybutyrate	1	0	10000	0
1197	R_R04254_m	M	D	INT	S__40_R_41__45_3_45_Hydroxybutanoyl_45_CoA_m_M_D_INT = S_CoA_m_M_D_INT + S_Poly_45_beta_45_hydroxybutyrate_m_M_D_INT	(R)-3-Hydroxybutanoyl-CoA = CoA_m + Poly-beta-hydroxybutyrate	1	0	10000	0
1198	R_R04254_p	M	D	INT	S__40_R_41__45_3_45_Hydroxybutanoyl_45_CoA_p_M_D_INT = S_CoA_p_M_D_INT + S_Poly_45_beta_45_hydroxybutyrate_p_M_D_INT	(R)-3-Hydroxybutanoyl-CoA = CoA + Poly-beta-hydroxybutyrate	1	0	10000	0
1199	R_R04254_x	M	D	INT	S__40_R_41__45_3_45_Hydroxybutanoyl_45_CoA_x_M_D_INT = S_CoA_x_M_D_INT + S_Poly_45_beta_45_hydroxybutyrate_x_M_D_INT	(R)-3-Hydroxybutanoyl-CoA = CoA_x + Poly-beta-hydroxybutyrate	1	0	10000	0
1200	R_R00582_c	M	D	INT	S_H2O_c_M_D_INT + S_O_45_Phospho_45_L_45_serine_c_M_D_INT = S_L_45_Serine_c_M_D_INT + S_Orthophosphate_c_M_D_INT	H2O_c + O-Phospho-L-serine = L-Serine_c + Orthophosphate_c	1	0	10000	0
1201	R_R01777_c	M	D	INT	S_L_45_Homoserine_c_M_D_INT + S_Succinyl_45_CoA_c_M_D_INT = S_CoA_c_M_D_INT + S_O_45_Succinyl_45_L_45_homoserine_c_M_D_INT	L-Homoserine + Succinyl-CoA = CoA_c + O-Succinyl-L-homoserine	1	0	10000	0
1202	R_R01290_c	M	D	INT	S_L_45_Homocysteine_c_M_D_INT + S_L_45_Serine_c_M_D_INT = S_H2O_c_M_D_INT + S_L_45_Cystathionine_c_M_D_INT	L-Homocysteine + L-Serine_c = H2O_c + L-Cystathionine	1	0	10000	0.024
1203	R_R03968_c	M	D	INT	S__40_2S_41__45_2_45_Isopropylmalate_c_M_D_INT = S_2_45_Isopropylmaleate_c_M_D_INT + S_H2O_c_M_D_INT	(2S)-2-Isopropylmalate = 2-Isopropylmaleate + H2O_c	0	-10000	10000	0.14
1204	R_R04001_c	M	D	INT	S__40_2R_44_3S_41__45_3_45_Isopropylmalate_c_M_D_INT = S_2_45_Isopropylmaleate_c_M_D_INT + S_H2O_c_M_D_INT	(2R,3S)-3-Isopropylmalate = 2-Isopropylmaleate + H2O_c	0	-10000	10000	-0.14
1205	R_R01652_c	M	D	INT	S__40_2S_41__45_2_45_Isopropyl_45_3_45_oxosuccinate_c_M_D_INT = S_4_45_Methyl_45_2_45_oxopentanoate_c_M_D_INT + S_CO2_c_M_D_INT	(2S)-2-Isopropyl-3-oxosuccinate = 4-Methyl-2-oxopentanoate + CO2_c	1	0	10000	0.14
1206	R_R02021_c	M	D	INT	S_3_45_Phosphoadenylyl_sulfate_c_M_D_INT + S_Thioredoxin_c_M_D_INT = S_Adenosine_32_3_39__44_5_39__45_bisphosphate_c_M_D_INT + S_Oxidized_32_thioredoxin_c_M_D_INT + S_Sulfite_c_M_D_INT	3-Phosphoadenylyl_sulfate + Thioredoxin = Adenosine 3',5'-bisphosphate + Oxidized thioredoxin + Sulfite	1	0	10000	0
1207	R_R02021_p	M	D	INT	S_3_45_Phosphoadenylyl_sulfate_p_M_D_INT + S_Thioredoxin_p_M_D_INT = S_Adenosine_32_3_39__44_5_39__45_bisphosphate_p_M_D_INT + S_Oxidized_32_thioredoxin_p_M_D_INT + S_Sulfite_p_M_D_INT	3-Phosphoadenylyl_sulfate + Thioredoxin = Adenosine 3',5'-bisphosphate + Oxidized thioredoxin + Sulfite	1	0	10000	0
1208	R_R00946_c	M	D	INT	S_5_45_Methyltetrahydrofolate_c_M_D_INT + S_L_45_Homocysteine_c_M_D_INT = S_L_45_Methionine_c_M_D_INT + S_Tetrahydrofolate_c_M_D_INT	5-Methyltetrahydrofolate + L-Homocysteine = L-Methionine + Tetrahydrofolate	1	0	10000	0.162
1209	R_R01001_c	M	D	INT	S_2_45_Oxobutanoate_c_M_D_INT + S_L_45_Cysteine_c_M_D_INT + S_NH3_c_M_D_INT = S_H2O_c_M_D_INT + S_L_45_Cystathionine_c_M_D_INT	2-Oxobutanoate + L-Cysteine + NH3_c = H2O_c + L-Cystathionine	1	0	10000	0
1210	R_R01395_c	M	D	INT	S_ATP_c_M_D_INT + S_Carbamate_c_M_D_INT = S_ADP_c_M_D_INT + S_Carbamoyl_32_phosphate_c_M_D_INT	ATP_c + Carbamate = ADP_c + Carbamoyl phosphate	1	0	10000	0
1211	R_R00245_c	M	D	INT	S_H2O_c_M_D_INT + S_L_45_Glutamate_32_5_45_semialdehyde_c_M_D_INT + S_NAD_43__c_M_D_INT = S_H_43__c_M_D_INT + S_L_45_Glutamate_c_M_D_INT + S_NADH_c_M_D_INT	H2O_c + L-Glutamate 5-semialdehyde + NAD+ = H+_c + L-Glutamate_c + NADH	0	-10000	10000	-0.176
1212	R_R00149_c	M	D	INT	2 S_ATP_c_M_D_INT + S_CO2_c_M_D_INT + S_H2O_c_M_D_INT + S_NH3_c_M_D_INT = 2 S_ADP_c_M_D_INT + S_Carbamoyl_32_phosphate_c_M_D_INT + S_Orthophosphate_c_M_D_INT	2 ATP_c + CO2_c + H2O_c + NH3_c = 2 ADP_c + Carbamoyl phosphate + Orthophosphate_c	0	-10000	10000	2990.99
1213	R_R00149_p	M	D	INT	2 S_ATP_p_M_D_INT + S_CO2_p_M_D_INT + S_H2O_p_M_D_INT + S_NH3_p_M_D_INT = 2 S_ADP_p_M_D_INT + S_Carbamoyl_32_phosphate_p_M_D_INT + S_Orthophosphate_p_M_D_INT	2 ATP_p + CO2_p + H2O_p + NH3_p = 2 ADP_p + Carbamoyl phosphate + Orthophosphate_p	0	-10000	10000	-2990.82
1214	R_RN01_c	M	D	INT	S_L_45_Glutamate_32_5_45_semialdehyde_c_M_D_INT = S__40_S_41__45_1_45_Pyrroline_45_5_45_carboxylate_c_M_D_INT	L-Glutamate 5-semialdehyde = (S)-1-Pyrroline-5-carboxylate	0	-10000	10000	0.01
1215	R_R04365_c	M	D	INT	S_2_44_3_44_4_44_5_45_Tetrahydrodipicolinate_c_M_D_INT + S_H2O_c_M_D_INT + S_Succinyl_45_CoA_c_M_D_INT = S_CoA_c_M_D_INT + S_N_45_Succinyl_45_2_45_L_45_amino_45_6_45_oxoheptanedioate_c_M_D_INT	2,3,4,5-Tetrahydrodipicolinate + H2O_c + Succinyl-CoA = CoA_c + N-Succinyl-2-L-amino-6-oxoheptanedioate	1	0	10000	0
1216	R_R04475_c	M	D	INT	S_L_45_Glutamate_c_M_D_INT + S_N_45_Succinyl_45_2_45_L_45_amino_45_6_45_oxoheptanedioate_c_M_D_INT = S_2_45_Oxoglutarate_c_M_D_INT + S_N_45_Succinyl_45_LL_45_2_44_6_45_diaminoheptanedioate_c_M_D_INT	L-Glutamate_c + N-Succinyl-2-L-amino-6-oxoheptanedioate = 2-Oxoglutarate_c + N-Succinyl-LL-2,6-diaminoheptanedioate	1	0	10000	0
1217	R_R02734_c	M	D	INT	S_H2O_c_M_D_INT + S_N_45_Succinyl_45_LL_45_2_44_6_45_diaminoheptanedioate_c_M_D_INT = S_LL_45_2_44_6_45_Diaminoheptanedioate_c_M_D_INT + S_Succinate_c_M_D_INT	H2O_c + N-Succinyl-LL-2,6-diaminoheptanedioate = LL-2,6-Diaminoheptanedioate + Succinate_c	1	0	10000	0
1218	R_R01071_c	M	D	INT	S_5_45_Phospho_45_alpha_45_D_45_ribose_32_1_45_diphosphate_c_M_D_INT + S_ATP_c_M_D_INT = S_Phosphoribosyl_45_ATP_c_M_D_INT + S_Pyrophosphate_c_M_D_INT	5-Phospho-alpha-D-ribose 1-diphosphate + ATP_c = Phosphoribosyl-ATP + Pyrophosphate_c	1	0	10000	0.026
1219	R_R03013_c	M	D	INT	S_H2O_c_M_D_INT + S_L_45_Histidinol_32_phosphate_c_M_D_INT = S_L_45_Histidinol_c_M_D_INT + S_Orthophosphate_c_M_D_INT	H2O_c + L-Histidinol phosphate = L-Histidinol + Orthophosphate_c	1	0	10000	0.026
1220	R_R03012_c	M	D	INT	S_L_45_Histidinol_c_M_D_INT + S_NAD_43__c_M_D_INT = S_H_43__c_M_D_INT + S_L_45_Histidinal_c_M_D_INT + S_NADH_c_M_D_INT	L-Histidinol + NAD+ = H+_c + L-Histidinal + NADH	1	0	10000	0.026
1221	R_R01163_c	M	D	INT	S_H2O_c_M_D_INT + S_L_45_Histidinal_c_M_D_INT + 2 S_NAD_43__c_M_D_INT = S_H_43__c_M_D_INT + S_L_45_Histidine_c_M_D_INT + 2 S_NADH_c_M_D_INT	H2O_c + L-Histidinal + 2 NAD+ = H+_c + L-Histidine + 2 NADH	1	0	10000	0.026
1222	R_R06847_c	M	D	INT	S_NAD_43__c_M_D_INT + S_Shikimate_c_M_D_INT = S_3_45_Dehydroshikimate_c_M_D_INT + S_H_43__c_M_D_INT + S_NADH_c_M_D_INT	NAD+ + Shikimate = 3-Dehydroshikimate + H+_c + NADH	0	-10000	10000	-10000
1223	R_R01728_c	M	D	INT	S_NAD_43__c_M_D_INT + S_Prephenate_c_M_D_INT = S_3_45__40_4_45_Hydroxyphenyl_41_pyruvate_c_M_D_INT + S_CO2_c_M_D_INT + S_H_43__c_M_D_INT + S_NADH_c_M_D_INT	NAD+ + Prephenate = 3-(4-Hydroxyphenyl)pyruvate + CO2_c + H+_c + NADH	1	0	10000	0.174
1224	R_R03509_c	M	D	INT	S_N_45__40_5_45_Phospho_45_D_45_ribosyl_41_anthranilate_c_M_D_INT = S_1_45__40_2_45_Carboxyphenylamino_41__45_1_39__45_deoxy_45_D_45_ribulose_32_5_39__45_phosphate_c_M_D_INT	N-(5-Phospho-D-ribosyl)anthranilate = 1-(2-Carboxyphenylamino)-1'-deoxy-D-ribulose 5'-phosphate	1	0	10000	0.04
1225	R_R04560_c	M	D	INT	S_1_45__40_5_39__45_Phosphoribosyl_41__45_5_45_amino_45_4_45_imidazolecarboxamide_c_M_D_INT + S_10_45_Formyltetrahydrofolate_c_M_D_INT = S_1_45__40_5_39__45_Phosphoribosyl_41__45_5_45_formamido_45_4_45_imidazolecarboxamide_c_M_D_INT + S_Tetrahydrofolate_c_M_D_INT	1-(5'-Phosphoribosyl)-5-amino-4-imidazolecarboxamide + 10-Formyltetrahydrofolate = 1-(5'-Phosphoribosyl)-5-formamido-4-imidazolecarboxamide + Tetrahydrofolate	1	0	10000	0.0449
1226	R_R01127_c	M	D	INT	S_H2O_c_M_D_INT + S_IMP_c_M_D_INT = S_1_45__40_5_39__45_Phosphoribosyl_41__45_5_45_formamido_45_4_45_imidazolecarboxamide_c_M_D_INT	H2O_c + IMP = 1-(5'-Phosphoribosyl)-5-formamido-4-imidazolecarboxamide	0	-10000	10000	-0.0449
1227	R_R01615_c	M	D	INT	S_NADPH_c_M_D_INT + S_p_45_Coumaroyl_45_CoA_c_M_D_INT = S_4_45_Hydroxycinnamyl_32_aldehyde_c_M_D_INT + S_CoA_c_M_D_INT + S_NADP_43__c_M_D_INT	NADPH + p-Coumaroyl-CoA = 4-Hydroxycinnamyl aldehyde + CoA_c + NADP+	1	0	10000	0.04
1228	R_R03366_c	M	D	INT	S_3_44_4_45_Dihydroxy_45_trans_45_cinnamate_c_M_D_INT + S_S_45_Adenosyl_45_L_45_methionine_c_M_D_INT = S_Ferulate_c_M_D_INT + S_S_45_Adenosyl_45_L_45_homocysteine_c_M_D_INT	3,4-Dihydroxy-trans-cinnamate + S-Adenosyl-L-methionine = Ferulate + S-Adenosyl-L-homocysteine	1	0	10000	0.056
1229	R_R02950_c	M	D	INT	S_4_45_Coumarate_c_M_D_INT + S_Oxygen_c_M_D_INT = S_3_44_4_45_Dihydroxy_45_trans_45_cinnamate_c_M_D_INT + S_H2O_c_M_D_INT	4-Coumarate + Oxygen_c = 3,4-Dihydroxy-trans-cinnamate + H2O_c	1	0	10000	0
1230	R_R02193_c	M	D	INT	S_Feruloyl_45_CoA_c_M_D_INT + S_H_43__c_M_D_INT + S_NADPH_c_M_D_INT = S_CoA_c_M_D_INT + S_Coniferyl_32_aldehyde_c_M_D_INT + S_NADP_43__c_M_D_INT	Feruloyl-CoA + H+_c + NADPH = CoA_c + Coniferyl aldehyde + NADP+	1	0	10000	0.048
1231	R_R07440_c	M	D	INT	S_Ferulate_c_M_D_INT + S_H_43__c_M_D_INT + S_NADPH_c_M_D_INT + S_Oxygen_c_M_D_INT = S_5_45_Hydroxyferulate_c_M_D_INT + S_H2O_c_M_D_INT + S_NADP_43__c_M_D_INT	Ferulate + H+_c + NADPH + Oxygen_c = 5-Hydroxyferulate + H2O_c + NADP+	1	0	10000	0.056
1232	R_R07409_c	M	D	INT	S_Choline_c_M_D_INT + 2 S_H_43__c_M_D_INT + S_Oxygen_c_M_D_INT + 2 S_Reduced_32_ferredoxin_c_M_D_INT = S_Betaine_32_aldehyde_c_M_D_INT + 2 S_H2O_c_M_D_INT + 2 S_Oxidized_32_ferredoxin_c_M_D_INT	Choline + 2 H+_c + Oxygen_c + 2 Reduced ferredoxin = Betaine aldehyde + 2 H2O_c + 2 Oxidized ferredoxin	1	0	10000	0
1233	R_R02379_c	M	D	INT	S_5_45_Hydroxyferulate_c_M_D_INT + S_S_45_Adenosyl_45_L_45_methionine_c_M_D_INT = S_S_45_Adenosyl_45_L_45_homocysteine_c_M_D_INT + S_Sinapate_c_M_D_INT	5-Hydroxyferulate + S-Adenosyl-L-methionine = S-Adenosyl-L-homocysteine + Sinapate	1	0	10000	0.056
1234	R_R02220_c	M	D	INT	S_NADPH_c_M_D_INT + S_Sinapoyl_45_CoA_c_M_D_INT = S_CoA_c_M_D_INT + S_NADP_43__c_M_D_INT + S_Sinapoyl_32_aldehyde_c_M_D_INT	NADPH + Sinapoyl-CoA = CoA_c + NADP+ + Sinapoyl aldehyde	1	0	10000	0.056
1235	R_REner01_p	M	D	INT	3 S_ADP_p_M_D_INT + 2 S_H2O_p_M_D_INT + 2 S_NADP_43__p_M_D_INT + 3 S_Orthophosphate_p_M_D_INT + 8 S_hv_p_M_D_INT = 3 S_ATP_p_M_D_INT + 2 S_H_43__p_M_D_INT + 2 S_NADPH_p_M_D_INT + S_Oxygen_p_M_D_INT	3 ADP_p + 2 H2O_p + 2 NADP+ + 3 Orthophosphate_p + 8 hv_p = 3 ATP_p + 2 H+_p + 2 NADPH + Oxygen_p	1	0	10000	716.639
1236	R_R04428_c	M	D	INT	S__40_3R_41__45_3_45_Hydroxybutanoyl_45__91_acyl_45_carrier_32_protein_93__c_M_D_INT = S_But_45_2_45_enoyl_45__91_acyl_45_carrier_32_protein_93__c_M_D_INT + S_H2O_c_M_D_INT	(3R)-3-Hydroxybutanoyl-[acyl-carrier protein] = But-2-enoyl-[acyl-carrier protein] + H2O_c	0	-10000	10000	0
1237	R_R04428_p	M	D	INT	S__40_3R_41__45_3_45_Hydroxybutanoyl_45__91_acyl_45_carrier_32_protein_93__p_M_D_INT = S_But_45_2_45_enoyl_45__91_acyl_45_carrier_32_protein_93__p_M_D_INT + S_H2O_p_M_D_INT	(3R)-3-Hydroxybutanoyl-[acyl-carrier protein] = But-2-enoyl-[acyl-carrier protein] + H2O_p	0	-10000	10000	0.23
1238	R_R04954_c	M	D	INT	S__40_R_41__45_3_45_Hydroxyhexanoyl_45__91_acp_93__c_M_D_INT = S_H2O_c_M_D_INT + S_trans_45_Hex_45_2_45_enoyl_45__91_acp_93__c_M_D_INT	(R)-3-Hydroxyhexanoyl-[acp] = H2O_c + trans-Hex-2-enoyl-[acp]	0	-10000	10000	0
1239	R_R04954_p	M	D	INT	S__40_R_41__45_3_45_Hydroxyhexanoyl_45__91_acp_93__p_M_D_INT = S_H2O_p_M_D_INT + S_trans_45_Hex_45_2_45_enoyl_45__91_acp_93__p_M_D_INT	(R)-3-Hydroxyhexanoyl-[acp] = H2O_p + trans-Hex-2-enoyl-[acp]	0	-10000	10000	0.23
1240	R_R04537_c	M	D	INT	S__40_3R_41__45_3_45_Hydroxyoctanoyl_45__91_acyl_45_carrier_32_protein_93__c_M_D_INT = S_H2O_c_M_D_INT + S_trans_45_Oct_45_2_45_enoyl_45__91_acp_93__c_M_D_INT	(3R)-3-Hydroxyoctanoyl-[acyl-carrier protein] = H2O_c + trans-Oct-2-enoyl-[acp]	0	-10000	10000	0
1241	R_R04537_p	M	D	INT	S__40_3R_41__45_3_45_Hydroxyoctanoyl_45__91_acyl_45_carrier_32_protein_93__p_M_D_INT = S_H2O_p_M_D_INT + S_trans_45_Oct_45_2_45_enoyl_45__91_acp_93__p_M_D_INT	(3R)-3-Hydroxyoctanoyl-[acyl-carrier protein] = H2O_p + trans-Oct-2-enoyl-[acp]	0	-10000	10000	0.23
1242	R_R04535_c	M	D	INT	S__40_3R_41__45_3_45_Hydroxydecanoyl_45__91_acyl_45_carrier_32_protein_93__c_M_D_INT = S_H2O_c_M_D_INT + S_trans_45_Dec_45_2_45_enoyl_45__91_acp_93__c_M_D_INT	(3R)-3-Hydroxydecanoyl-[acyl-carrier protein] = H2O_c + trans-Dec-2-enoyl-[acp]	0	-10000	10000	0
1243	R_R04535_p	M	D	INT	S__40_3R_41__45_3_45_Hydroxydecanoyl_45__91_acyl_45_carrier_32_protein_93__p_M_D_INT = S_H2O_p_M_D_INT + S_trans_45_Dec_45_2_45_enoyl_45__91_acp_93__p_M_D_INT	(3R)-3-Hydroxydecanoyl-[acyl-carrier protein] = H2O_p + trans-Dec-2-enoyl-[acp]	0	-10000	10000	0.23
1244	R_R04965_c	M	D	INT	S__40_R_41__45_3_45_Hydroxydodecanoyl_45__91_acp_93__c_M_D_INT = S_H2O_c_M_D_INT + S_trans_45_Dodec_45_2_45_enoyl_45__91_acp_93__c_M_D_INT	(R)-3-Hydroxydodecanoyl-[acp] = H2O_c + trans-Dodec-2-enoyl-[acp]	0	-10000	10000	0
1245	R_R04965_p	M	D	INT	S__40_R_41__45_3_45_Hydroxydodecanoyl_45__91_acp_93__p_M_D_INT = S_H2O_p_M_D_INT + S_trans_45_Dodec_45_2_45_enoyl_45__91_acp_93__p_M_D_INT	(R)-3-Hydroxydodecanoyl-[acp] = H2O_p + trans-Dodec-2-enoyl-[acp]	0	-10000	10000	0.23
1246	R_R04568_c	M	D	INT	S__40_3R_41__45_3_45_Hydroxytetradecanoyl_45__91_acyl_45_carrier_32_protein_93__c_M_D_INT = S_H2O_c_M_D_INT + S_trans_45_Tetradec_45_2_45_enoyl_45__91_acp_93__c_M_D_INT	(3R)-3-Hydroxytetradecanoyl-[acyl-carrier protein] = H2O_c + trans-Tetradec-2-enoyl-[acp]	0	-10000	10000	0
1247	R_R04568_p	M	D	INT	S__40_3R_41__45_3_45_Hydroxytetradecanoyl_45__91_acyl_45_carrier_32_protein_93__p_M_D_INT = S_H2O_p_M_D_INT + S_trans_45_Tetradec_45_2_45_enoyl_45__91_acp_93__p_M_D_INT	(3R)-3-Hydroxytetradecanoyl-[acyl-carrier protein] = H2O_p + trans-Tetradec-2-enoyl-[acp]	0	-10000	10000	0.23
1248	R_R04544_c	M	D	INT	S__40_3R_41__45_3_45_Hydroxypalmitoyl_45__91_acyl_45_carrier_32_protein_93__c_M_D_INT = S_H2O_c_M_D_INT + S_trans_45_Hexadec_45_2_45_enoyl_45__91_acp_93__c_M_D_INT	(3R)-3-Hydroxypalmitoyl-[acyl-carrier protein] = H2O_c + trans-Hexadec-2-enoyl-[acp]	0	-10000	10000	0
1249	R_R04544_p	M	D	INT	S__40_3R_41__45_3_45_Hydroxypalmitoyl_45__91_acyl_45_carrier_32_protein_93__p_M_D_INT = S_H2O_p_M_D_INT + S_trans_45_Hexadec_45_2_45_enoyl_45__91_acp_93__p_M_D_INT	(3R)-3-Hydroxypalmitoyl-[acyl-carrier protein] = H2O_p + trans-Hexadec-2-enoyl-[acp]	0	-10000	10000	0.23
1250	R_R01706_c	M	D	INT	S_H2O_c_M_D_INT + S_Hexadecanoyl_45__91_acp_93__c_M_D_INT = S_Acyl_45_carrier_32_protein_c_M_D_INT + S_Hexadecanoic_32_acid_c_M_D_INT	H2O_c + Hexadecanoyl-[acp] = Acyl-carrier protein + Hexadecanoic acid	0	-10000	10000	0
1251	R_R01706_p	M	D	INT	S_H2O_p_M_D_INT + S_Hexadecanoyl_45__91_acp_93__p_M_D_INT = S_Acyl_45_carrier_32_protein_p_M_D_INT + S_Hexadecanoic_32_acid_p_M_D_INT	H2O_p + Hexadecanoyl-[acp] = Acyl-carrier protein + Hexadecanoic acid_p	0	-10000	10000	0.23
1252	R_R04737_x	M	D	INT	S__40_S_41__45_3_45_Hydroxyhexadecanoyl_45_CoA_x_M_D_INT + S_NAD_43__x_M_D_INT = S_3_45_Oxopalmitoyl_45_CoA_x_M_D_INT + S_NADH_x_M_D_INT	(S)-3-Hydroxyhexadecanoyl-CoA + NAD+_x = 3-Oxopalmitoyl-CoA + NADH_x	0	-10000	10000	0
1253	R_R04739_x	M	D	INT	S__40_S_41__45_3_45_Hydroxytetradecanoyl_45_CoA_x_M_D_INT + S_NAD_43__x_M_D_INT = S_3_45_Oxotetradecanoyl_45_CoA_x_M_D_INT + S_NADH_x_M_D_INT	(S)-3-Hydroxytetradecanoyl-CoA + NAD+_x = 3-Oxotetradecanoyl-CoA + NADH_x	0	-10000	10000	0
1254	R_R04741_x	M	D	INT	S__40_S_41__45_3_45_Hydroxydodecanoyl_45_CoA_x_M_D_INT + S_NAD_43__x_M_D_INT = S_3_45_Oxododecanoyl_45_CoA_x_M_D_INT + S_NADH_x_M_D_INT	(S)-3-Hydroxydodecanoyl-CoA + NAD+_x = 3-Oxododecanoyl-CoA + NADH_x	0	-10000	10000	0
1255	R_R04743_x	M	D	INT	S__40_S_41__45_Hydroxydecanoyl_45_CoA_x_M_D_INT + S_NAD_43__x_M_D_INT = S_3_45_Oxodecanoyl_45_CoA_x_M_D_INT + S_NADH_x_M_D_INT	(S)-Hydroxydecanoyl-CoA + NAD+_x = 3-Oxodecanoyl-CoA + NADH_x	0	-10000	10000	0
1256	R_R04745_x	M	D	INT	S__40_S_41__45_Hydroxyoctanoyl_45_CoA_x_M_D_INT + S_NAD_43__x_M_D_INT = S_3_45_Oxooctanoyl_45_CoA_x_M_D_INT + S_NADH_x_M_D_INT	(S)-Hydroxyoctanoyl-CoA + NAD+_x = 3-Oxooctanoyl-CoA + NADH_x	0	-10000	10000	0
1257	R_R04748_x	M	D	INT	S__40_S_41__45_Hydroxyhexanoyl_45_CoA_x_M_D_INT + S_NAD_43__x_M_D_INT = S_3_45_Oxohexanoyl_45_CoA_x_M_D_INT + S_NADH_x_M_D_INT	(S)-Hydroxyhexanoyl-CoA + NAD+_x = 3-Oxohexanoyl-CoA + NADH_x	0	-10000	10000	0
1258	R_R01975_x	M	D	INT	S__40_S_41__45_3_45_Hydroxybutanoyl_45_CoA_x_M_D_INT + S_NAD_43__x_M_D_INT = S_Acetoacetyl_45_CoA_x_M_D_INT + S_NADH_x_M_D_INT	(S)-3-Hydroxybutanoyl-CoA + NAD+_x = Acetoacetyl-CoA + NADH_x	0	-10000	10000	0
1259	R_R07618_m	M	D	INT	S_Enzyme_32_N6_45__40_dihydrolipoyl_41_lysine_m_M_D_INT + S_NAD_43__m_M_D_INT = S_Enzyme_32_N6_45__40_lipoyl_41_lysine_m_M_D_INT + S_H_43__m_M_D_INT + S_NADH_m_M_D_INT	Enzyme N6-(dihydrolipoyl)lysine + NAD+ = Enzyme N6-(lipoyl)lysine + H+_m + NADH	0	-10000	10000	0
1260	R_R00408_c	M	D	INT	S_FAD_c_M_D_INT + S_Succinate_c_M_D_INT = S_FADH2_c_M_D_INT + S_Fumarate_c_M_D_INT	FAD + Succinate_c = FADH2 + Fumarate	0	-10000	10000	0
1261	R_R00408_m	M	D	INT	S_FAD_m_M_D_INT + S_Succinate_m_M_D_INT = S_FADH2_m_M_D_INT + S_Fumarate_m_M_D_INT	FAD + Succinate_m = FADH2 + Fumarate	0	-10000	10000	0
1262	R_RN03_c	M	D	INT	S_Glucose_c_M_D_INT = S_alpha_45_D_45_Glucose_c_M_D_INT	Glucose = alpha-D-Glucose_c	0	-10000	10000	0
1263	R_RN03_p	M	D	INT	S_Glucose_p_M_D_INT = S_alpha_45_D_45_Glucose_p_M_D_INT	Glucose = alpha-D-Glucose_p	0	-10000	10000	0
1264	R_R00009_x	M	D	INT	2 S_H2O2_x_M_D_INT = 2 S_H2O_x_M_D_INT + S_Oxygen_x_M_D_INT	2 H2O2_x = 2 H2O_x + Oxygen_x	1	0	10000	75
1265	R_RN04_m	M	D	INT	2.4 S_ADP_m_M_D_INT + S_H_43__m_M_D_INT + S_NADH_m_M_D_INT + 2.4 S_Orthophosphate_m_M_D_INT + 0.5 S_Oxygen_m_M_D_INT = 2.4 S_ATP_m_M_D_INT + S_H2O_m_M_D_INT + S_NAD_43__m_M_D_INT	2.4 ADP_m + H+_m + NADH + 2.4 Orthophosphate_m + 0.5 Oxygen_m = 2.4 ATP_m + H2O_m + NAD+	1	0	10000	0
1266	R_RN05_m	M	D	INT	1.5 S_ADP_m_M_D_INT + S_FADH2_m_M_D_INT + 1.5 S_Orthophosphate_m_M_D_INT + 0.5 S_Oxygen_m_M_D_INT = 1.5 S_ATP_m_M_D_INT + S_FAD_m_M_D_INT + S_H2O_m_M_D_INT	1.5 ADP_m + FADH2 + 1.5 Orthophosphate_m + 0.5 Oxygen_m = 1.5 ATP_m + FAD + H2O_m	1	0	10000	0
1267	R_R00372_x	M	D	INT	S_2_45_Oxoglutarate_x_M_D_INT + S_Glycine_x_M_D_INT = S_Glyoxylate_x_M_D_INT + S_L_45_Glutamate_x_M_D_INT	2-Oxoglutarate_x + Glycine_x = Glyoxylate + L-Glutamate_x	0	-10000	10000	-75.4654
1268	R_R01388_x	M	D	INT	S_D_45_Glycerate_x_M_D_INT + S_NAD_43__x_M_D_INT = S_H_43__x_M_D_INT + S_Hydroxypyruvate_x_M_D_INT + S_NADH_x_M_D_INT	D-Glycerate_x + NAD+_x = H+_x + Hydroxypyruvate + NADH_x	0	-10000	10000	-74.5346
1269	R_RN06_c	M	D	INT	2 S_Monodehydroascorbate_c_M_D_INT = S_Ascorbate_c_M_D_INT + S_L_45_Dehydroascorbate_c_M_D_INT	2 Monodehydroascorbate_c = Ascorbate_c + L-Dehydroascorbate_c	0	-10000	10000	0
1270	R_R01514_p	M	D	INT	S_ATP_p_M_D_INT + S_D_45_Glycerate_p_M_D_INT = S_3_45_Phospho_45_D_45_glycerate_p_M_D_INT + S_ADP_p_M_D_INT	ATP_p + D-Glycerate_p = 3-Phospho-D-glycerate_p + ADP_p	0	-10000	10000	-31.4839
1271	R_R00093_p	M	D	INT	S_2_45_Oxoglutarate_p_M_D_INT + S_H_43__p_M_D_INT + S_L_45_Glutamine_p_M_D_INT + S_NADH_p_M_D_INT = 2 S_L_45_Glutamate_p_M_D_INT + S_NAD_43__p_M_D_INT	2-Oxoglutarate_p + H+_p + L-Glutamine_p + NADH = 2 L-Glutamate_p + NAD+	1	0	10000	0
1272	R_R01195_p	M	D	INT	S_NADP_43__p_M_D_INT + S_Reduced_32_ferredoxin_p_M_D_INT = S_H_43__p_M_D_INT + S_NADPH_p_M_D_INT + S_Oxidized_32_ferredoxin_p_M_D_INT	NADP+ + Reduced ferredoxin = H+_p + NADPH + Oxidized ferredoxin	0	-10000	10000	-18.1492
1273	R_R05875_p	M	D	INT	S_NAD_43__p_M_D_INT + S_Reduced_32_ferredoxin_p_M_D_INT = S_H_43__p_M_D_INT + S_NADH_p_M_D_INT + S_Oxidized_32_ferredoxin_p_M_D_INT	NAD+ + Reduced ferredoxin = H+_p + NADH + Oxidized ferredoxin	0	-10000	10000	-0.23
1274	R_R07613_c	M	D	INT	S_2_45_Oxoglutarate_c_M_D_INT + S_LL_45_2_44_6_45_Diaminoheptanedioate_c_M_D_INT = S_2_44_3_44_4_44_5_45_Tetrahydrodipicolinate_c_M_D_INT + S_H2O_c_M_D_INT + S_L_45_Glutamate_c_M_D_INT	2-Oxoglutarate_c + LL-2,6-Diaminoheptanedioate = 2,3,4,5-Tetrahydrodipicolinate + H2O_c + L-Glutamate_c	0	-10000	10000	-0.07
1275	R_R01321_c	M	D	INT	S_1_44_2_45_Diacyl_45_sn_45_glycerol_c_M_D_INT + S_CDP_45_choline_c_M_D_INT = S_CMP_c_M_D_INT + S_Phosphatidylcholine_c_M_D_INT	1,2-Diacyl-sn-glycerol + CDP-choline = CMP + Phosphatidylcholine	1	0	10000	0
1276	R_R03361_c	M	D	INT	S_1_45_Phosphatidyl_45_D_45_myo_45_inositol_c_M_D_INT + S_ATP_c_M_D_INT = S_1_45_Phosphatidyl_45_1D_45_myo_45_inositol_32_4_45_phosphate_c_M_D_INT + S_ADP_c_M_D_INT	1-Phosphatidyl-D-myo-inositol + ATP_c = 1-Phosphatidyl-1D-myo-inositol 4-phosphate + ADP_c	1	0	10000	0
1277	R_R04162_c	M	D	INT	S_2_45_Acyl_45_1_45_alkyl_45_sn_45_glycero_45_3_45_phosphate_c_M_D_INT + S_H2O_c_M_D_INT = S_1_45_Alkyl_45_2_45_acylglycerol_c_M_D_INT + S_Orthophosphate_c_M_D_INT	2-Acyl-1-alkyl-sn-glycero-3-phosphate + H2O_c = 1-Alkyl-2-acylglycerol + Orthophosphate_c	1	0	10000	0
1278	R_R03350_c	M	D	INT	S_3_45_Deoxy_45_D_45_manno_45_octulosonate_32_8_45_phosphate_c_M_D_INT + S_H2O_c_M_D_INT = S_3_45_Deoxy_45_D_45_manno_45_octulosonate_c_M_D_INT + S_Orthophosphate_c_M_D_INT	3-Deoxy-D-manno-octulosonate 8-phosphate + H2O_c = 3-Deoxy-D-manno-octulosonate + Orthophosphate_c	1	0	10000	0
1279	R_R07411_c	M	D	INT	S_Heme_c_M_D_INT = S_Heme_32_O_c_M_D_INT	Heme = Heme O	1	0	10000	0
1280	R_R07412_c	M	D	INT	S_Heme_32_O_c_M_D_INT = S_Heme_32_A_c_M_D_INT	Heme O = Heme A	1	0	10000	0
1281	R_R01021_c	M	D	INT	S_ATP_c_M_D_INT + S_Choline_c_M_D_INT = S_ADP_c_M_D_INT + S_Choline_32_phosphate_c_M_D_INT	ATP_c + Choline = ADP_c + Choline phosphate	0	-10000	10000	0
1282	R_R01890_c	M	D	INT	S_CTP_c_M_D_INT + S_Choline_32_phosphate_c_M_D_INT = S_CDP_45_choline_c_M_D_INT + S_Pyrophosphate_c_M_D_INT	CTP_c + Choline phosphate = CDP-choline + Pyrophosphate_c	1	0	10000	0
1283	R_R07377_c	M	D	INT	S_L_45_Serine_c_M_D_INT + S_Phosphatidylcholine_c_M_D_INT = S_Choline_c_M_D_INT + S_Phosphatidylserine_c_M_D_INT	L-Serine_c + Phosphatidylcholine = Choline + Phosphatidylserine	1	0	10000	0
1284	R_R01468_c	M	D	INT	S_ATP_c_M_D_INT + S_Ethanolamine_c_M_D_INT = S_ADP_c_M_D_INT + S_Ethanolamine_32_phosphate_c_M_D_INT	ATP_c + Ethanolamine = ADP_c + Ethanolamine phosphate	1	0	10000	0
1285	R_R02978_c	M	D	INT	S_3_45_Dehydrosphinganine_c_M_D_INT + S_H_43__c_M_D_INT + S_NADPH_c_M_D_INT = S_NADP_43__c_M_D_INT + S_Sphinganine_c_M_D_INT	3-Dehydrosphinganine + H+_c + NADPH = NADP+ + Sphinganine	1	0	10000	0
1286	R_R00158_c	M	D	INT	S_ATP_c_M_D_INT + S_UMP_c_M_D_INT = S_ADP_c_M_D_INT + S_UDP_c_M_D_INT	ATP_c + UMP = ADP_c + UDP	0	-10000	10000	0.0194
1287	R_R01863_c	M	D	INT	S_Inosine_c_M_D_INT + S_Orthophosphate_c_M_D_INT = S_Hypoxanthine_c_M_D_INT + S_alpha_45_D_45_Ribose_32_1_45_phosphate_c_M_D_INT	Inosine + Orthophosphate_c = Hypoxanthine + alpha-D-Ribose 1-phosphate	0	-10000	10000	-10000
1288	R_R01131_c	M	D	INT	S_ATP_c_M_D_INT + S_Inosine_c_M_D_INT = S_ADP_c_M_D_INT + S_IMP_c_M_D_INT	ATP_c + Inosine = ADP_c + IMP	0	-10000	10000	10000
1289	R_R00512_c	M	D	INT	S_ATP_c_M_D_INT + S_CMP_c_M_D_INT = S_ADP_c_M_D_INT + S_CDP_c_M_D_INT	ATP_c + CMP = ADP_c + CDP	0	-10000	10000	0
1290	R_R00662_c	M	D	INT	S_H2O_c_M_D_INT + S_UTP_c_M_D_INT = S_Pyrophosphate_c_M_D_INT + S_UMP_c_M_D_INT	H2O_c + UTP_c = Pyrophosphate_c + UMP	1	0	10000	0
1291	R_R00720_c	M	D	INT	S_H2O_c_M_D_INT + S_ITP_c_M_D_INT = S_IMP_c_M_D_INT + S_Pyrophosphate_c_M_D_INT	H2O_c + ITP = IMP + Pyrophosphate_c	1	0	10000	0
1292	R_R01855_c	M	D	INT	S_H2O_c_M_D_INT + S_dGTP_c_M_D_INT = S_Pyrophosphate_c_M_D_INT + S_dGMP_c_M_D_INT	H2O_c + dGTP_c = Pyrophosphate_c + dGMP	1	0	10000	0
1293	R_R03531_c	M	D	INT	S_H2O_c_M_D_INT + S_dITP_c_M_D_INT = S_2_39__45_Deoxyinosine_32_5_39__45_phosphate_c_M_D_INT + S_Pyrophosphate_c_M_D_INT	H2O_c + dITP = 2'-Deoxyinosine 5'-phosphate + Pyrophosphate_c	1	0	10000	0
1294	R_R00426_c	M	D	INT	S_GTP_c_M_D_INT + S_H2O_c_M_D_INT = S_GMP_c_M_D_INT + S_Pyrophosphate_c_M_D_INT	GTP_c + H2O_c = GMP + Pyrophosphate_c	1	0	10000	0
1295	R_R02720_c	M	D	INT	S_H2O_c_M_D_INT + S_XTP_c_M_D_INT = S_Pyrophosphate_c_M_D_INT + S_Xanthosine_32_5_39__45_phosphate_c_M_D_INT	H2O_c + XTP = Pyrophosphate_c + Xanthosine 5'-phosphate	1	0	10000	0
1296	R_R01665_c	M	D	INT	S_ATP_c_M_D_INT + S_dCMP_c_M_D_INT = S_ADP_c_M_D_INT + S_dCDP_c_M_D_INT	ATP_c + dCMP = ADP_c + dCDP	1	0	10000	0
1297	R_R02029_c	M	D	INT	S_H2O_c_M_D_INT + S_Phosphatidylglycerophosphate_c_M_D_INT = S_Orthophosphate_c_M_D_INT + S_Phosphatidylglycerol_c_M_D_INT	H2O_c + Phosphatidylglycerophosphate = Orthophosphate_c + Phosphatidylglycerol	0	-10000	10000	0
1298	R_R02239_c	M	D	INT	S_H2O_c_M_D_INT + S_Phosphatidate_c_M_D_INT = S_1_44_2_45_Diacyl_45_sn_45_glycerol_c_M_D_INT + S_Orthophosphate_c_M_D_INT	H2O_c + Phosphatidate = 1,2-Diacyl-sn-glycerol + Orthophosphate_c	0	-10000	10000	0
1299	R_R00416_c	M	D	INT	S_N_45_Acetyl_45_alpha_45_D_45_glucosamine_32_1_45_phosphate_c_M_D_INT + S_UTP_c_M_D_INT = S_Pyrophosphate_c_M_D_INT + S_UDP_45_N_45_acetyl_45_D_45_glucosamine_c_M_D_INT	N-Acetyl-alpha-D-glucosamine 1-phosphate + UTP_c = Pyrophosphate_c + UDP-N-acetyl-D-glucosamine	0	-10000	10000	10000
1300	R_R00715_c	M	D	INT	S_H2O_c_M_D_INT + S_N6_45__40_L_45_1_44_3_45_Dicarboxypropyl_41__45_L_45_lysine_c_M_D_INT + S_NAD_43__c_M_D_INT = S_2_45_Oxoglutarate_c_M_D_INT + S_H_43__c_M_D_INT + S_L_45_Lysine_c_M_D_INT + S_NADH_c_M_D_INT	H2O_c + N6-(L-1,3-Dicarboxypropyl)-L-lysine + NAD+ = 2-Oxoglutarate_c + H+_c + L-Lysine + NADH	0	-10000	10000	-1.0827
1301	R_R00716_c	M	D	INT	S_H2O_c_M_D_INT + S_N6_45__40_L_45_1_44_3_45_Dicarboxypropyl_41__45_L_45_lysine_c_M_D_INT + S_NADP_43__c_M_D_INT = S_2_45_Oxoglutarate_c_M_D_INT + S_H_43__c_M_D_INT + S_L_45_Lysine_c_M_D_INT + S_NADPH_c_M_D_INT	H2O_c + N6-(L-1,3-Dicarboxypropyl)-L-lysine + NADP+ = 2-Oxoglutarate_c + H+_c + L-Lysine + NADPH	0	-10000	10000	1.0827
1302	R_R00878_c	M	D	INT	S_alpha_45_D_45_Glucose_c_M_D_INT = S_D_45_Fructose_c_M_D_INT	alpha-D-Glucose_c = D-Fructose	0	-10000	10000	17.8158
1303	R_R02731_c	M	D	INT	S_H2O_c_M_D_INT + S_beta_45_D_45_Fructose_32_2_44_6_45_bisphosphate_c_M_D_INT = S_Orthophosphate_c_M_D_INT + S_beta_45_D_45_Fructose_32_6_45_phosphate_c_M_D_INT	H2O_c + beta-D-Fructose 2,6-bisphosphate = Orthophosphate_c + beta-D-Fructose 6-phosphate	1	0	10000	0
1304	R_R02732_c	M	D	INT	S_ATP_c_M_D_INT + S_beta_45_D_45_Fructose_32_6_45_phosphate_c_M_D_INT = S_ADP_c_M_D_INT + S_beta_45_D_45_Fructose_32_2_44_6_45_bisphosphate_c_M_D_INT	ATP_c + beta-D-Fructose 6-phosphate = ADP_c + beta-D-Fructose 2,6-bisphosphate	1	0	10000	0
1305	R_R00889_c	M	D	INT	S_GDP_45_mannose_c_M_D_INT = S_GDP_45_L_45_galactose_c_M_D_INT	GDP-mannose = GDP-L-galactose	0	-10000	10000	10000
1306	R_R00994_c	M	D	INT	S_2_45_Oxobutanoate_c_M_D_INT + S_CO2_c_M_D_INT + S_H_43__c_M_D_INT + S_NADH_c_M_D_INT = S_D_45_erythro_45_3_45_Methylmalate_c_M_D_INT + S_NAD_43__c_M_D_INT	2-Oxobutanoate + CO2_c + H+_c + NADH = D-erythro-3-Methylmalate + NAD+	0	-10000	10000	0
1307	R_R01068N_p	M	D	INT	S__40_2R_41__45_2_45_Hydroxy_45_3_45__40_phosphonooxy_41__45_propanal_p_M_D_INT + S_Glycerone_32_phosphate_p_M_D_INT = S_D_45_Fructose_32_1_44_6_45_bisphosphate_p_M_D_INT	(2R)-2-Hydroxy-3-(phosphonooxy)-propanal_p + Glycerone phosphate_p = D-Fructose 1,6-bisphosphate	1	0	10000	0
1308	R_R01167_c	M	D	INT	S_L_45_Histidine_c_M_D_INT = S_1H_45_Imidazole_45_4_45_ethanamine_c_M_D_INT + S_CO2_c_M_D_INT	L-Histidine = 1H-Imidazole-4-ethanamine + CO2_c	1	0	10000	0
1309	R_R01184_c	M	D	INT	S_Oxygen_c_M_D_INT + S_myo_45_Inositol_c_M_D_INT = S_D_45_Glucuronate_c_M_D_INT + S_H2O_c_M_D_INT	Oxygen_c + myo-Inositol = D-Glucuronate + H2O_c	1	0	10000	0
1310	R_R01432_c	M	D	INT	S_D_45_Xylose_c_M_D_INT = S_D_45_Xylulose_c_M_D_INT	D-Xylose_c = D-Xylulose	0	-10000	10000	-0.282
1311	R_R01457_c	M	D	INT	S_Desmosterol_c_M_D_INT + S_H_43__c_M_D_INT + S_NADPH_c_M_D_INT = S_Cholesterol_c_M_D_INT + S_NADP_43__c_M_D_INT	Desmosterol + H+_c + NADPH = Cholesterol + NADP+	1	0	10000	0
1312	R_R01639_c	M	D	INT	S_ATP_c_M_D_INT + S_D_45_Xylulose_c_M_D_INT = S_ADP_c_M_D_INT + S_D_45_Xylulose_32_5_45_phosphate_c_M_D_INT	ATP_c + D-Xylulose = ADP_c + D-Xylulose 5-phosphate	0	-10000	10000	-0.282
1313	R_R01724_c	M	D	INT	S_Nicotinate_32_D_45_ribonucleotide_c_M_D_INT + S_Pyrophosphate_c_M_D_INT = S_5_45_Phospho_45_alpha_45_D_45_ribose_32_1_45_diphosphate_c_M_D_INT + S_Nicotinate_c_M_D_INT	Nicotinate D-ribonucleotide + Pyrophosphate_c = 5-Phospho-alpha-D-ribose 1-diphosphate + Nicotinate	0	-10000	10000	0
1314	R_R01941_c	M	D	INT	S_Caffeic_32_aldehyde_c_M_D_INT + S_CoA_c_M_D_INT + S_NADP_43__c_M_D_INT = S_Caffeoyl_45_CoA_c_M_D_INT + S_H_43__c_M_D_INT + S_NADPH_c_M_D_INT	Caffeic aldehyde + CoA_c + NADP+ = Caffeoyl-CoA + H+_c + NADPH	0	-10000	10000	0
1315	R_R02063_c	M	D	INT	S_Geranylgeranyl_32_diphosphate_c_M_D_INT + 3 S_H_43__c_M_D_INT + 3 S_NADPH_c_M_D_INT = 3 S_NADP_43__c_M_D_INT + S_Phytyl_32_diphosphate_c_M_D_INT	Geranylgeranyl diphosphate + 3 H+_c + 3 NADPH = 3 NADP+ + Phytyl diphosphate	1	0	10000	0
1316	R_R02124_c	M	D	INT	S_NAD_43__c_M_D_INT + S_Retinol_c_M_D_INT = S_H_43__c_M_D_INT + S_NADH_c_M_D_INT + S_Retinal_c_M_D_INT	NAD+ + Retinol = H+_c + NADH + Retinal	0	-10000	10000	10000
1317	R_R02313_c	M	D	INT	S_H2O_c_M_D_INT + S_N6_45__40_L_45_1_44_3_45_Dicarboxypropyl_41__45_L_45_lysine_c_M_D_INT + S_NAD_43__c_M_D_INT = S_H_43__c_M_D_INT + S_L_45_2_45_Aminoadipate_32_6_45_semialdehyde_c_M_D_INT + S_L_45_Glutamate_c_M_D_INT + S_NADH_c_M_D_INT	H2O_c + N6-(L-1,3-Dicarboxypropyl)-L-lysine + NAD+ = H+_c + L-2-Aminoadipate 6-semialdehyde + L-Glutamate_c + NADH	0	-10000	10000	0
1318	R_R02413_c	M	D	INT	S_NADP_43__c_M_D_INT + S_Shikimate_c_M_D_INT = S_3_45_Dehydroshikimate_c_M_D_INT + S_H_43__c_M_D_INT + S_NADPH_c_M_D_INT	NADP+ + Shikimate = 3-Dehydroshikimate + H+_c + NADPH	0	-10000	10000	9999.71
1319	R_R03075_c	M	D	INT	S_1_45_O_45_Sinapoyl_45_beta_45_D_45_glucose_c_M_D_INT + S_Choline_c_M_D_INT = S_D_45_Glucose_c_M_D_INT + S_Sinapoylcholine_c_M_D_INT	1-O-Sinapoyl-beta-D-glucose + Choline = D-Glucose + Sinapoylcholine	1	0	10000	0
1320	R_R03323_c	M	D	INT	S__40_S_41__45_Malate_c_M_D_INT + S_1_45_O_45_Sinapoyl_45_beta_45_D_45_glucose_c_M_D_INT = S_D_45_Glucose_c_M_D_INT + S_Sinapoyl_32_malate_c_M_D_INT	(S)-Malate_c + 1-O-Sinapoyl-beta-D-glucose = D-Glucose + Sinapoyl malate	1	0	10000	0
1321	R_R04292_c	M	D	INT	S_Glycerone_32_phosphate_c_M_D_INT + S_Iminoaspartate_c_M_D_INT = 2 S_H2O_c_M_D_INT + S_Orthophosphate_c_M_D_INT + S_Pyridine_45_2_44_3_45_dicarboxylate_c_M_D_INT	Glycerone phosphate_c + Iminoaspartate = 2 H2O_c + Orthophosphate_c + Pyridine-2,3-dicarboxylate	1	0	10000	0
1322	R_R03209_c	M	D	INT	S_6_45_Carboxyhexanoate_c_M_D_INT + S_ATP_c_M_D_INT + S_CoA_c_M_D_INT = S_6_45_Carboxyhexanoyl_45_CoA_c_M_D_INT + S_AMP_c_M_D_INT + S_Pyrophosphate_c_M_D_INT	6-Carboxyhexanoate + ATP_c + CoA_c = 6-Carboxyhexanoyl-CoA + AMP_c + Pyrophosphate_c	1	0	10000	0
1323	R_R03210_c	M	D	INT	S_6_45_Carboxyhexanoyl_45_CoA_c_M_D_INT + S_L_45_Alanine_c_M_D_INT = S_8_45_Amino_45_7_45_oxononanoate_c_M_D_INT + S_CO2_c_M_D_INT + S_CoA_c_M_D_INT	6-Carboxyhexanoyl-CoA + L-Alanine_c = 8-Amino-7-oxononanoate + CO2_c + CoA_c	1	0	10000	0
1324	R_R01078_c	M	D	INT	S_Dethiobiotin_c_M_D_INT + 2 S_S_45_Adenosyl_45_L_45_methionine_c_M_D_INT + S_Sulfur_c_M_D_INT = 2 S_5_39__45_Deoxyadenosine_c_M_D_INT + S_Biotin_c_M_D_INT + 2 S_L_45_Methionine_c_M_D_INT	Dethiobiotin + 2 S-Adenosyl-L-methionine + Sulfur = 2 5'-Deoxyadenosine + Biotin_c + 2 L-Methionine	1	0	10000	0
1325	R_R00428_c	M	D	INT	S_GTP_c_M_D_INT + S_H2O_c_M_D_INT = S_Formamidopyrimidine_32_nucleoside_32_triphosphate_c_M_D_INT	GTP_c + H2O_c = Formamidopyrimidine nucleoside triphosphate	1	0	10000	0
1326	R_R05046_c	M	D	INT	S_Formamidopyrimidine_32_nucleoside_32_triphosphate_c_M_D_INT + S_H2O_c_M_D_INT = S_2_44_5_45_Diaminopyrimidine_32_nucleoside_32_triphosphate_c_M_D_INT + S_Formate_c_M_D_INT	Formamidopyrimidine nucleoside triphosphate + H2O_c = 2,5-Diaminopyrimidine nucleoside triphosphate + Formate	1	0	10000	0
1327	R_R05048_c	M	D	INT	S_2_44_5_45_Diaminopyrimidine_32_nucleoside_32_triphosphate_c_M_D_INT = S_2_44_5_45_Diamino_45_6_45__40_5_39__45_triphosphoryl_45_3_39__44_4_39__45_trihydroxy_45_2_39__45_oxopentyl_41__45_amino_45_4_45_oxopyrimidine_c_M_D_INT	2,5-Diaminopyrimidine nucleoside triphosphate = 2,5-Diamino-6-(5'-triphosphoryl-3',4'-trihydroxy-2'-oxopentyl)-amino-4-oxopyrimidine	1	0	10000	0
1328	R_R04639N_c	M	D	INT	S_2_44_5_45_Diamino_45_6_45__40_5_39__45_triphosphoryl_45_3_39__44_4_39__45_trihydroxy_45_2_39__45_oxopentyl_41__45_amino_45_4_45_oxopyrimidine_c_M_D_INT = S_2_45_Amino_45_4_45_hydroxy_45_6_45__40_erythro_45_1_44_2_44_3_45_trihydroxypropyl_41_dihydropteridine_32_triphosphate_c_M_D_INT + S_H2O_c_M_D_INT	2,5-Diamino-6-(5'-triphosphoryl-3',4'-trihydroxy-2'-oxopentyl)-amino-4-oxopyrimidine = 2-Amino-4-hydroxy-6-(erythro-1,2,3-trihydroxypropyl)dihydropteridine triphosphate + H2O_c	1	0	10000	0
1329	R_R03067_c	M	D	INT	S_2_45_Amino_45_7_44_8_45_dihydro_45_4_45_hydroxy_45_6_45__40_diphosphooxymethyl_41_pteridine_c_M_D_INT + S_4_45_Aminobenzoate_c_M_D_INT = S_Dihydropteroate_c_M_D_INT + S_Pyrophosphate_c_M_D_INT	2-Amino-7,8-dihydro-4-hydroxy-6-(diphosphooxymethyl)pteridine + 4-Aminobenzoate = Dihydropteroate + Pyrophosphate_c	0	-10000	10000	-10000
1330	R_R03503_c	M	D	INT	S_2_45_Amino_45_4_45_hydroxy_45_6_45_hydroxymethyl_45_7_44_8_45_dihydropteridine_c_M_D_INT + S_ATP_c_M_D_INT = S_2_45_Amino_45_7_44_8_45_dihydro_45_4_45_hydroxy_45_6_45__40_diphosphooxymethyl_41_pteridine_c_M_D_INT + S_AMP_c_M_D_INT	2-Amino-4-hydroxy-6-hydroxymethyl-7,8-dihydropteridine + ATP_c = 2-Amino-7,8-dihydro-4-hydroxy-6-(diphosphooxymethyl)pteridine + AMP_c	0	-10000	10000	0
1331	R_R01716_c	M	D	INT	S_Chorismate_c_M_D_INT + S_L_45_Glutamine_c_M_D_INT = S_4_45_Amino_45_4_45_deoxychorismate_c_M_D_INT + S_L_45_Glutamate_c_M_D_INT	Chorismate + L-Glutamine_c = 4-Amino-4-deoxychorismate + L-Glutamate_c	1	0	10000	0
1332	R_R05553_c	M	D	INT	S_4_45_Amino_45_4_45_deoxychorismate_c_M_D_INT = S_4_45_Aminobenzoate_c_M_D_INT + S_Pyruvate_c_M_D_INT	4-Amino-4-deoxychorismate = 4-Aminobenzoate + Pyruvate_c	1	0	10000	0
1333	R_R00089_c	M	D	INT	S_ATP_c_M_D_INT = S_3_39__44_5_39__45_Cyclic_32_AMP_c_M_D_INT + S_Pyrophosphate_c_M_D_INT	ATP_c = 3',5'-Cyclic AMP + Pyrophosphate_c	1	0	10000	0
1334	R_R00103_c	M	D	INT	S_H2O_c_M_D_INT + S_NAD_43__c_M_D_INT = S_AMP_c_M_D_INT + S_Nicotinamide_32_D_45_ribonucleotide_c_M_D_INT	H2O_c + NAD+ = AMP_c + Nicotinamide D-ribonucleotide	1	0	10000	0
1335	R_R00122_c	M	D	INT	S_ADP_c_M_D_INT + S_H2O_c_M_D_INT = S_AMP_c_M_D_INT + S_Orthophosphate_c_M_D_INT	ADP_c + H2O_c = AMP_c + Orthophosphate_c	1	0	10000	0
1336	R_R00155_c	M	D	INT	S_H2O_c_M_D_INT + S_UDP_c_M_D_INT = S_Orthophosphate_c_M_D_INT + S_UMP_c_M_D_INT	H2O_c + UDP = Orthophosphate_c + UMP	1	0	10000	0
1337	R_R00184_c	M	D	INT	S_H2O_c_M_D_INT + S_P1_44_P4_45_Bis_40_5_39__45_adenosyl_41__32_tetraphosphate_c_M_D_INT = S_AMP_c_M_D_INT + S_ATP_c_M_D_INT	H2O_c + P1,P4-Bis(5'-adenosyl) tetraphosphate = AMP_c + ATP_c	1	0	10000	0
1338	R_R00191_c	M	D	INT	S_3_39__44_5_39__45_Cyclic_32_AMP_c_M_D_INT + S_H2O_c_M_D_INT = S_AMP_c_M_D_INT	3',5'-Cyclic AMP + H2O_c = AMP_c	1	0	10000	0
1339	R_R00328_c	M	D	INT	S_GDP_c_M_D_INT + S_H2O_c_M_D_INT = S_GMP_c_M_D_INT + S_Orthophosphate_c_M_D_INT	GDP + H2O_c = GMP + Orthophosphate_c	1	0	10000	0
1340	R_R00335_c	M	D	INT	S_GTP_c_M_D_INT + S_H2O_c_M_D_INT = S_GDP_c_M_D_INT + S_Orthophosphate_c_M_D_INT	GTP_c + H2O_c = GDP + Orthophosphate_c	1	0	10000	0
1341	R_R00434_c	M	D	INT	S_GTP_c_M_D_INT = S_3_39__44_5_39__45_Cyclic_32_GMP_c_M_D_INT + S_Pyrophosphate_c_M_D_INT	GTP_c = 3',5'-Cyclic GMP + Pyrophosphate_c	1	0	10000	0
1342	R_R00507_c	M	D	INT	S_3_45_Phosphoadenylyl_sulfate_c_M_D_INT + S_H2O_c_M_D_INT = S_Adenosine_32_3_39__44_5_39__45_bisphosphate_c_M_D_INT + S_Sulfate_c_M_D_INT	3-Phosphoadenylyl_sulfate + H2O_c = Adenosine 3',5'-bisphosphate + Sulfate_c	1	0	10000	0
1343	R_R00719_c	M	D	INT	S_H2O_c_M_D_INT + S_ITP_c_M_D_INT = S_IDP_c_M_D_INT + S_Orthophosphate_c_M_D_INT	H2O_c + ITP = IDP + Orthophosphate_c	1	0	10000	0
1344	R_R00776_c	M	D	INT	S__40__45__41__45_Ureidoglycolate_c_M_D_INT = S_Glyoxylate_c_M_D_INT + S_Urea_c_M_D_INT	(-)-Ureidoglycolate = Glyoxylate + Urea	1	0	10000	0
1345	R_R00961_c	M	D	INT	S_H2O_c_M_D_INT + S_IDP_c_M_D_INT = S_IMP_c_M_D_INT + S_Orthophosphate_c_M_D_INT	H2O_c + IDP = IMP + Orthophosphate_c	1	0	10000	0
1346	R_R01054_c	M	D	INT	S_ADP_45_ribose_c_M_D_INT + S_H2O_c_M_D_INT = S_AMP_c_M_D_INT + S_D_45_Ribose_32_5_45_phosphate_c_M_D_INT	ADP-ribose + H2O_c = AMP_c + D-Ribose 5-phosphate	1	0	10000	0
1347	R_R01134_c	M	D	INT	S_GMP_c_M_D_INT + S_H_43__c_M_D_INT + S_NADPH_c_M_D_INT = S_IMP_c_M_D_INT + S_NADP_43__c_M_D_INT + S_NH3_c_M_D_INT	GMP + H+_c + NADPH = IMP + NADP+ + NH3_c	1	0	10000	0
1348	R_R01232_c	M	D	INT	S_H2O_c_M_D_INT + S_P1_44_P4_45_Bis_40_5_39__45_guanosyl_41__32_tetraphosphate_c_M_D_INT = S_GMP_c_M_D_INT + S_GTP_c_M_D_INT	H2O_c + P1,P4-Bis(5'-guanosyl) tetraphosphate = GMP + GTP_c	1	0	10000	0
1349	R_R01234_c	M	D	INT	S_3_39__44_5_39__45_Cyclic_32_GMP_c_M_D_INT + S_H2O_c_M_D_INT = S_GMP_c_M_D_INT	3',5'-Cyclic GMP + H2O_c = GMP	1	0	10000	0
1350	R_R01244_c	M	D	INT	S_Adenine_c_M_D_INT + S_H2O_c_M_D_INT = S_Hypoxanthine_c_M_D_INT + S_NH3_c_M_D_INT	Adenine + H2O_c = Hypoxanthine + NH3_c	1	0	10000	0
1351	R_R01245_c	M	D	INT	S_Adenosine_c_M_D_INT + S_H2O_c_M_D_INT = S_Adenine_c_M_D_INT + S_D_45_Ribose_c_M_D_INT	Adenosine + H2O_c = Adenine + D-Ribose	1	0	10000	0
1352	R_R01561_c	M	D	INT	S_Adenosine_c_M_D_INT + S_Orthophosphate_c_M_D_INT = S_Adenine_c_M_D_INT + S_alpha_45_D_45_Ribose_32_1_45_phosphate_c_M_D_INT	Adenosine + Orthophosphate_c = Adenine + alpha-D-Ribose 1-phosphate	0	-10000	10000	9936.69
1353	R_R01676_c	M	D	INT	S_Guanine_c_M_D_INT + S_H2O_c_M_D_INT = S_NH3_c_M_D_INT + S_Xanthine_c_M_D_INT	Guanine + H2O_c = NH3_c + Xanthine	1	0	10000	0
1354	R_R01677_c	M	D	INT	S_Guanosine_c_M_D_INT + S_H2O_c_M_D_INT = S_D_45_Ribose_c_M_D_INT + S_Guanine_c_M_D_INT	Guanosine + H2O_c = D-Ribose + Guanine	1	0	10000	0
1355	R_R01770_c	M	D	INT	S_H2O_c_M_D_INT + S_Inosine_c_M_D_INT = S_D_45_Ribose_c_M_D_INT + S_Hypoxanthine_c_M_D_INT	H2O_c + Inosine = D-Ribose + Hypoxanthine	1	0	10000	0
1356	R_R01967_c	M	D	INT	S_ATP_c_M_D_INT + S_Deoxyguanosine_c_M_D_INT = S_ADP_c_M_D_INT + S_dGMP_c_M_D_INT	ATP_c + Deoxyguanosine = ADP_c + dGMP	1	0	10000	0
1357	R_R01969_c	M	D	INT	S_Deoxyguanosine_c_M_D_INT + S_Orthophosphate_c_M_D_INT = S_2_45_Deoxy_45_D_45_ribose_32_1_45_phosphate_c_M_D_INT + S_Guanine_c_M_D_INT	Deoxyguanosine + Orthophosphate_c = 2-Deoxy-D-ribose 1-phosphate + Guanine	0	-10000	10000	-0.0013
1358	R_R02143_c	M	D	INT	S_H2O_c_M_D_INT + S_Xanthosine_c_M_D_INT = S_D_45_Ribose_c_M_D_INT + S_Xanthine_c_M_D_INT	H2O_c + Xanthosine = D-Ribose + Xanthine	1	0	10000	0
1359	R_R02147_c	M	D	INT	S_Guanosine_c_M_D_INT + S_Orthophosphate_c_M_D_INT = S_Guanine_c_M_D_INT + S_alpha_45_D_45_Ribose_32_1_45_phosphate_c_M_D_INT	Guanosine + Orthophosphate_c = Guanine + alpha-D-Ribose 1-phosphate	0	-10000	10000	0
1360	R_R02297_c	M	D	INT	S_Orthophosphate_c_M_D_INT + S_Xanthosine_c_M_D_INT = S_Xanthine_c_M_D_INT + S_alpha_45_D_45_Ribose_32_1_45_phosphate_c_M_D_INT	Orthophosphate_c + Xanthosine = Xanthine + alpha-D-Ribose 1-phosphate	0	-10000	10000	0
1361	R_R02422_c	M	D	INT	S_Allantoate_c_M_D_INT + S_H2O_c_M_D_INT = S__40__45__41__45_Ureidoglycolate_c_M_D_INT + S_Urea_c_M_D_INT	Allantoate + H2O_c = (-)-Ureidoglycolate + Urea	1	0	10000	0
1362	R_R02425_c	M	D	INT	S__40_S_41__40__43__41__45_Allantoin_c_M_D_INT + S_H2O_c_M_D_INT = S_Allantoate_c_M_D_INT	(S)(+)-Allantoin + H2O_c = Allantoate	1	0	10000	0
1363	R_R02557_c	M	D	INT	S_Deoxyadenosine_c_M_D_INT + S_Orthophosphate_c_M_D_INT = S_2_45_Deoxy_45_D_45_ribose_32_1_45_phosphate_c_M_D_INT + S_Adenine_c_M_D_INT	Deoxyadenosine + Orthophosphate_c = 2-Deoxy-D-ribose 1-phosphate + Adenine	0	-10000	10000	-0.002
1364	R_R02748_c	M	D	INT	S_Deoxyinosine_c_M_D_INT + S_Orthophosphate_c_M_D_INT = S_2_45_Deoxy_45_D_45_ribose_32_1_45_phosphate_c_M_D_INT + S_Hypoxanthine_c_M_D_INT	Deoxyinosine + Orthophosphate_c = 2-Deoxy-D-ribose 1-phosphate + Hypoxanthine	1	0	10000	0
1365	R_R02749_c	M	D	INT	S_2_45_Deoxy_45_D_45_ribose_32_1_45_phosphate_c_M_D_INT = S_2_45_Deoxy_45_D_45_ribose_32_5_45_phosphate_c_M_D_INT	2-Deoxy-D-ribose 1-phosphate = 2-Deoxy-D-ribose 5-phosphate	0	-10000	10000	0
1366	R_R02805_c	M	D	INT	S_H2O_c_M_D_INT + S_P1_44_P4_45_Bis_40_5_39__45_xanthosyl_41__32_tetraphosphate_c_M_D_INT = S_XTP_c_M_D_INT + S_Xanthosine_32_5_39__45_phosphate_c_M_D_INT	H2O_c + P1,P4-Bis(5'-xanthosyl) tetraphosphate = XTP + Xanthosine 5'-phosphate	1	0	10000	0
1367	R_R08002_c	M	D	INT	S_H_43__c_M_D_INT + S_Liquiritigenin_c_M_D_INT + S_NADPH_c_M_D_INT + S_Oxygen_c_M_D_INT = S_Butin_c_M_D_INT + S_H2O_c_M_D_INT + S_NADP_43__c_M_D_INT	H+_c + Liquiritigenin + NADPH + Oxygen_c = Butin + H2O_c + NADP+	1	0	10000	0
1368	R_R08032_c	M	D	INT	S_Garbanzol_c_M_D_INT + S_H_43__c_M_D_INT + S_NADPH_c_M_D_INT + S_Oxygen_c_M_D_INT = S_Fustin_c_M_D_INT + S_H2O_c_M_D_INT + S_NADP_43__c_M_D_INT	Garbanzol + H+_c + NADPH + Oxygen_c = Fustin + H2O_c + NADP+	1	0	10000	0
1369	R_R08051_c	M	D	INT	S_ATP_c_M_D_INT + S_Dimethylallyl_32_diphosphate_c_M_D_INT = S_Isopentenyladenosine_45_5_39__45_triphosphate_c_M_D_INT + S_Pyrophosphate_c_M_D_INT	ATP_c + Dimethylallyl diphosphate = Isopentenyladenosine-5'-triphosphate + Pyrophosphate_c	1	0	10000	0
1370	R_R08052_c	M	D	INT	S_ADP_c_M_D_INT + S_Dimethylallyl_32_diphosphate_c_M_D_INT = S_Isopnetenyladenosine_45_5_39__45_diphosphate_c_M_D_INT + S_Pyrophosphate_c_M_D_INT	ADP_c + Dimethylallyl diphosphate = Isopnetenyladenosine-5'-diphosphate + Pyrophosphate_c	1	0	10000	0
1371	R_R08053_c	M	D	INT	S_Isopentenyladenosine_45_5_39__45_triphosphate_c_M_D_INT + S_Oxygen_c_M_D_INT + S_Reduced_32_flavoprotein_c_M_D_INT = S_H2O_c_M_D_INT + S_Oxidized_32_flavoprotein_c_M_D_INT + S_trans_45_Zeatin_32_riboside_32_triphosphate_c_M_D_INT	Isopentenyladenosine-5'-triphosphate + Oxygen_c + Reduced flavoprotein = H2O_c + Oxidized flavoprotein + trans-Zeatin riboside triphosphate	1	0	10000	0
1372	R_R08054_c	M	D	INT	S_Isopnetenyladenosine_45_5_39__45_diphosphate_c_M_D_INT + S_Oxygen_c_M_D_INT + S_Reduced_32_flavoprotein_c_M_D_INT = S_H2O_c_M_D_INT + S_Oxidized_32_flavoprotein_c_M_D_INT + S_trans_45_Zeatin_32_riboside_32_diphosphate_c_M_D_INT	Isopnetenyladenosine-5'-diphosphate + Oxygen_c + Reduced flavoprotein = H2O_c + Oxidized flavoprotein + trans-Zeatin riboside diphosphate	1	0	10000	0
1373	R_R08055_c	M	D	INT	S_N6_45__40_delta2_45_Isopentenyl_41__45_adenosine_32_5_39__45_monophosphate_c_M_D_INT + S_Oxygen_c_M_D_INT + S_Reduced_32_flavoprotein_c_M_D_INT = S_H2O_c_M_D_INT + S_Oxidized_32_flavoprotein_c_M_D_INT + S_trans_45_Zeatin_32_riboside_32__32_monophosphate_c_M_D_INT	N6-(delta2-Isopentenyl)-adenosine 5'-monophosphate + Oxygen_c + Reduced flavoprotein = H2O_c + Oxidized flavoprotein + trans-Zeatin riboside monophosphate	1	0	10000	0
1374	R_R08075_c	M	D	INT	S_UDP_45_glucose_c_M_D_INT + S_Zeatin_c_M_D_INT = S_UDP_c_M_D_INT + S_trans_45_Zeatin_45_7_45_beta_45_D_45_glucoside_c_M_D_INT	UDP-glucose + Zeatin = UDP + trans-Zeatin-7-beta-D-glucoside	1	0	10000	0
1375	R_R08076_c	M	D	INT	S_Dihydrozeatin_c_M_D_INT + S_UDP_45_glucose_c_M_D_INT = S_Dihydrozeatin_45_O_45_glucoside_c_M_D_INT + S_UDP_c_M_D_INT	Dihydrozeatin + UDP-glucose = Dihydrozeatin-O-glucoside + UDP	1	0	10000	0
1376	R_R08082_c	M	D	INT	S_2_45_Oxoglutarate_c_M_D_INT + S_Oxygen_c_M_D_INT + S_Pinobanksin_c_M_D_INT = S_CO2_c_M_D_INT + S_Galangin_c_M_D_INT + S_H2O_c_M_D_INT + S_Succinate_c_M_D_INT	2-Oxoglutarate_c + Oxygen_c + Pinobanksin = CO2_c + Galangin + H2O_c + Succinate_c	1	0	10000	0
1377	R_R08091_c	M	D	INT	S_7_45_Methyl_45_3_45_oxo_45_6_45_octenoyl_45_CoA_c_M_D_INT + S_CoA_c_M_D_INT = S_5_45_Methylhex_45_4_45_enoyl_45_CoA_c_M_D_INT + S_Acetyl_45_CoA_c_M_D_INT	7-Methyl-3-oxo-6-octenoyl-CoA + CoA_c = 5-Methylhex-4-enoyl-CoA + Acetyl-CoA	1	0	10000	0
1378	R_R08093_c	M	D	INT	S__40_2E_41__45_5_45_Methylhexa_45_2_44_4_45_dienoyl_45_CoA_c_M_D_INT + S_H2O_c_M_D_INT = S_3_45_Hydroxy_45_5_45_methylhex_45_4_45_enoyl_45_CoA_c_M_D_INT	(2E)-5-Methylhexa-2,4-dienoyl-CoA + H2O_c = 3-Hydroxy-5-methylhex-4-enoyl-CoA	1	0	10000	0
1379	R_R08095_c	M	D	INT	S_5_45_Methyl_45_3_45_oxo_45_4_45_hexenoyl_45_CoA_c_M_D_INT + S_CoA_c_M_D_INT = S_3_45_Methylcrotonyl_45_CoA_c_M_D_INT + S_Acetyl_45_CoA_c_M_D_INT	5-Methyl-3-oxo-4-hexenoyl-CoA + CoA_c = 3-Methylcrotonyl-CoA + Acetyl-CoA	1	0	10000	0
1380	R_R08105_c	M	D	INT	S_4_45_Fluorocyclohexadiene_45_cis_44_cis_45_1_44_2_45_diol_c_M_D_INT + S_NAD_43__c_M_D_INT = S_4_45_Fluorocatechol_c_M_D_INT + S_H_43__c_M_D_INT + S_NADH_c_M_D_INT	4-Fluorocyclohexadiene-cis,cis-1,2-diol + NAD+ = 4-Fluorocatechol + H+_c + NADH	1	0	10000	0
1381	R_R08120_c	M	D	INT	S_5_45_Fluoromuconolactone_c_M_D_INT + S_H2O_c_M_D_INT = S_2_45_Maleylacetate_c_M_D_INT + S_Hydrofluoric_32_acid_c_M_D_INT	5-Fluoromuconolactone + H2O_c = 2-Maleylacetate + Hydrofluoric acid	1	0	10000	0
1382	R_R08121_c	M	D	INT	S_4_45_Fluoromuconolactone_c_M_D_INT + S_H2O_c_M_D_INT = S_2_45_Maleylacetate_c_M_D_INT + S_Hydrofluoric_32_acid_c_M_D_INT	4-Fluoromuconolactone + H2O_c = 2-Maleylacetate + Hydrofluoric acid	1	0	10000	0
1383	R_R08157_c	M	D	INT	S_H2O_c_M_D_INT + S_Octanoyl_45__91_acp_93__c_M_D_INT = S_Acyl_45_carrier_32_protein_c_M_D_INT + S_Octanoic_32_acid_c_M_D_INT	H2O_c + Octanoyl-[acp] = Acyl-carrier protein + Octanoic acid	1	0	10000	0
1384	R_R08158_c	M	D	INT	S_Decanoyl_45__91_acp_93__c_M_D_INT + S_H2O_c_M_D_INT = S_Acyl_45_carrier_32_protein_c_M_D_INT + S_Decanoic_32_acid_c_M_D_INT	Decanoyl-[acp] + H2O_c = Acyl-carrier protein + Decanoic acid	1	0	10000	0
1385	R_R08159_c	M	D	INT	S_H2O_c_M_D_INT + S_Tetradecanoyl_45__91_acp_93__c_M_D_INT = S_Acyl_45_carrier_32_protein_c_M_D_INT + S_Tetradecanoic_32_acid_c_M_D_INT	H2O_c + Tetradecanoyl-[acp] = Acyl-carrier protein + Tetradecanoic acid	1	0	10000	0
1386	R_R08161_c	M	D	INT	S_Hexadecanoyl_45__91_acp_93__c_M_D_INT + S_Oxygen_c_M_D_INT + S_Reduced_32_acceptor_c_M_D_INT = S_Acceptor_c_M_D_INT + 2 S_H2O_c_M_D_INT + S_Hexadecenoyl_45__91_acyl_45_carrier_32_protein_93__c_M_D_INT	Hexadecanoyl-[acp] + Oxygen_c + Reduced acceptor = Acceptor + 2 H2O_c + Hexadecenoyl-[acyl-carrier protein]	1	0	10000	0
1387	R_R08162_c	M	D	INT	S_H2O_c_M_D_INT + S_Hexadecenoyl_45__91_acyl_45_carrier_32_protein_93__c_M_D_INT = S__40_9Z_41__45_Hexadecenoic_32_acid_c_M_D_INT + S_Acyl_45_carrier_32_protein_c_M_D_INT	H2O_c + Hexadecenoyl-[acyl-carrier protein] = (9Z)-Hexadecenoic acid + Acyl-carrier protein	1	0	10000	0
1388	R_R08163_c	M	D	INT	S_H2O_c_M_D_INT + S_Octadecanoyl_45__91_acyl_45_carrier_32_protein_93__c_M_D_INT = S_Acyl_45_carrier_32_protein_c_M_D_INT + S_Octadecanoic_32_acid_c_M_D_INT	H2O_c + Octadecanoyl-[acyl-carrier protein] = Acyl-carrier protein + Octadecanoic acid	1	0	10000	0
1389	R_R08165_c	M	D	INT	S_2_45_Oxoglutarate_c_M_D_INT + S_Isochorismate_c_M_D_INT = S_2_45_Succinyl_45_5_45_enolpyruvyl_45_6_45_hydroxy_45_3_45_cyclohexene_45_1_45_carboxylate_c_M_D_INT + S_CO2_c_M_D_INT	2-Oxoglutarate_c + Isochorismate = 2-Succinyl-5-enolpyruvyl-6-hydroxy-3-cyclohexene-1-carboxylate + CO2_c	1	0	10000	0
1390	R_R08174_c	M	D	INT	S_H2O_c_M_D_INT + S_Stearoyl_45_CoA_c_M_D_INT = S_CoA_c_M_D_INT + S_Octadecanoic_32_acid_c_M_D_INT	H2O_c + Stearoyl-CoA = CoA_c + Octadecanoic acid	1	0	10000	0
1391	R_R08175_c	M	D	INT	S_Eicosanoyl_45_CoA_c_M_D_INT + S_H2O_c_M_D_INT = S_CoA_c_M_D_INT + S_Icosanoic_32_acid_c_M_D_INT	Eicosanoyl-CoA + H2O_c = CoA_c + Icosanoic acid	1	0	10000	0
1392	R_R08176_c	M	D	INT	S_H2O_c_M_D_INT + S_Oleoyl_45_CoA_c_M_D_INT = S__40_9Z_41__45_Octadecenoic_32_acid_c_M_D_INT + S_CoA_c_M_D_INT	H2O_c + Oleoyl-CoA = (9Z)-Octadecenoic acid + CoA_c	1	0	10000	0
1393	R_R08177_c	M	D	INT	S_H2O_c_M_D_INT + S_Linoleoyl_45_CoA_c_M_D_INT = S_CoA_c_M_D_INT + S_Linoleate_c_M_D_INT	H2O_c + Linoleoyl-CoA = CoA_c + Linoleate	1	0	10000	0
1394	R_R08178_c	M	D	INT	S__40_9Z_44_12Z_44_15Z_41__45_Octadecatrienoyl_45_CoA_c_M_D_INT + S_H2O_c_M_D_INT = S__40_9Z_44_12Z_44_15Z_41__45_Octadecatrienoic_32_acid_c_M_D_INT + S_CoA_c_M_D_INT	(9Z,12Z,15Z)-Octadecatrienoyl-CoA + H2O_c = (9Z,12Z,15Z)-Octadecatrienoic acid + CoA_c	1	0	10000	0
1395	R_R08179_c	M	D	INT	S__40_5Z_44_8Z_44_11Z_44_14Z_44_17Z_41__45_Icosapentaenoyl_45_CoA_c_M_D_INT + S_H2O_c_M_D_INT = S__40_5Z_44_8Z_44_11Z_44_14Z_44_17Z_41__45_Icosapentaenoic_32_acid_c_M_D_INT + S_CoA_c_M_D_INT	(5Z,8Z,11Z,14Z,17Z)-Icosapentaenoyl-CoA + H2O_c = (5Z,8Z,11Z,14Z,17Z)-Icosapentaenoic acid + CoA_c	1	0	10000	0
1396	R_R08180_c	M	D	INT	S__40_4Z_44_7Z_44_10Z_44_13Z_44_16Z_44_19Z_41__45_Docosahexaenoyl_45_CoA_c_M_D_INT + S_H2O_c_M_D_INT = S__40_4Z_44_7Z_44_10Z_44_13Z_44_16Z_44_19Z_41__45_Docosahexaenoic_32_acid_c_M_D_INT + S_CoA_c_M_D_INT	(4Z,7Z,10Z,13Z,16Z,19Z)-Docosahexaenoyl-CoA + H2O_c = (4Z,7Z,10Z,13Z,16Z,19Z)-Docosahexaenoic acid + CoA_c	1	0	10000	0
1397	R_R08181_c	M	D	INT	S_H2O_c_M_D_INT + S_gamma_45_Linolenoyl_45_CoA_c_M_D_INT = S__40_6Z_44_9Z_44_12Z_41__45_Octadecatrienoic_32_acid_c_M_D_INT + S_CoA_c_M_D_INT	H2O_c + gamma-Linolenoyl-CoA = (6Z,9Z,12Z)-Octadecatrienoic acid + CoA_c	1	0	10000	0
1398	R_R08182_c	M	D	INT	S_8_44_11_44_14_45_Eicosatrienoyl_45_CoA_c_M_D_INT + S_H2O_c_M_D_INT = S__40_8Z_44_11Z_44_14Z_41__45_Icosatrienoic_32_acid_c_M_D_INT + S_CoA_c_M_D_INT	8,11,14-Eicosatrienoyl-CoA + H2O_c = (8Z,11Z,14Z)-Icosatrienoic acid + CoA_c	1	0	10000	0
1399	R_R08183_c	M	D	INT	S_Arachidonyl_45_CoA_c_M_D_INT + S_H2O_c_M_D_INT = S__40_5Z_44_8Z_44_11Z_44_14Z_41__45_Icosatetraenoic_32_acid_c_M_D_INT + S_CoA_c_M_D_INT	Arachidonyl-CoA + H2O_c = (5Z,8Z,11Z,14Z)-Icosatetraenoic acid + CoA_c	1	0	10000	0
1400	R_R08184_c	M	D	INT	S_Docosanoyl_45_CoA_c_M_D_INT + S_H2O_c_M_D_INT = S_CoA_c_M_D_INT + S_Docosanoic_32_acid_c_M_D_INT	Docosanoyl-CoA + H2O_c = CoA_c + Docosanoic acid	1	0	10000	0
1401	R_R08185_c	M	D	INT	S_H2O_c_M_D_INT + S_Tetracosanoyl_45_CoA_c_M_D_INT = S_CoA_c_M_D_INT + S_Tetracosanoic_32_acid_c_M_D_INT	H2O_c + Tetracosanoyl-CoA = CoA_c + Tetracosanoic acid	1	0	10000	0
1402	R_R08186_c	M	D	INT	S_H2O_c_M_D_INT + S_Icosenoyl_45_CoA_c_M_D_INT = S_CoA_c_M_D_INT + S_Icosenoic_32_acid_c_M_D_INT	H2O_c + Icosenoyl-CoA = CoA_c + Icosenoic acid	1	0	10000	0
1403	R_R08187_c	M	D	INT	S_Docosenoyl_45_CoA_c_M_D_INT + S_H2O_c_M_D_INT = S__40_13Z_41__45_Docosenoic_32_acid_c_M_D_INT + S_CoA_c_M_D_INT	Docosenoyl-CoA + H2O_c = (13Z)-Docosenoic acid + CoA_c	1	0	10000	0
1404	R_R08188_c	M	D	INT	S_H2O_c_M_D_INT + S_Tetracosenoyl_45_CoA_c_M_D_INT = S__40_15Z_41__45_Tetracosenoic_32_acid_c_M_D_INT + S_CoA_c_M_D_INT	H2O_c + Tetracosenoyl-CoA = (15Z)-Tetracosenoic acid + CoA_c	1	0	10000	0
1405	R_R08189_c	M	D	INT	S__40_7Z_44_10Z_44_13Z_44_16Z_44_19Z_41__45_Docosapentaenoyl_45_CoA_c_M_D_INT + S_H2O_c_M_D_INT = S__40_7Z_44_10Z_44_13Z_44_16Z_44_19Z_41__45_Docosa_45_7_44_10_44_13_44_16_44_19_45_pentaenoic_32_acid_c_M_D_INT + S_CoA_c_M_D_INT	(7Z,10Z,13Z,16Z,19Z)-Docosapentaenoyl-CoA + H2O_c = (7Z,10Z,13Z,16Z,19Z)-Docosa-7,10,13,16,19-pentaenoic acid + CoA_c	1	0	10000	0
1406	R_R08190_c	M	D	INT	S__40_11Z_44_14Z_41__45_Icosadienoyl_45_CoA_c_M_D_INT + S_H2O_c_M_D_INT = S_CoA_c_M_D_INT + S_Icosadienoic_32_acid_c_M_D_INT	(11Z,14Z)-Icosadienoyl-CoA + H2O_c = CoA_c + Icosadienoic acid	1	0	10000	0
1407	R_R08191_c	M	D	INT	S__40_7Z_44_10Z_44_13Z_44_16Z_41__45_Docosatetraenoyl_45_CoA_c_M_D_INT + S_H2O_c_M_D_INT = S_7_44_10_44_13_44_16_45_Docosatetraenoic_32_acid_c_M_D_INT + S_CoA_c_M_D_INT	(7Z,10Z,13Z,16Z)-Docosatetraenoyl-CoA + H2O_c = 7,10,13,16-Docosatetraenoic acid + CoA_c	1	0	10000	0
1408	R_R08192_c	M	D	INT	S__40_11Z_44_14Z_44_17Z_41__45_Icosatrienoyl_45_CoA_c_M_D_INT + S_H2O_c_M_D_INT = S_CoA_c_M_D_INT + S_Icosatrienoic_32_acid_c_M_D_INT	(11Z,14Z,17Z)-Icosatrienoyl-CoA + H2O_c = CoA_c + Icosatrienoic acid	1	0	10000	0
1409	R_R08193_c	M	D	INT	S_N_45_Acetyl_45_D_45_glucosamine_32_6_45_phosphate_c_M_D_INT = S_N_45_Acetyl_45_alpha_45_D_45_glucosamine_32_1_45_phosphate_c_M_D_INT	N-Acetyl-D-glucosamine 6-phosphate = N-Acetyl-alpha-D-glucosamine 1-phosphate	0	-10000	10000	10000
1410	R_R08221_c	M	D	INT	S_5_39__45_Deoxy_45_5_45_fluorocytidine_c_M_D_INT + S_H2O_c_M_D_INT = S_5_39__45_Deoxy_45_5_45_fluorouridine_c_M_D_INT + S_NH3_c_M_D_INT	5'-Deoxy-5-fluorocytidine + H2O_c = 5'-Deoxy-5-fluorouridine + NH3_c	1	0	10000	0
1411	R_R08227_c	M	D	INT	S_5_44_6_45_Dihydro_45_5_45_fluorouracil_c_M_D_INT + S_H2O_c_M_D_INT = S_alpha_45_Fluoro_45_beta_45_ureidopropionic_32_acid_c_M_D_INT	5,6-Dihydro-5-fluorouracil + H2O_c = alpha-Fluoro-beta-ureidopropionic acid	1	0	10000	0
1412	R_R08228_c	M	D	INT	S_H2O_c_M_D_INT + S_alpha_45_Fluoro_45_beta_45_ureidopropionic_32_acid_c_M_D_INT = S_CO2_c_M_D_INT + S_NH3_c_M_D_INT + S_alpha_45_Fluoro_45_beta_45_alanine_c_M_D_INT	H2O_c + alpha-Fluoro-beta-ureidopropionic acid = CO2_c + NH3_c + alpha-Fluoro-beta-alanine	1	0	10000	0
1413	R_R08231_c	M	D	INT	S_5_45_FU_c_M_D_INT + S_5_45_Phospho_45_alpha_45_D_45_ribose_32_1_45_diphosphate_c_M_D_INT = S_5_45_Fluorouridine_32_monophosphate_c_M_D_INT + S_Pyrophosphate_c_M_D_INT	5-FU + 5-Phospho-alpha-D-ribose 1-diphosphate = 5-Fluorouridine monophosphate + Pyrophosphate_c	1	0	10000	0
1414	R_R08233_c	M	D	INT	S_5_45_Fluorodeoxyuridine_c_M_D_INT + S_ATP_c_M_D_INT = S_5_45_Fluorodeoxyuridine_32_monophosphate_c_M_D_INT + S_ADP_c_M_D_INT	5-Fluorodeoxyuridine + ATP_c = 5-Fluorodeoxyuridine monophosphate + ADP_c	1	0	10000	0
1415	R_R08235_c	M	D	INT	S_6_45_Mercaptopurin_c_M_D_INT + 2 S_H2O_c_M_D_INT + 2 S_Oxygen_c_M_D_INT = S_6_45_Thiourate_c_M_D_INT + 2 S_H2O2_c_M_D_INT	6-Mercaptopurin + 2 H2O_c + 2 Oxygen_c = 6-Thiourate + 2 H2O2	1	0	10000	0
1416	R_R08237_c	M	D	INT	S_5_45_Phospho_45_alpha_45_D_45_ribose_32_1_45_diphosphate_c_M_D_INT + S_6_45_Mercaptopurin_c_M_D_INT = S_6_45_Thioinosine_32_5_39__45_monophosphate_c_M_D_INT + S_Pyrophosphate_c_M_D_INT	5-Phospho-alpha-D-ribose 1-diphosphate + 6-Mercaptopurin = 6-Thioinosine 5'-monophosphate + Pyrophosphate_c	1	0	10000	0
1417	R_R08238_c	M	D	INT	S_5_45_Phospho_45_alpha_45_D_45_ribose_32_1_45_diphosphate_c_M_D_INT + S_6_45_Methylmercaptopurine_c_M_D_INT = S_6_45_Methylthiopurine_32_5_39__45_monophosphate_32_ribonucleotide_c_M_D_INT + S_Pyrophosphate_c_M_D_INT	5-Phospho-alpha-D-ribose 1-diphosphate + 6-Methylmercaptopurine = 6-Methylthiopurine 5'-monophosphate ribonucleotide + Pyrophosphate_c	1	0	10000	0
1418	R_R08240_c	M	D	INT	S_6_45_Thioinosine_32_5_39__45_monophosphate_c_M_D_INT + S_H2O_c_M_D_INT + S_NAD_43__c_M_D_INT = S_6_45_Thioxanthine_32_5_39__45_monophosphate_c_M_D_INT + S_H_43__c_M_D_INT + S_NADH_c_M_D_INT	6-Thioinosine 5'-monophosphate + H2O_c + NAD+ = 6-Thioxanthine 5'-monophosphate + H+_c + NADH	1	0	10000	0
1419	R_R08243_c	M	D	INT	S_6_45_Mercaptopurine_32_ribonucleoside_32_triphosphate_c_M_D_INT + S_H2O_c_M_D_INT = S_6_45_Thioinosine_32_5_39__45_monophosphate_c_M_D_INT + S_Pyrophosphate_c_M_D_INT	6-Mercaptopurine ribonucleoside triphosphate + H2O_c = 6-Thioinosine 5'-monophosphate + Pyrophosphate_c	1	0	10000	0
1420	R_R08244_c	M	D	INT	S_6_45_Thioxanthine_32_5_39__45_monophosphate_c_M_D_INT + S_ATP_c_M_D_INT + S_H2O_c_M_D_INT + S_L_45_Glutamine_c_M_D_INT = S_6_45_Thioguanosine_32_monophosphate_c_M_D_INT + S_AMP_c_M_D_INT + S_L_45_Glutamate_c_M_D_INT + S_Pyrophosphate_c_M_D_INT	6-Thioxanthine 5'-monophosphate + ATP_c + H2O_c + L-Glutamine_c = 6-Thioguanosine monophosphate + AMP_c + L-Glutamate_c + Pyrophosphate_c	1	0	10000	0
1421	R_R08245_c	M	D	INT	S_5_45_Phospho_45_alpha_45_D_45_ribose_32_1_45_diphosphate_c_M_D_INT + S_Thioguanine_c_M_D_INT = S_6_45_Thioguanosine_32_monophosphate_c_M_D_INT + S_Pyrophosphate_c_M_D_INT	5-Phospho-alpha-D-ribose 1-diphosphate + Thioguanine = 6-Thioguanosine monophosphate + Pyrophosphate_c	1	0	10000	0
1422	R_R08266_c	M	D	INT	S_H_43__c_M_D_INT + S_NADPH_c_M_D_INT + S_Oxygen_c_M_D_INT + S_Tamoxifen_c_M_D_INT = S_H2O_c_M_D_INT + S_NADP_43__c_M_D_INT + S_Tamoxifen_32_N_45_oxide_c_M_D_INT	H+_c + NADPH + Oxygen_c + Tamoxifen = H2O_c + NADP+ + Tamoxifen N-oxide	1	0	10000	0
1423	R_R08273_c	M	D	INT	S__40_13Z_44_16Z_41__45_Docosadi_45_13_44_16_45_enoyl_45_CoA_c_M_D_INT + S_H2O_c_M_D_INT = S_13_44_16_45_Docosadienoic_32_acid_c_M_D_INT + S_CoA_c_M_D_INT	(13Z,16Z)-Docosadi-13,16-enoyl-CoA + H2O_c = 13,16-Docosadienoic acid + CoA_c	1	0	10000	0
1424	R_R08280_c	M	D	INT	S_Aldophosphamide_c_M_D_INT + S_Glutathione_c_M_D_INT = S_4_45_Glutathionyl_32_cyclophosphamide_c_M_D_INT + S_H2O_c_M_D_INT	Aldophosphamide + Glutathione = 4-Glutathionyl cyclophosphamide + H2O_c	1	0	10000	0
1425	R_R08281_c	M	D	INT	S_Aldophosphamide_c_M_D_INT + S_H_43__c_M_D_INT + S_NADH_c_M_D_INT = S_Alcophosphamide_c_M_D_INT + S_NAD_43__c_M_D_INT	Aldophosphamide + H+_c + NADH = Alcophosphamide + NAD+	1	0	10000	0
1426	R_R08306_c	M	D	INT	S_2_45_Phenyl_45_1_44_3_45_propanediol_32_monocarbamate_c_M_D_INT + S_NAD_43__c_M_D_INT = S_3_45_Carbamoyl_45_2_45_phenylpropionaldehyde_c_M_D_INT + S_H_43__c_M_D_INT + S_NADH_c_M_D_INT	2-Phenyl-1,3-propanediol monocarbamate + NAD+ = 3-Carbamoyl-2-phenylpropionaldehyde + H+_c + NADH	1	0	10000	0
1427	R_R08310_c	M	D	INT	S_4_45_Hydroxy_45_5_45_phenyltetrahydro_45_1_44_3_45_oxazin_45_2_45_one_c_M_D_INT + S_NAD_43__c_M_D_INT = S_5_45_Phenyl_45_1_44_3_45_oxazinane_45_2_44_4_45_dione_c_M_D_INT + S_H_43__c_M_D_INT + S_NADH_c_M_D_INT	4-Hydroxy-5-phenyltetrahydro-1,3-oxazin-2-one + NAD+ = 5-Phenyl-1,3-oxazinane-2,4-dione + H+_c + NADH	1	0	10000	0
1428	R_R08359_c	M	D	INT	S_Cadaverine_c_M_D_INT + S_S_45_Adenosylmethioninamine_c_M_D_INT = S_5_39__45_Methylthioadenosine_c_M_D_INT + S_Aminopropylcadaverine_c_M_D_INT	Cadaverine + S-Adenosylmethioninamine = 5'-Methylthioadenosine + Aminopropylcadaverine	1	0	10000	0
1429	R_R08363_c	M	D	INT	S_Ribonucleoside_32_diphosphate_c_M_D_INT + S_Tryparedoxin_c_M_D_INT = S_2_39__45_Deoxyribonucleoside_32_diphosphate_c_M_D_INT + S_H2O_c_M_D_INT + S_Tryparedoxin_32_disulfide_c_M_D_INT	Ribonucleoside diphosphate + Tryparedoxin = 2'-Deoxyribonucleoside diphosphate + H2O_c + Tryparedoxin disulfide	1	0	10000	0
1430	R_R08364_c	M	D	INT	S_Ribonucleoside_32_diphosphate_c_M_D_INT + S_Trypanothione_c_M_D_INT = S_2_39__45_Deoxyribonucleoside_32_diphosphate_c_M_D_INT + S_H2O_c_M_D_INT + S_Trypanothione_32_disulfide_c_M_D_INT	Ribonucleoside diphosphate + Trypanothione = 2'-Deoxyribonucleoside diphosphate + H2O_c + Trypanothione disulfide	1	0	10000	0
1431	R_R08379_c	M	D	INT	S_NADP_43__c_M_D_INT + S_Retinol_c_M_D_INT = S_H_43__c_M_D_INT + S_NADPH_c_M_D_INT + S_Retinal_c_M_D_INT	NADP+ + Retinol = H+_c + NADPH + Retinal	0	-10000	10000	-10000
1432	R_R08383_c	M	D	INT	S_9_45_cis_45_Retinol_c_M_D_INT + S_NADP_43__c_M_D_INT = S_9_45_cis_45_Retinal_c_M_D_INT + S_H_43__c_M_D_INT + S_NADPH_c_M_D_INT	9-cis-Retinol + NADP+ = 9-cis-Retinal + H+_c + NADPH	0	-10000	10000	0
1433	R_R07413_c	M	D	INT	S_Digalacturonate_c_M_D_INT + S_H2O_c_M_D_INT = 2 S_D_45_Galacturonate_c_M_D_INT	Digalacturonate + H2O_c = 2 D-Galacturonate	1	0	10000	0
1434	R_R07429_c	M	D	INT	S_Campest_45_4_45_en_45_3_45_one_c_M_D_INT + S_NADPH_c_M_D_INT = S_5alpha_45_Campestan_45_3_45_one_c_M_D_INT + S_NADP_43__c_M_D_INT	Campest-4-en-3-one + NADPH = 5alpha-Campestan-3-one + NADP+	1	0	10000	0
1435	R_R07430_c	M	D	INT	S_6_45_Oxocampestanol_c_M_D_INT + S_NADPH_c_M_D_INT + S_Oxygen_c_M_D_INT = S_Cathasterone_c_M_D_INT + S_H2O_c_M_D_INT + S_NADP_43__c_M_D_INT	6-Oxocampestanol + NADPH + Oxygen_c = Cathasterone + H2O_c + NADP+	1	0	10000	0
1436	R_R07431_c	M	D	INT	S_Cathasterone_c_M_D_INT + S_Oxygen_c_M_D_INT + S_Reduced_32_acceptor_c_M_D_INT = S_Acceptor_c_M_D_INT + S_H2O_c_M_D_INT + S_Teasterone_c_M_D_INT	Cathasterone + Oxygen_c + Reduced acceptor = Acceptor + H2O_c + Teasterone	1	0	10000	0
1437	R_R07436_c	M	D	INT	S_p_45_Coumaroyl_45_CoA_c_M_D_INT = S_Caffeoyl_45_CoA_c_M_D_INT	p-Coumaroyl-CoA = Caffeoyl-CoA	1	0	10000	0.048
1438	R_R07437_c	M	D	INT	S_4_45_Hydroxycinnamyl_32_aldehyde_c_M_D_INT + S_H_43__c_M_D_INT + S_NADPH_c_M_D_INT = S_4_45_Coumaryl_32_alcohol_c_M_D_INT + S_NADP_43__c_M_D_INT	4-Hydroxycinnamyl aldehyde + H+_c + NADPH = 4-Coumaryl alcohol_c + NADP+	1	0	10000	0
1439	R_R07441_c	M	D	INT	S_H2O_c_M_D_INT + S_NAD_43__c_M_D_INT + S_Sinapoyl_32_aldehyde_c_M_D_INT = S_H_43__c_M_D_INT + S_NADH_c_M_D_INT + S_Sinapate_c_M_D_INT	H2O_c + NAD+ + Sinapoyl aldehyde = H+_c + NADH + Sinapate	1	0	10000	0
1440	R_R07442_c	M	D	INT	S_H2O_c_M_D_INT + S_NADP_43__c_M_D_INT + S_Sinapoyl_32_aldehyde_c_M_D_INT = S_H_43__c_M_D_INT + S_NADPH_c_M_D_INT + S_Sinapate_c_M_D_INT	H2O_c + NADP+ + Sinapoyl aldehyde = H+_c + NADPH + Sinapate	1	0	10000	0
1441	R_R07443_c	M	D	INT	S_5_45_Hydroxyconiferyl_32_alcohol_c_M_D_INT = S_5_45_Hydroxy_45_guaiacyl_32_lignin_c_M_D_INT	5-Hydroxyconiferyl alcohol = 5-Hydroxy-guaiacyl lignin	1	0	10000	0
1442	R_R07444_c	M	D	INT	S_Teasterone_c_M_D_INT = S_3_45_Dehydroteasterone_c_M_D_INT	Teasterone = 3-Dehydroteasterone	0	-10000	10000	0
1443	R_R07445_c	M	D	INT	S_Campesterol_c_M_D_INT + S_NADPH_c_M_D_INT + S_Oxygen_c_M_D_INT = S_22alpha_45_Hydroxy_45_campesterol_c_M_D_INT + S_H2O_c_M_D_INT + S_NADP_43__c_M_D_INT	Campesterol + NADPH + Oxygen_c = 22alpha-Hydroxy-campesterol + H2O_c + NADP+	1	0	10000	0
1444	R_R07447_c	M	D	INT	S_22alpha_45_Hydroxy_45_campest_45_4_45_en_45_3_45_one_c_M_D_INT + S_NADPH_c_M_D_INT = S_22alpha_45_Hydroxy_45_5alpha_45_campestan_45_3_45_one_c_M_D_INT + S_NADP_43__c_M_D_INT	22alpha-Hydroxy-campest-4-en-3-one + NADPH = 22alpha-Hydroxy-5alpha-campestan-3-one + NADP+	1	0	10000	0
1445	R_R07448_c	M	D	INT	S_6_45_Deoxocathasterone_c_M_D_INT + S_Oxygen_c_M_D_INT = S_6_45_Deoxoteasterone_c_M_D_INT + S_H2O_c_M_D_INT	6-Deoxocathasterone + Oxygen_c = 6-Deoxoteasterone + H2O_c	1	0	10000	0
1446	R_R07449_c	M	D	INT	S_6_45_Deoxoteasterone_c_M_D_INT = S_3_45_Dehydro_45_6_45_deoxoteasterone_c_M_D_INT	6-Deoxoteasterone = 3-Dehydro-6-deoxoteasterone	0	-10000	10000	0
1447	R_R07450_c	M	D	INT	S_6_45_Deoxocastasterone_c_M_D_INT + S_Oxygen_c_M_D_INT = S_6alpha_45_Hydroxy_45_castasterone_c_M_D_INT + S_H2O_c_M_D_INT	6-Deoxocastasterone + Oxygen_c = 6alpha-Hydroxy-castasterone + H2O_c	1	0	10000	0
1448	R_R07451_c	M	D	INT	S_6alpha_45_Hydroxy_45_castasterone_c_M_D_INT = S_Castasterone_c_M_D_INT	6alpha-Hydroxy-castasterone = Castasterone	1	0	10000	0
1449	R_R07452_c	M	D	INT	S_Campest_45_4_45_en_45_3_45_one_c_M_D_INT + S_NADPH_c_M_D_INT + S_Oxygen_c_M_D_INT = S_22alpha_45_Hydroxy_45_campest_45_4_45_en_45_3_45_one_c_M_D_INT + S_H2O_c_M_D_INT + S_NADP_43__c_M_D_INT	Campest-4-en-3-one + NADPH + Oxygen_c = 22alpha-Hydroxy-campest-4-en-3-one + H2O_c + NADP+	1	0	10000	0
1450	R_R07453_c	M	D	INT	S_5alpha_45_Campestan_45_3_45_one_c_M_D_INT + S_NADPH_c_M_D_INT + S_Oxygen_c_M_D_INT = S_22alpha_45_Hydroxy_45_5alpha_45_campestan_45_3_45_one_c_M_D_INT + S_H2O_c_M_D_INT + S_NADP_43__c_M_D_INT	5alpha-Campestan-3-one + NADPH + Oxygen_c = 22alpha-Hydroxy-5alpha-campestan-3-one + H2O_c + NADP+	1	0	10000	0
1451	R_R07454_c	M	D	INT	S_Campestanol_c_M_D_INT + S_NADPH_c_M_D_INT + S_Oxygen_c_M_D_INT = S_6_45_Deoxocathasterone_c_M_D_INT + S_H2O_c_M_D_INT + S_NADP_43__c_M_D_INT	Campestanol + NADPH + Oxygen_c = 6-Deoxocathasterone + H2O_c + NADP+	1	0	10000	0
1452	R_R07455_c	M	D	INT	S_6_45_Deoxoteasterone_c_M_D_INT + S_Oxygen_c_M_D_INT = S_H2O_c_M_D_INT + S_Teasterone_c_M_D_INT	6-Deoxoteasterone + Oxygen_c = H2O_c + Teasterone	1	0	10000	0
1453	R_R07457_c	M	D	INT	S_3_45_Dehydro_45_6_45_deoxoteasterone_c_M_D_INT + S_Oxygen_c_M_D_INT = S_3_45_Dehydroteasterone_c_M_D_INT + S_H2O_c_M_D_INT	3-Dehydro-6-deoxoteasterone + Oxygen_c = 3-Dehydroteasterone + H2O_c	1	0	10000	0
1454	R_R07458_c	M	D	INT	S_6_45_Deoxotyphasterol_c_M_D_INT + S_Oxygen_c_M_D_INT = S_H2O_c_M_D_INT + S_Typhasterol_c_M_D_INT	6-Deoxotyphasterol + Oxygen_c = H2O_c + Typhasterol	1	0	10000	0
1455	R_R07460_c	M	D	INT	S_C15811_c_M_D_INT + S_L_45_Cysteine_c_M_D_INT = S_C15812_c_M_D_INT + S_L_45_Alanine_c_M_D_INT	C15811 + L-Cysteine = C15812 + L-Alanine_c	1	0	10000	0
1456	R_R07481_c	M	D	INT	S_Cycloartenol_c_M_D_INT + S_S_45_Adenosyl_45_L_45_methionine_c_M_D_INT = S_24_45_Methylenecycloartanol_c_M_D_INT + S_S_45_Adenosyl_45_L_45_homocysteine_c_M_D_INT	Cycloartenol + S-Adenosyl-L-methionine = 24-Methylenecycloartanol + S-Adenosyl-L-homocysteine	1	0	10000	0
1457	R_R07483_c	M	D	INT	S_4alpha_45_Methyl_45_5alpha_45_ergosta_45_8_44_14_44_24_40_28_41__45_trien_45_3beta_45_ol_c_M_D_INT + S_H_43__c_M_D_INT + S_NADPH_c_M_D_INT = S_4alpha_45_Methylfecosterol_c_M_D_INT + S_NADP_43__c_M_D_INT	4alpha-Methyl-5alpha-ergosta-8,14,24(28)-trien-3beta-ol + H+_c + NADPH = 4alpha-Methylfecosterol + NADP+	1	0	10000	0
1458	R_R07484_c	M	D	INT	S_4alpha_45_Methylfecosterol_c_M_D_INT = S_24_45_Methylene_32_lophenol_c_M_D_INT	4alpha-Methylfecosterol = 24-Methylene lophenol	1	0	10000	0
1459	R_R07486_c	M	D	INT	S_delta7_45_Avenasterol_c_M_D_INT = S_5_45_Dehydroavenasterol_c_M_D_INT	delta7-Avenasterol = 5-Dehydroavenasterol	1	0	10000	0
1460	R_R07487_c	M	D	INT	S_5_45_Dehydroavenasterol_c_M_D_INT = S_Isofucosterol_c_M_D_INT	5-Dehydroavenasterol = Isofucosterol	1	0	10000	0
1461	R_R07488_c	M	D	INT	S_H_43__c_M_D_INT + S_Isofucosterol_c_M_D_INT + S_NADPH_c_M_D_INT = S_NADP_43__c_M_D_INT + S_Sitosterol_c_M_D_INT	H+_c + Isofucosterol + NADPH = NADP+ + Sitosterol	1	0	10000	0
1462	R_R07489_c	M	D	INT	S_Sitosterol_c_M_D_INT = S_Stigmasterol_c_M_D_INT	Sitosterol = Stigmasterol	1	0	10000	0
1463	R_R07491_c	M	D	INT	S_Episterol_c_M_D_INT = S_5_45_Dehydroepisterol_c_M_D_INT	Episterol = 5-Dehydroepisterol	1	0	10000	0
1464	R_R07492_c	M	D	INT	S_5_45_Dehydroepisterol_c_M_D_INT = S_24_45_Methylenecholesterol_c_M_D_INT	5-Dehydroepisterol = 24-Methylenecholesterol	1	0	10000	0
1465	R_R07493_c	M	D	INT	S_24_45_Methylenecholesterol_c_M_D_INT + S_H_43__c_M_D_INT + S_NADPH_c_M_D_INT = S_Campesterol_c_M_D_INT + S_NADP_43__c_M_D_INT	24-Methylenecholesterol + H+_c + NADPH = Campesterol + NADP+	1	0	10000	0
1466	R_R07498_c	M	D	INT	S_H_43__c_M_D_INT + S_NADPH_c_M_D_INT + S_Zymosterol_c_M_D_INT = S_5alpha_45_Cholest_45_8_45_en_45_3beta_45_ol_c_M_D_INT + S_NADP_43__c_M_D_INT	H+_c + NADPH + Zymosterol = 5alpha-Cholest-8-en-3beta-ol + NADP+	1	0	10000	0
1467	R_R07499_c	M	D	INT	S_14_45_Demethyllanosterol_c_M_D_INT + S_H_43__c_M_D_INT + S_NADPH_c_M_D_INT = S_4_44_4_45_Dimethyl_45_5alpha_45_cholesta_45_8_45_en_45_3beta_45_ol_c_M_D_INT + S_NADP_43__c_M_D_INT	14-Demethyllanosterol + H+_c + NADPH = 4,4-Dimethyl-5alpha-cholesta-8-en-3beta-ol + NADP+	1	0	10000	0
1468	R_R07500_c	M	D	INT	S_Homogentisate_c_M_D_INT + S_Phytyl_32_diphosphate_c_M_D_INT = S_2_45_Methyl_45_6_45_phytylquinol_c_M_D_INT + S_CO2_c_M_D_INT + S_Pyrophosphate_c_M_D_INT	Homogentisate + Phytyl diphosphate = 2-Methyl-6-phytylquinol + CO2_c + Pyrophosphate_c	1	0	10000	0
1469	R_R07502_c	M	D	INT	S_2_44_3_45_Dimethyl_45_5_45_phytylquinol_c_M_D_INT = S_gamma_45_Tocopherol_c_M_D_INT	2,3-Dimethyl-5-phytylquinol = gamma-Tocopherol	1	0	10000	0
1470	R_R07503_c	M	D	INT	S_2_45_Methyl_45_6_45_phytylquinol_c_M_D_INT = S_delta_45_Tocopherol_c_M_D_INT	2-Methyl-6-phytylquinol = delta-Tocopherol	1	0	10000	0
1471	R_R07504_c	M	D	INT	S_S_45_Adenosyl_45_L_45_methionine_c_M_D_INT + S_delta_45_Tocopherol_c_M_D_INT = S_S_45_Adenosyl_45_L_45_homocysteine_c_M_D_INT + S_beta_45_Tocopherol_c_M_D_INT	S-Adenosyl-L-methionine + delta-Tocopherol = S-Adenosyl-L-homocysteine + beta-Tocopherol	1	0	10000	0
1472	R_R07507_c	M	D	INT	S_7_45_Dehydrodesmosterol_c_M_D_INT + S_H_43__c_M_D_INT + S_NADPH_c_M_D_INT = S_Cholesta_45_5_44_7_45_dien_45_3beta_45_ol_c_M_D_INT + S_NADP_43__c_M_D_INT	7-Dehydrodesmosterol + H+_c + NADPH = Cholesta-5,7-dien-3beta-ol + NADP+	1	0	10000	0
1473	R_R07509_c	M	D	INT	S_14_45_Demethyllanosterol_c_M_D_INT + 3 S_H_43__c_M_D_INT + 3 S_NADPH_c_M_D_INT + 3 S_Oxygen_c_M_D_INT = S_4alpha_45_Methylzymosterol_45_4_45_carboxylate_c_M_D_INT + 4 S_H2O_c_M_D_INT + 3 S_NADP_43__c_M_D_INT	14-Demethyllanosterol + 3 H+_c + 3 NADPH + 3 Oxygen_c = 4alpha-Methylzymosterol-4-carboxylate + 4 H2O_c + 3 NADP+	1	0	10000	0
1474	R_R07530_c	M	D	INT	S_alpha_45_Carotene_c_M_D_INT = S_Zeinoxanthin_c_M_D_INT	alpha-Carotene = Zeinoxanthin	1	0	10000	0
1475	R_R07531_c	M	D	INT	S_Zeinoxanthin_c_M_D_INT = S_Lutein_c_M_D_INT	Zeinoxanthin = Lutein	1	0	10000	0
1476	R_R07554_c	M	D	INT	S__40_2_39_S_41__45_Deoxymyxol_32_2_39__45__40_2_44_4_45_di_45_O_45_methyl_45_alpha_45_L_45_fucoside_41__c_M_D_INT = S__40_3R_44_2_39_S_41__45_Myxol_32_2_39__45__40_2_44_4_45_di_45_O_45_methyl_45_alpha_45_L_45_fucoside_41__c_M_D_INT	(2'S)-Deoxymyxol 2'-(2,4-di-O-methyl-alpha-L-fucoside) = (3R,2'S)-Myxol 2'-(2,4-di-O-methyl-alpha-L-fucoside)	1	0	10000	0
1477	R_R07556_c	M	D	INT	S__40_2_39_S_41__45_Deoxymyxol_32_2_39__45_alpha_45_L_45_fucoside_c_M_D_INT = S__40_3R_44_2_39_S_41__45_Myxol_32_2_39__45_alpha_45_L_45_fucoside_c_M_D_INT	(2'S)-Deoxymyxol 2'-alpha-L-fucoside = (3R,2'S)-Myxol 2'-alpha-L-fucoside	1	0	10000	0
1478	R_R07558_c	M	D	INT	S_beta_45_Carotene_c_M_D_INT = S_beta_45_Cryptoxanthin_c_M_D_INT	beta-Carotene = beta-Cryptoxanthin	1	0	10000	0
1479	R_R07559_c	M	D	INT	S_beta_45_Cryptoxanthin_c_M_D_INT = S_Zeaxanthin_c_M_D_INT	beta-Cryptoxanthin = Zeaxanthin	1	0	10000	0
1480	R_R07561_c	M	D	INT	S_Echinenone_c_M_D_INT = S_3_39__45_Hydroxyechinenone_c_M_D_INT	Echinenone = 3'-Hydroxyechinenone	1	0	10000	0
1481	R_R07562_c	M	D	INT	S_Echinenone_c_M_D_INT = S_3_45_Hydroxyechinenone_c_M_D_INT	Echinenone = 3-Hydroxyechinenone	1	0	10000	0
1482	R_R07568_c	M	D	INT	S_Canthaxanthin_c_M_D_INT = S_Phoenicoxanthin_c_M_D_INT	Canthaxanthin = Phoenicoxanthin	1	0	10000	0
1483	R_R07569_c	M	D	INT	S_3_39__45_Hydroxyechinenone_c_M_D_INT = S_Adonixanthin_c_M_D_INT	3'-Hydroxyechinenone = Adonixanthin	1	0	10000	0
1484	R_R07570_c	M	D	INT	S_3_45_Hydroxyechinenone_c_M_D_INT = S_Adonixanthin_c_M_D_INT	3-Hydroxyechinenone = Adonixanthin	1	0	10000	0
1485	R_R07572_c	M	D	INT	S_Phoenicoxanthin_c_M_D_INT = S_Astaxanthin_c_M_D_INT	Phoenicoxanthin = Astaxanthin	1	0	10000	0
1486	R_R07599_c	M	D	INT	S_3_45_Methyl_45_2_45_oxobutanoic_32_acid_c_M_D_INT + S_Thiamin_32_diphosphate_c_M_D_INT = S_2_45_Methyl_45_1_45_hydroxypropyl_45_ThPP_c_M_D_INT + S_CO2_c_M_D_INT	3-Methyl-2-oxobutanoic acid + Thiamin diphosphate_c = 2-Methyl-1-hydroxypropyl-ThPP + CO2_c	1	0	10000	0
1487	R_R07600_c	M	D	INT	S_2_45_Methyl_45_1_45_hydroxypropyl_45_ThPP_c_M_D_INT + S_Enzyme_32_N6_45__40_lipoyl_41_lysine_c_M_D_INT = S_Thiamin_32_diphosphate_c_M_D_INT + S__91_Dihydrolipoyllysine_45_residue_32__40_2_45_methylpropanoyl_41_transferase_93__32_S_45__40_2_45_methylpropanoyl_41_dihydrolipoyllysine_c_M_D_INT	2-Methyl-1-hydroxypropyl-ThPP + Enzyme N6-(lipoyl)lysine = Thiamin diphosphate_c + [Dihydrolipoyllysine-residue (2-methylpropanoyl)transferase] S-(2-methylpropanoyl)dihydrolipoyllysine	1	0	10000	0
1488	R_R07601_c	M	D	INT	S_4_45_Methyl_45_2_45_oxopentanoate_c_M_D_INT + S_Thiamin_32_diphosphate_c_M_D_INT = S_3_45_Methyl_45_1_45_hydroxybutyl_45_ThPP_c_M_D_INT + S_CO2_c_M_D_INT	4-Methyl-2-oxopentanoate + Thiamin diphosphate_c = 3-Methyl-1-hydroxybutyl-ThPP + CO2_c	1	0	10000	0
1489	R_R07602_c	M	D	INT	S_3_45_Methyl_45_1_45_hydroxybutyl_45_ThPP_c_M_D_INT + S_Enzyme_32_N6_45__40_lipoyl_41_lysine_c_M_D_INT = S_Thiamin_32_diphosphate_c_M_D_INT + S__91_Dihydrolipoyllysine_45_residue_32__40_2_45_methylpropanoyl_41_transferase_93__32_S_45__40_3_45_methylbutanoyl_41_dihydrolipoyllysine_c_M_D_INT	3-Methyl-1-hydroxybutyl-ThPP + Enzyme N6-(lipoyl)lysine = Thiamin diphosphate_c + [Dihydrolipoyllysine-residue (2-methylpropanoyl)transferase] S-(3-methylbutanoyl)dihydrolipoyllysine	1	0	10000	0
1490	R_R07603_c	M	D	INT	S__40_S_41__45_3_45_Methyl_45_2_45_oxopentanoic_32_acid_c_M_D_INT + S_Thiamin_32_diphosphate_c_M_D_INT = S_2_45_Methyl_45_1_45_hydroxybutyl_45_ThPP_c_M_D_INT + S_CO2_c_M_D_INT	(S)-3-Methyl-2-oxopentanoic acid + Thiamin diphosphate_c = 2-Methyl-1-hydroxybutyl-ThPP + CO2_c	1	0	10000	0
1491	R_R07604_c	M	D	INT	S_2_45_Methyl_45_1_45_hydroxybutyl_45_ThPP_c_M_D_INT + S_Enzyme_32_N6_45__40_lipoyl_41_lysine_c_M_D_INT = S_Thiamin_32_diphosphate_c_M_D_INT + S__91_Dihydrolipoyllysine_45_residue_32__40_2_45_methylpropanoyl_41_transferase_93__32_S_45__40_2_45_methylbutanoyl_41_dihydrolipoyllysine_c_M_D_INT	2-Methyl-1-hydroxybutyl-ThPP + Enzyme N6-(lipoyl)lysine = Thiamin diphosphate_c + [Dihydrolipoyllysine-residue (2-methylpropanoyl)transferase] S-(2-methylbutanoyl)dihydrolipoyllysine	1	0	10000	0
1492	R_R07672_c	M	D	INT	S_GDP_45_mannose_c_M_D_INT = S_GDP_45_L_45_gulose_c_M_D_INT	GDP-mannose = GDP-L-gulose	0	-10000	10000	-10000
1493	R_R07673_c	M	D	INT	S_GDP_45_L_45_gulose_c_M_D_INT = S_GDP_45_L_45_galactose_c_M_D_INT	GDP-L-gulose = GDP-L-galactose	0	-10000	10000	-10000
1494	R_R07674_c	M	D	INT	S_H2O_c_M_D_INT + S_L_45_Galactose_32_1_45_phosphate_c_M_D_INT = S_L_45_Galactose_c_M_D_INT + S_Orthophosphate_c_M_D_INT	H2O_c + L-Galactose 1-phosphate = L-Galactose + Orthophosphate_c	1	0	10000	0
1495	R_R07675_c	M	D	INT	S_L_45_Galactose_c_M_D_INT + S_NAD_43__c_M_D_INT = S_H_43__c_M_D_INT + S_L_45_Galactono_45_1_44_4_45_lactone_c_M_D_INT + S_NADH_c_M_D_INT	L-Galactose + NAD+ = H+_c + L-Galactono-1,4-lactone + NADH	1	0	10000	0
1496	R_R07678_c	M	D	INT	S_GDP_45_L_45_galactose_c_M_D_INT + S_Orthophosphate_c_M_D_INT = S_GDP_c_M_D_INT + S_L_45_Galactose_32_1_45_phosphate_c_M_D_INT	GDP-L-galactose + Orthophosphate_c = GDP + L-Galactose 1-phosphate	1	0	10000	0
1497	R_R07679N_c	M	D	INT	S_Ascorbate_c_M_D_INT + 2 S_Ferricytochrome_32_c_c_M_D_INT = 2 S_Ferrocytochrome_32_c_c_M_D_INT + 2 S_H_43__c_M_D_INT + S_L_45_Dehydroascorbate_c_M_D_INT	Ascorbate_c + 2 Ferricytochrome c = 2 Ferrocytochrome c + 2 H+_c + L-Dehydroascorbate_c	1	0	10000	0
1498	R_R07687_c	M	D	INT	S_Anthracene_c_M_D_INT + 2 S_H_43__c_M_D_INT + S_Oxygen_c_M_D_INT + 2 S_e_45__c_M_D_INT = S_Anthracene_45_9_44_10_45_dihydrodiol_c_M_D_INT	Anthracene + 2 H+_c + Oxygen_c + 2 e- = Anthracene-9,10-dihydrodiol	1	0	10000	0
1499	R_R07688_c	M	D	INT	S_Anthracene_45_9_44_10_45_dihydrodiol_c_M_D_INT = S_9_44_10_45_Dihydroxyanthracene_c_M_D_INT + 2 S_H_43__c_M_D_INT	Anthracene-9,10-dihydrodiol = 9,10-Dihydroxyanthracene + 2 H+_c	1	0	10000	0
1500	R_R07697_c	M	D	INT	S_Oxygen_c_M_D_INT + S_Phenylboronic_32_acid_c_M_D_INT = S_H2O_c_M_D_INT + S_Phenol_c_M_D_INT	Oxygen_c + Phenylboronic acid = H2O_c + Phenol	1	0	10000	0
1501	R_R07700_c	M	D	INT	S_Aniline_c_M_D_INT + S_Oxygen_c_M_D_INT = S_Catechol_c_M_D_INT + S_NH3_c_M_D_INT	Aniline + Oxygen_c = Catechol + NH3_c	1	0	10000	0
1502	R_R07706_c	M	D	INT	S_Nitrobenzene_c_M_D_INT + S_Oxygen_c_M_D_INT = S_Catechol_c_M_D_INT + S_Nitrite_c_M_D_INT	Nitrobenzene + Oxygen_c = Catechol + Nitrite_c	1	0	10000	0
1503	R_R07759_c	M	D	INT	S_3_45_Oxostearoyl_45_CoA_c_M_D_INT + S_H_43__c_M_D_INT + S_NADPH_c_M_D_INT = S_3_45_Hydroxyoctadecanoyl_45_CoA_c_M_D_INT + S_NADP_43__c_M_D_INT	3-Oxostearoyl-CoA + H+_c + NADPH = 3-Hydroxyoctadecanoyl-CoA + NADP+	1	0	10000	0
1504	R_R07760_c	M	D	INT	S_3_45_Hydroxyoctadecanoyl_45_CoA_c_M_D_INT = S__40_2E_41__45_Octadecenoyl_45_CoA_c_M_D_INT + S_H2O_c_M_D_INT	3-Hydroxyoctadecanoyl-CoA = (2E)-Octadecenoyl-CoA + H2O_c	1	0	10000	0
1505	R_R07761_c	M	D	INT	S__40_2E_41__45_Octadecenoyl_45_CoA_c_M_D_INT + S_H_43__c_M_D_INT + S_NADPH_c_M_D_INT = S_NADP_43__c_M_D_INT + S_Stearoyl_45_CoA_c_M_D_INT	(2E)-Octadecenoyl-CoA + H+_c + NADPH = NADP+ + Stearoyl-CoA	1	0	10000	0
1506	R_R07762_c	M	D	INT	S_Hexadecanoyl_45__91_acp_93__c_M_D_INT + S_Malonyl_45__91_acyl_45_carrier_32_protein_93__c_M_D_INT = S_3_45_Oxostearoyl_45__91_acp_93__c_M_D_INT + S_Acyl_45_carrier_32_protein_c_M_D_INT + S_CO2_c_M_D_INT	Hexadecanoyl-[acp] + Malonyl-[acyl-carrier protein] = 3-Oxostearoyl-[acp] + Acyl-carrier protein + CO2_c	1	0	10000	0
1507	R_R07763_c	M	D	INT	S_3_45_Oxostearoyl_45__91_acp_93__c_M_D_INT + S_H_43__c_M_D_INT + S_NADPH_c_M_D_INT = S_3_45_Hydroxyoctadecanoyl_45__91_acp_93__c_M_D_INT + S_NADP_43__c_M_D_INT	3-Oxostearoyl-[acp] + H+_c + NADPH = 3-Hydroxyoctadecanoyl-[acp] + NADP+	1	0	10000	0
1508	R_R07764_c	M	D	INT	S_3_45_Hydroxyoctadecanoyl_45__91_acp_93__c_M_D_INT = S__40_2E_41__45_Octadecenoyl_45__91_acp_93__c_M_D_INT + S_H2O_c_M_D_INT	3-Hydroxyoctadecanoyl-[acp] = (2E)-Octadecenoyl-[acp] + H2O_c	1	0	10000	0
1509	R_R07765_c	M	D	INT	S__40_2E_41__45_Octadecenoyl_45__91_acp_93__c_M_D_INT + S_H_43__c_M_D_INT + S_NADH_c_M_D_INT = S_NAD_43__c_M_D_INT + S_Octadecanoyl_45__91_acyl_45_carrier_32_protein_93__c_M_D_INT	(2E)-Octadecenoyl-[acp] + H+_c + NADH = NAD+ + Octadecanoyl-[acyl-carrier protein]	0	-10000	10000	0
1510	R_R07766_c	M	D	INT	S_Apoprotein_c_M_D_INT + S_Octanoyl_45__91_acp_93__c_M_D_INT = S_Acyl_45_carrier_32_protein_c_M_D_INT + S_Protein_32_N6_45__40_octanoyl_41_lysine_c_M_D_INT	Apoprotein + Octanoyl-[acp] = Acyl-carrier protein + Protein N6-(octanoyl)lysine	1	0	10000	0
1511	R_R07767_c	M	D	INT	S_Protein_32_N6_45__40_octanoyl_41_lysine_c_M_D_INT + 2 S_S_45_Adenosyl_45_L_45_methionine_c_M_D_INT + 2 S_Sulfur_c_M_D_INT = 2 S_5_39__45_Deoxyadenosine_c_M_D_INT + 2 S_L_45_Methionine_c_M_D_INT + S_Protein_32_N6_45__40_lipoyl_41_lysine_c_M_D_INT	Protein N6-(octanoyl)lysine + 2 S-Adenosyl-L-methionine + 2 Sulfur = 2 5'-Deoxyadenosine + 2 L-Methionine + Protein N6-(lipoyl)lysine	1	0	10000	0
1512	R_R07768_c	M	D	INT	S_Octanoyl_45__91_acp_93__c_M_D_INT + 2 S_S_45_Adenosyl_45_L_45_methionine_c_M_D_INT + 2 S_Sulfur_c_M_D_INT = 2 S_5_39__45_Deoxyadenosine_c_M_D_INT + 2 S_L_45_Methionine_c_M_D_INT + S_Lipoyl_45__91_acp_93__c_M_D_INT	Octanoyl-[acp] + 2 S-Adenosyl-L-methionine + 2 Sulfur = 2 5'-Deoxyadenosine + 2 L-Methionine + Lipoyl-[acp]	1	0	10000	0
1513	R_R07769_c	M	D	INT	S_Apoprotein_c_M_D_INT + S_Lipoyl_45__91_acp_93__c_M_D_INT = S_Acyl_45_carrier_32_protein_c_M_D_INT + S_Protein_32_N6_45__40_lipoyl_41_lysine_c_M_D_INT	Apoprotein + Lipoyl-[acp] = Acyl-carrier protein + Protein N6-(lipoyl)lysine	1	0	10000	0
1514	R_R07779_c	M	D	INT	S_3_44_5_45_Dibromo_45_4_45_hydroxybenzonitrile_c_M_D_INT + 2 S_H_43__c_M_D_INT + 2 S_NADPH_c_M_D_INT + S_Oxygen_c_M_D_INT = S_2_44_6_45_Dibromohydroquinone_c_M_D_INT + S_H2O_c_M_D_INT + S_Hydrogen_32_cyanide_c_M_D_INT + 2 S_NADP_43__c_M_D_INT	3,5-Dibromo-4-hydroxybenzonitrile + 2 H+_c + 2 NADPH + Oxygen_c = 2,6-Dibromohydroquinone + H2O_c + Hydrogen cyanide + 2 NADP+	1	0	10000	0
1515	R_R07804_c	M	D	INT	S__40__43__41__45__40_3S_44_4R_41__45_cis_45_3_44_4_45_Dihydroxy_45_3_44_4_45_dihydrofluorene_c_M_D_INT = S_3_44_4_45_Dihydroxyfluorene_c_M_D_INT + 2 S_H_43__c_M_D_INT	(+)-(3S,4R)-cis-3,4-Dihydroxy-3,4-dihydrofluorene = 3,4-Dihydroxyfluorene + 2 H+_c	1	0	10000	0
1516	R_R07807_c	M	D	INT	S_G13032_c_M_D_INT + S_H2O_c_M_D_INT = S_D_45_Galactose_c_M_D_INT + S_G06780_c_M_D_INT	G13032 + H2O_c = D-Galactose + G06780	1	0	10000	0
1517	R_R07809_c	M	D	INT	S_G13033_c_M_D_INT + S_H2O_c_M_D_INT = S_G08421_c_M_D_INT + S_N_45_Acetyl_45_D_45_galactosamine_c_M_D_INT	G13033 + H2O_c = G08421 + N-Acetyl-D-galactosamine	1	0	10000	0
1518	R_R07810_c	M	D	INT	S_G06780_c_M_D_INT + S_H2O_c_M_D_INT = S_G08421_c_M_D_INT + S_N_45_Acetyl_45_D_45_galactosamine_c_M_D_INT	G06780 + H2O_c = G08421 + N-Acetyl-D-galactosamine	1	0	10000	0
1519	R_R07816_c	M	D	INT	S_G13038_c_M_D_INT + S_H2O_c_M_D_INT = S_G13039_c_M_D_INT + S_N_45_Acetyl_45_D_45_glucosamine_c_M_D_INT	G13038 + H2O_c = G13039 + N-Acetyl-D-glucosamine	1	0	10000	0
1520	R_R07826_c	M	D	INT	S_4_45_Coumarate_c_M_D_INT = S_3_44_4_45_Dihydroxy_45_trans_45_cinnamate_c_M_D_INT	4-Coumarate = 3,4-Dihydroxy-trans-cinnamate	1	0	10000	0.056
1521	R_R07840_c	M	D	INT	S_delta_45_Carotene_c_M_D_INT = S_epsilon_45_Carotene_c_M_D_INT	delta-Carotene = epsilon-Carotene	1	0	10000	0
1522	R_R07850_c	M	D	INT	S_alpha_45_Carotene_c_M_D_INT = S_alpha_45_Cryptoxanthin_c_M_D_INT	alpha-Carotene = alpha-Cryptoxanthin	1	0	10000	0
1523	R_R07851_c	M	D	INT	S_alpha_45_Cryptoxanthin_c_M_D_INT = S_Lutein_c_M_D_INT	alpha-Cryptoxanthin = Lutein	1	0	10000	0
1524	R_R07855_c	M	D	INT	2 S_H2O_c_M_D_INT + S_Phenylacetonitrile_c_M_D_INT = S_NH3_c_M_D_INT + S_Phenylacetic_32_acid_c_M_D_INT	2 H2O_c + Phenylacetonitrile = NH3_c + Phenylacetic acid	1	0	10000	0
1525	R_R07856_c	M	D	INT	S_beta_45_Zeacarotene_c_M_D_INT = S_7_44_8_45_Dihydro_45_beta_45_carotene_c_M_D_INT	beta-Zeacarotene = 7,8-Dihydro-beta-carotene	1	0	10000	0
1526	R_R07863_c	M	D	INT	S_13_40_S_41__45_HPOT_c_M_D_INT = S__40_9Z_44_15Z_41__45__40_13S_41__45_12_44_13_45_Epoxyoctadeca_45_9_44_11_44_15_45_trienoic_32_acid_c_M_D_INT + S_H2O_c_M_D_INT	13(S)-HPOT = (9Z,15Z)-(13S)-12,13-Epoxyoctadeca-9,11,15-trienoic acid + H2O_c	1	0	10000	0
1527	R_R07864_c	M	D	INT	S__40_9Z_44_12Z_44_15Z_41__45_Octadecatrienoic_32_acid_c_M_D_INT + S_Oxygen_c_M_D_INT = S_9_40_S_41__45_HPOT_c_M_D_INT	(9Z,12Z,15Z)-Octadecatrienoic acid + Oxygen_c = 9(S)-HPOT	1	0	10000	0
1528	R_R07865_c	M	D	INT	S_9_40_S_41__45_HPOT_c_M_D_INT = S_9_44_10_45_EOT_c_M_D_INT + S_H2O_c_M_D_INT	9(S)-HPOT = 9,10-EOT + H2O_c	1	0	10000	0
1529	R_R07868_c	M	D	INT	S_9_40_S_41__45_HPOT_c_M_D_INT = S_3_44_6_45_Nonadienal_c_M_D_INT + S_9_45_Oxononanoic_32_acid_c_M_D_INT	9(S)-HPOT = 3,6-Nonadienal + 9-Oxononanoic acid	1	0	10000	0
1530	R_R07869_c	M	D	INT	S__40_9Z_44_12Z_44_15Z_41__45_Octadecatrienoic_32_acid_c_M_D_INT + S_Oxygen_c_M_D_INT = S_13_40_S_41__45_HPOT_c_M_D_INT	(9Z,12Z,15Z)-Octadecatrienoic acid + Oxygen_c = 13(S)-HPOT	1	0	10000	0
1531	R_R07870_c	M	D	INT	S_13_40_S_41__45_HPOT_c_M_D_INT = S_12_45_Oxo_45_9_40_Z_41__45_dodecenoic_32_acid_c_M_D_INT + S_3_45_Hexenal_c_M_D_INT	13(S)-HPOT = 12-Oxo-9(Z)-dodecenoic acid + 3-Hexenal	1	0	10000	0
1532	R_R07874_c	M	D	INT	S_Pelargonidin_32_3_45_O_45_glucoside_c_M_D_INT + S_UDP_45_glucose_c_M_D_INT = S_Pelargonin_c_M_D_INT + S_UDP_c_M_D_INT	Pelargonidin 3-O-glucoside + UDP-glucose = Pelargonin + UDP	1	0	10000	0
1533	R_R07887_c	M	D	INT	S_8_45__91__40_1R_44_2R_41__45_3_45_Oxo_45_2_45__123__40_Z_41__45_pent_45_2_45_enyl_125_cyclopentyl_93_octanoate_c_M_D_INT + S_ATP_c_M_D_INT + S_CoA_c_M_D_INT = S_AMP_c_M_D_INT + S_OPC8_45_CoA_c_M_D_INT + S_Pyrophosphate_c_M_D_INT	8-[(1R,2R)-3-Oxo-2-{(Z)-pent-2-enyl}cyclopentyl]octanoate + ATP_c + CoA_c = AMP_c + OPC8-CoA + Pyrophosphate_c	1	0	10000	0
1534	R_R07888_c	M	D	INT	S_FAD_c_M_D_INT + S_OPC8_45_CoA_c_M_D_INT = S_FADH2_c_M_D_INT + S_trans_45_2_45_Enoyl_45_OPC8_45_CoA_c_M_D_INT	FAD + OPC8-CoA = FADH2 + trans-2-Enoyl-OPC8-CoA	1	0	10000	0
1535	R_R07889_c	M	D	INT	S_H2O_c_M_D_INT + S_trans_45_2_45_Enoyl_45_OPC8_45_CoA_c_M_D_INT = S_3_45_Hydroxy_45_OPC8_45_CoA_c_M_D_INT	H2O_c + trans-2-Enoyl-OPC8-CoA = 3-Hydroxy-OPC8-CoA	1	0	10000	0
1536	R_R07890_c	M	D	INT	S_3_45_Hydroxy_45_OPC8_45_CoA_c_M_D_INT + S_NAD_43__c_M_D_INT = S_3_45_Oxo_45_OPC8_45_CoA_c_M_D_INT + S_H_43__c_M_D_INT + S_NADH_c_M_D_INT	3-Hydroxy-OPC8-CoA + NAD+ = 3-Oxo-OPC8-CoA + H+_c + NADH	1	0	10000	0
1537	R_R07891_c	M	D	INT	S_3_45_Oxo_45_OPC8_45_CoA_c_M_D_INT + S_CoA_c_M_D_INT = S_Acetyl_45_CoA_c_M_D_INT + S_OPC6_45_CoA_c_M_D_INT	3-Oxo-OPC8-CoA + CoA_c = Acetyl-CoA + OPC6-CoA	1	0	10000	0
1538	R_R07892_c	M	D	INT	S_FAD_c_M_D_INT + S_OPC6_45_CoA_c_M_D_INT = S_FADH2_c_M_D_INT + S_trans_45_2_45_Enoyl_45_OPC6_45_CoA_c_M_D_INT	FAD + OPC6-CoA = FADH2 + trans-2-Enoyl-OPC6-CoA	1	0	10000	0
1539	R_R07893_c	M	D	INT	S_H2O_c_M_D_INT + S_trans_45_2_45_Enoyl_45_OPC6_45_CoA_c_M_D_INT = S_3_45_Hydroxy_45_OPC6_45_CoA_c_M_D_INT	H2O_c + trans-2-Enoyl-OPC6-CoA = 3-Hydroxy-OPC6-CoA	1	0	10000	0
1540	R_R07894_c	M	D	INT	S_3_45_Hydroxy_45_OPC6_45_CoA_c_M_D_INT + S_NAD_43__c_M_D_INT = S_3_45_Oxo_45_OPC6_45_CoA_c_M_D_INT + S_H_43__c_M_D_INT + S_NADH_c_M_D_INT	3-Hydroxy-OPC6-CoA + NAD+ = 3-Oxo-OPC6-CoA + H+_c + NADH	1	0	10000	0
1541	R_R07895_c	M	D	INT	S_3_45_Oxo_45_OPC6_45_CoA_c_M_D_INT + S_CoA_c_M_D_INT = S_Acetyl_45_CoA_c_M_D_INT + S_OPC4_45_CoA_c_M_D_INT	3-Oxo-OPC6-CoA + CoA_c = Acetyl-CoA + OPC4-CoA	1	0	10000	0
1542	R_R07896_c	M	D	INT	S_FAD_c_M_D_INT + S_OPC4_45_CoA_c_M_D_INT = S_FADH2_c_M_D_INT + S_trans_45_2_45_Enoyl_45_OPC4_45_CoA_c_M_D_INT	FAD + OPC4-CoA = FADH2 + trans-2-Enoyl-OPC4-CoA	1	0	10000	0
1543	R_R07897_c	M	D	INT	S_H2O_c_M_D_INT + S_trans_45_2_45_Enoyl_45_OPC4_45_CoA_c_M_D_INT = S_3_45_Hydroxy_45_OPC4_45_CoA_c_M_D_INT	H2O_c + trans-2-Enoyl-OPC4-CoA = 3-Hydroxy-OPC4-CoA	1	0	10000	0
1544	R_R07898_c	M	D	INT	S_3_45_Hydroxy_45_OPC4_45_CoA_c_M_D_INT + S_NAD_43__c_M_D_INT = S_3_45_Oxo_45_OPC4_45_CoA_c_M_D_INT + S_H_43__c_M_D_INT + S_NADH_c_M_D_INT	3-Hydroxy-OPC4-CoA + NAD+ = 3-Oxo-OPC4-CoA + H+_c + NADH	1	0	10000	0
1545	R_R07899_c	M	D	INT	S_3_45_Oxo_45_OPC4_45_CoA_c_M_D_INT + S_CoA_c_M_D_INT = S__40__43__41__45_7_45_Isojasmonic_32_acid_32_CoA_c_M_D_INT + S_Acetyl_45_CoA_c_M_D_INT	3-Oxo-OPC4-CoA + CoA_c = (+)-7-Isojasmonic acid CoA + Acetyl-CoA	1	0	10000	0
1546	R_R07911_c	M	D	INT	S_Delphinidin_32_3_45_O_45_glucoside_c_M_D_INT + S_UDP_45_glucose_c_M_D_INT = S_Delphin_c_M_D_INT + S_UDP_c_M_D_INT	Delphinidin 3-O-glucoside + UDP-glucose = Delphin + UDP	1	0	10000	0
1547	R_R07916_c	M	D	INT	S_Geranylgeranyl_32_diphosphate_c_M_D_INT = S_Phytoene_c_M_D_INT	Geranylgeranyl diphosphate = Phytoene	1	0	10000	0
1548	R_R07934_c	M	D	INT	S__40_6Z_44_9Z_44_12Z_44_15Z_44_18Z_44_21Z_41__45_Tetracosahexaenoyl_45_CoA_c_M_D_INT + S_FAD_c_M_D_INT = S__40_2E_44_6Z_44_9Z_44_12Z_44_15Z_44_18Z_44_21Z_41__45_Tetracosahepta_45_2_44_6_44_9_44_12_44_15_44_18_44_21_45_enoyl_45_CoA_c_M_D_INT + S_FADH2_c_M_D_INT	(6Z,9Z,12Z,15Z,18Z,21Z)-Tetracosahexaenoyl-CoA + FAD = (2E,6Z,9Z,12Z,15Z,18Z,21Z)-Tetracosahepta-2,6,9,12,15,18,21-enoyl-CoA + FADH2	1	0	10000	0
1549	R_R07942_c	M	D	INT	S_1_45_Methylxanthine_c_M_D_INT + S_H2O_c_M_D_INT + S_Oxygen_c_M_D_INT = S_1_45_Methyluric_32_acid_c_M_D_INT + S_H2O2_c_M_D_INT	1-Methylxanthine + H2O_c + Oxygen_c = 1-Methyluric acid + H2O2	1	0	10000	0
1550	R_R07950_c	M	D	INT	S__40_6Z_44_9Z_44_12Z_44_15Z_44_18Z_41__45_Tetracosapentaenoyl_45_CoA_c_M_D_INT + S_FAD_c_M_D_INT = S__40_2E_44_6Z_44_9Z_44_12Z_44_15Z_44_18Z_41__45_Tetracosahexa_45_2_44_6_44_9_44_12_44_15_44_18_45_enoyl_45_CoA_c_M_D_INT + S_FADH2_c_M_D_INT	(6Z,9Z,12Z,15Z,18Z)-Tetracosapentaenoyl-CoA + FAD = (2E,6Z,9Z,12Z,15Z,18Z)-Tetracosahexa-2,6,9,12,15,18-enoyl-CoA + FADH2	1	0	10000	0
1551	R_R07977_c	M	D	INT	S_1_44_7_45_Dimethylxanthine_c_M_D_INT + S_H2O_c_M_D_INT + S_Oxygen_c_M_D_INT = S_1_44_7_45_Dimethyluric_32_acid_c_M_D_INT + S_H2O2_c_M_D_INT	1,7-Dimethylxanthine + H2O_c + Oxygen_c = 1,7-Dimethyluric acid + H2O2	1	0	10000	0
1552	R_R07978_c	M	D	INT	S_H2O_c_M_D_INT + S_Oxygen_c_M_D_INT + S_Theobromine_c_M_D_INT = S_3_44_7_45_Dimethyluric_32_acid_c_M_D_INT + S_H2O2_c_M_D_INT	H2O_c + Oxygen_c + Theobromine = 3,7-Dimethyluric acid + H2O2	1	0	10000	0
1553	R_R07979_c	M	D	INT	S_7_45_Methylxanthine_c_M_D_INT + S_H2O_c_M_D_INT + S_Oxygen_c_M_D_INT = S_7_45_Methyluric_32_acid_c_M_D_INT + S_H2O2_c_M_D_INT	7-Methylxanthine + H2O_c + Oxygen_c = 7-Methyluric acid + H2O2	1	0	10000	0
1554	R_R07981_c	M	D	INT	S_1_44_3_44_7_45_Trimethyluric_32_acid_c_M_D_INT + 2 S_H2O_c_M_D_INT + S_Oxygen_c_M_D_INT = S_3_44_6_44_8_45_Trimethylallantoin_c_M_D_INT + S_CO2_c_M_D_INT + S_H2O2_c_M_D_INT	1,3,7-Trimethyluric acid + 2 H2O_c + Oxygen_c = 3,6,8-Trimethylallantoin + CO2_c + H2O2	1	0	10000	0
1555	R_R07987_c	M	D	INT	S_Cinnamoyl_45_CoA_c_M_D_INT + 3 S_Malonyl_45_CoA_c_M_D_INT = 3 S_CO2_c_M_D_INT + 4 S_CoA_c_M_D_INT + S_Pinocembrin_32_chalcone_c_M_D_INT	Cinnamoyl-CoA + 3 Malonyl-CoA = 3 CO2_c + 4 CoA_c + Pinocembrin chalcone	1	0	10000	0
1556	R_R07988_c	M	D	INT	S_Caffeoyl_45_CoA_c_M_D_INT + 3 S_Malonyl_45_CoA_c_M_D_INT = 3 S_CO2_c_M_D_INT + 4 S_CoA_c_M_D_INT + S_Eriodictyol_32_chalcone_c_M_D_INT	Caffeoyl-CoA + 3 Malonyl-CoA = 3 CO2_c + 4 CoA_c + Eriodictyol chalcone	1	0	10000	0
1557	R_R07989_c	M	D	INT	S_Feruloyl_45_CoA_c_M_D_INT + 3 S_Malonyl_45_CoA_c_M_D_INT = 3 S_CO2_c_M_D_INT + 4 S_CoA_c_M_D_INT + S_Homoeriodictyol_32_chalcone_c_M_D_INT	Feruloyl-CoA + 3 Malonyl-CoA = 3 CO2_c + 4 CoA_c + Homoeriodictyol chalcone	1	0	10000	0
1558	R_R07990_c	M	D	INT	S_Pinocembrin_32_chalcone_c_M_D_INT = S_Pinocembrin_c_M_D_INT	Pinocembrin chalcone = Pinocembrin	1	0	10000	0
1559	R_R07993_c	M	D	INT	S_2_45_Oxoglutarate_c_M_D_INT + S_Oxygen_c_M_D_INT + S_Pinocembrin_c_M_D_INT = S_CO2_c_M_D_INT + S_Pinobanksin_c_M_D_INT + S_Succinate_c_M_D_INT	2-Oxoglutarate_c + Oxygen_c + Pinocembrin = CO2_c + Pinobanksin + Succinate_c	1	0	10000	0
1560	R_R07995_c	M	D	INT	S_Butein_c_M_D_INT = S_Butin_c_M_D_INT	Butein = Butin	1	0	10000	0
1561	R_R07996_c	M	D	INT	S_2_45_Oxoglutarate_c_M_D_INT + S_Liquiritigenin_c_M_D_INT + S_Oxygen_c_M_D_INT = S_CO2_c_M_D_INT + S_Garbanzol_c_M_D_INT + S_Succinate_c_M_D_INT	2-Oxoglutarate_c + Liquiritigenin + Oxygen_c = CO2_c + Garbanzol + Succinate_c	1	0	10000	0
1562	R_R07997_c	M	D	INT	S_2_45_Oxoglutarate_c_M_D_INT + S_Butin_c_M_D_INT + S_Oxygen_c_M_D_INT = S_CO2_c_M_D_INT + S_Fustin_c_M_D_INT + S_Succinate_c_M_D_INT	2-Oxoglutarate_c + Butin + Oxygen_c = CO2_c + Fustin + Succinate_c	1	0	10000	0
1563	R_R07998_c	M	D	INT	S_Garbanzol_c_M_D_INT + S_H_43__c_M_D_INT + S_NADPH_c_M_D_INT = S_5_45_Deoxyleucopelargonidin_c_M_D_INT + S_NADP_43__c_M_D_INT	Garbanzol + H+_c + NADPH = 5-Deoxyleucopelargonidin + NADP+	1	0	10000	0
1564	R_R07999_c	M	D	INT	S_Fustin_c_M_D_INT + S_H_43__c_M_D_INT + S_NADPH_c_M_D_INT = S_Fisetinidol_45_4beta_45_ol_c_M_D_INT + S_NADP_43__c_M_D_INT	Fustin + H+_c + NADPH = Fisetinidol-4beta-ol + NADP+	1	0	10000	0
1565	R_R00126_c	M	D	INT	S_ADP_c_M_D_INT + S_ATP_c_M_D_INT = S_Orthophosphate_c_M_D_INT + S_P1_44_P4_45_Bis_40_5_39__45_adenosyl_41__32_tetraphosphate_c_M_D_INT	ADP_c + ATP_c = Orthophosphate_c + P1,P4-Bis(5'-adenosyl) tetraphosphate	1	0	10000	0
1566	R_R00376N_c	M	D	INT	S_dGTP_c_M_D_INT = S_DNA_c_M_D_INT + S_Pyrophosphate_c_M_D_INT	dGTP_c = DNA + Pyrophosphate_c	0	-10000	10000	0
1567	R_R00513_c	M	D	INT	S_ATP_c_M_D_INT + S_Cytidine_c_M_D_INT = S_ADP_c_M_D_INT + S_CMP_c_M_D_INT	ATP_c + Cytidine = ADP_c + CMP	1	0	10000	0
1568	R_R00516_c	M	D	INT	S_Cytidine_c_M_D_INT + S_UTP_c_M_D_INT = S_CMP_c_M_D_INT + S_UDP_c_M_D_INT	Cytidine + UTP_c = CMP + UDP	1	0	10000	0
1569	R_R00517_c	M	D	INT	S_Cytidine_c_M_D_INT + S_GTP_c_M_D_INT = S_CMP_c_M_D_INT + S_GDP_c_M_D_INT	Cytidine + GTP_c = CMP + GDP	1	0	10000	0
1570	R_R00962_c	M	D	INT	S_Cytidine_c_M_D_INT + S_ITP_c_M_D_INT = S_CMP_c_M_D_INT + S_IDP_c_M_D_INT	Cytidine + ITP = CMP + IDP	1	0	10000	0
1571	R_R00964_c	M	D	INT	S_ATP_c_M_D_INT + S_Uridine_c_M_D_INT = S_ADP_c_M_D_INT + S_UMP_c_M_D_INT	ATP_c + Uridine = ADP_c + UMP	1	0	10000	0
1572	R_R00967_c	M	D	INT	S_UTP_c_M_D_INT + S_Uridine_c_M_D_INT = S_UDP_c_M_D_INT + S_UMP_c_M_D_INT	UTP_c + Uridine = UDP + UMP	1	0	10000	0
1573	R_R00968_c	M	D	INT	S_GTP_c_M_D_INT + S_Uridine_c_M_D_INT = S_GDP_c_M_D_INT + S_UMP_c_M_D_INT	GTP_c + Uridine = GDP + UMP	1	0	10000	0
1574	R_R00970_c	M	D	INT	S_ITP_c_M_D_INT + S_Uridine_c_M_D_INT = S_IDP_c_M_D_INT + S_UMP_c_M_D_INT	ITP + Uridine = IDP + UMP	1	0	10000	0
1575	R_R00978_c	M	D	INT	S_5_44_6_45_Dihydrouracil_c_M_D_INT + S_NADP_43__c_M_D_INT = S_H_43__c_M_D_INT + S_NADPH_c_M_D_INT + S_Uracil_c_M_D_INT	5,6-Dihydrouracil + NADP+ = H+_c + NADPH + Uracil	0	-10000	10000	0.0161
1576	R_R01415_c	M	D	INT	S_5_44_6_45_Dihydrothymine_c_M_D_INT + S_NADP_43__c_M_D_INT = S_H_43__c_M_D_INT + S_NADPH_c_M_D_INT + S_Thymine_c_M_D_INT	5,6-Dihydrothymine + NADP+ = H+_c + NADPH + Thymine	0	-10000	10000	0
1577	R_R01548_c	M	D	INT	S_Cytidine_c_M_D_INT + S_dATP_c_M_D_INT = S_CMP_c_M_D_INT + S_dADP_c_M_D_INT	Cytidine + dATP_c = CMP + dADP	1	0	10000	0
1578	R_R01549_c	M	D	INT	S_Uridine_c_M_D_INT + S_dATP_c_M_D_INT = S_UMP_c_M_D_INT + S_dADP_c_M_D_INT	Uridine + dATP_c = UMP + dADP	1	0	10000	0
1579	R_R01618_c	M	D	INT	S_ATP_c_M_D_INT + S_Adenylyl_sulfate_c_M_D_INT = S_P1_44_P4_45_Bis_40_5_39__45_adenosyl_41__32_tetraphosphate_c_M_D_INT + S_Sulfate_c_M_D_INT	ATP_c + Adenylyl_sulfate = P1,P4-Bis(5'-adenosyl) tetraphosphate + Sulfate_c	1	0	10000	0
1580	R_R01666_c	M	D	INT	S_ATP_c_M_D_INT + S_Deoxycytidine_c_M_D_INT = S_ADP_c_M_D_INT + S_dCMP_c_M_D_INT	ATP_c + Deoxycytidine = ADP_c + dCMP	1	0	10000	0
1581	R_R01876_c	M	D	INT	S_Orthophosphate_c_M_D_INT + S_Uridine_c_M_D_INT = S_Uracil_c_M_D_INT + S_alpha_45_D_45_Ribose_32_1_45_phosphate_c_M_D_INT	Orthophosphate_c + Uridine = Uracil + alpha-D-Ribose 1-phosphate	0	-10000	10000	0
1582	R_R01880_c	M	D	INT	S_Uridine_c_M_D_INT + S_dGTP_c_M_D_INT = S_UMP_c_M_D_INT + S_dGDP_c_M_D_INT	Uridine + dGTP_c = UMP + dGDP	1	0	10000	0
1583	R_R02091_c	M	D	INT	S_Cytidine_c_M_D_INT + S_dGTP_c_M_D_INT = S_CMP_c_M_D_INT + S_dGDP_c_M_D_INT	Cytidine + dGTP_c = CMP + dGDP	1	0	10000	0
1584	R_R02096_c	M	D	INT	S_Cytidine_c_M_D_INT + S_dTTP_c_M_D_INT = S_CMP_c_M_D_INT + S_dTDP_c_M_D_INT	Cytidine + dTTP_c = CMP + dTDP	1	0	10000	0
1585	R_R02097_c	M	D	INT	S_Uridine_c_M_D_INT + S_dTTP_c_M_D_INT = S_UMP_c_M_D_INT + S_dTDP_c_M_D_INT	Uridine + dTTP_c = UMP + dTDP	1	0	10000	0
1586	R_R02327_c	M	D	INT	S_Uridine_c_M_D_INT + S_dCTP_c_M_D_INT = S_UMP_c_M_D_INT + S_dCDP_c_M_D_INT	Uridine + dCTP_c = UMP + dCDP	1	0	10000	0
1587	R_R02332_c	M	D	INT	S_Uridine_c_M_D_INT + S_dUTP_c_M_D_INT = S_UMP_c_M_D_INT + S_dUDP_c_M_D_INT	Uridine + dUTP = UMP + dUDP	1	0	10000	0
1588	R_R02371_c	M	D	INT	S_Cytidine_c_M_D_INT + S_dCTP_c_M_D_INT = S_CMP_c_M_D_INT + S_dCDP_c_M_D_INT	Cytidine + dCTP_c = CMP + dCDP	1	0	10000	0
1589	R_R02372_c	M	D	INT	S_Cytidine_c_M_D_INT + S_dUTP_c_M_D_INT = S_CMP_c_M_D_INT + S_dUDP_c_M_D_INT	Cytidine + dUTP = CMP + dUDP	1	0	10000	0
1590	R_R00157_c	M	D	INT	S_AMP_c_M_D_INT + S_UTP_c_M_D_INT = S_ADP_c_M_D_INT + S_UDP_c_M_D_INT	AMP_c + UTP_c = ADP_c + UDP	1	0	10000	0
1591	R_R00159_c	M	D	INT	S_H2O_c_M_D_INT + S_UTP_c_M_D_INT = S_Orthophosphate_c_M_D_INT + S_UDP_c_M_D_INT	H2O_c + UTP_c = Orthophosphate_c + UDP	1	0	10000	0
1592	R_R00514_c	M	D	INT	S_CDP_c_M_D_INT + S_H2O_c_M_D_INT = S_CMP_c_M_D_INT + S_Orthophosphate_c_M_D_INT	CDP + H2O_c = CMP + Orthophosphate_c	1	0	10000	0
1593	R_R00569_c	M	D	INT	S_CTP_c_M_D_INT + S_H2O_c_M_D_INT = S_CDP_c_M_D_INT + S_Orthophosphate_c_M_D_INT	CTP_c + H2O_c = CDP + Orthophosphate_c	1	0	10000	0
1594	R_R00974_c	M	D	INT	S_Cytosine_c_M_D_INT + S_H2O_c_M_D_INT = S_NH3_c_M_D_INT + S_Uracil_c_M_D_INT	Cytosine + H2O_c = NH3_c + Uracil	1	0	10000	0
1595	R_R01080_c	M	D	INT	S_H2O_c_M_D_INT + S_Uridine_c_M_D_INT = S_D_45_Ribose_c_M_D_INT + S_Uracil_c_M_D_INT	H2O_c + Uridine = D-Ribose + Uracil	1	0	10000	0
1596	R_R02092_c	M	D	INT	S_H2O_c_M_D_INT + S_dTDP_c_M_D_INT = S_Orthophosphate_c_M_D_INT + S_dTMP_c_M_D_INT	H2O_c + dTDP = Orthophosphate_c + dTMP	1	0	10000	0
1597	R_R02095_c	M	D	INT	S_H2O_c_M_D_INT + S_dTTP_c_M_D_INT = S_Orthophosphate_c_M_D_INT + S_dTDP_c_M_D_INT	H2O_c + dTTP_c = Orthophosphate_c + dTDP	1	0	10000	0
1598	R_R02102_c	M	D	INT	S_H2O_c_M_D_INT + S_dUMP_c_M_D_INT = S_Deoxyuridine_c_M_D_INT + S_Orthophosphate_c_M_D_INT	H2O_c + dUMP = Deoxyuridine + Orthophosphate_c	1	0	10000	0.0033
1599	R_R02296_c	M	D	INT	S_Cytidine_c_M_D_INT + S_Orthophosphate_c_M_D_INT = S_Cytosine_c_M_D_INT + S_alpha_45_D_45_Ribose_32_1_45_phosphate_c_M_D_INT	Cytidine + Orthophosphate_c = Cytosine + alpha-D-Ribose 1-phosphate	0	-10000	10000	0
1600	R_R02484_c	M	D	INT	S_Deoxyuridine_c_M_D_INT + S_Orthophosphate_c_M_D_INT = S_2_45_Deoxy_45_D_45_ribose_32_1_45_phosphate_c_M_D_INT + S_Uracil_c_M_D_INT	Deoxyuridine + Orthophosphate_c = 2-Deoxy-D-ribose 1-phosphate + Uracil	0	-10000	10000	0.0033
1601	R_R03925_c	M	D	INT	S__40_S_41__40__43__41__45_Allantoin_c_M_D_INT = S__40_R_41__40__45__41__45_Allantoin_c_M_D_INT	(S)(+)-Allantoin = (R)(-)-Allantoin	0	-10000	10000	0
1602	R_R06601_c	M	D	INT	S_5_45_Hydroxyisourate_c_M_D_INT + S_H2O_c_M_D_INT = S_5_45_Hydroxy_45_2_45_oxo_45_4_45_ureido_45_2_44_5_45_dihydro_45_1H_45_imidazole_45_5_45_carboxylate_c_M_D_INT	5-Hydroxyisourate + H2O_c = 5-Hydroxy-2-oxo-4-ureido-2,5-dihydro-1H-imidazole-5-carboxylate	1	0	10000	0
1603	R_R06605_c	M	D	INT	S_5_45_Hydroxy_45_2_45_oxo_45_4_45_ureido_45_2_44_5_45_dihydro_45_1H_45_imidazole_45_5_45_carboxylate_c_M_D_INT + S_H_43__c_M_D_INT = S__40_R_41__40__45__41__45_Allantoin_c_M_D_INT + S_CO2_c_M_D_INT	5-Hydroxy-2-oxo-4-ureido-2,5-dihydro-1H-imidazole-5-carboxylate + H+_c = (R)(-)-Allantoin + CO2_c	1	0	10000	0
1604	R_R04457_c	M	D	INT	S_3_44_4_45_Dihydroxy_45_2_45_butanone_32_4_45_phosphate_c_M_D_INT + S_5_45_Amino_45_6_45__40_1_45_D_45_ribitylamino_41_uracil_c_M_D_INT = S_6_44_7_45_Dimethyl_45_8_45__40_1_45_D_45_ribityl_41_lumazine_c_M_D_INT + 2 S_H2O_c_M_D_INT + S_Orthophosphate_c_M_D_INT	3,4-Dihydroxy-2-butanone 4-phosphate + 5-Amino-6-(1-D-ribitylamino)uracil = 6,7-Dimethyl-8-(1-D-ribityl)lumazine + 2 H2O_c + Orthophosphate_c	1	0	10000	0
1605	R_R03066_c	M	D	INT	S_2_45_Amino_45_7_44_8_45_dihydro_45_4_45_hydroxy_45_6_45__40_diphosphooxymethyl_41_pteridine_c_M_D_INT + S_4_45_Aminobenzoate_c_M_D_INT = S_Dihydropteroate_c_M_D_INT + S_Pyrophosphate_c_M_D_INT	2-Amino-7,8-dihydro-4-hydroxy-6-(diphosphooxymethyl)pteridine + 4-Aminobenzoate = Dihydropteroate + Pyrophosphate_c	1	0	10000	10000
1606	R_R03165_c	M	D	INT	S_Hydroxymethylbilane_c_M_D_INT = S_H2O_c_M_D_INT + S_Uroporphyrinogen_32_III_c_M_D_INT	Hydroxymethylbilane = H2O_c + Uroporphyrinogen III	1	0	10000	0
1607	R_R05717_p	M	D	INT	S_Adenylyl_sulfate_p_M_D_INT + 2 S_Glutathione_p_M_D_INT = S_AMP_p_M_D_INT + S_Oxidized_32_glutathione_p_M_D_INT + S_Sulfite_p_M_D_INT	Adenylyl_sulfate + 2 Glutathione = AMP + Oxidized glutathione + Sulfite	1	0	10000	0.026
1608	R_Bc1	S	D	INT	S_alpha_45_D_45_Glucose_c_S_D_INT = S_Glucose_biomass_S_D_INT	alpha-D-Glucose_c = Glucose_biomass	1	0	10000	0.088
1609	R_Bc2	S	D	INT	S_Sucrose_c_S_D_INT = S_Sucrose_biomass_S_D_INT	Sucrose_c = Sucrose_biomass	1	0	10000	0.158
1610	R_Bc3	S	D	INT	S_Cellulose_c_S_D_INT = S_Cellulose_biomass_S_D_INT	Cellulose_c = Cellulose_biomass	1	0	10000	0.389
1611	R_Bc4	S	D	INT	S_Starch_p_S_D_INT = S_Starch_biomass_S_D_INT	Starch_p = Starch_biomass	0	-10000	10000	0.552
1612	R_Bc5	S	D	INT	S_D_45_Xylose_c_S_D_INT = S_D_45_Xylose_biomass_S_D_INT	D-Xylose_c = D-Xylose_biomass	1	0	10000	0.36
1613	R_Bc6	S	D	INT	S_L_45_Glutamyl_45_tRNA_40_Glu_41__c_S_D_INT = S_L_45_Glutamate_biomass_S_D_INT + S_tRNA_40_Glu_41__c_S_D_INT	L-Glutamyl-tRNA(Glu)_c = L-Glutamate_biomass + tRNA(Glu)_c	1	0	10000	0.328
1614	R_Bc7	S	D	INT	S_L_45_Alanyl_45_tRNA_c_S_D_INT = S_L_45_Alanine_biomass_S_D_INT + S_tRNA_40_Ala_41__c_S_D_INT	L-Alanyl-tRNA_c = L-Alanine_biomass + tRNA(Ala)_c	1	0	10000	0.0886
1615	R_Bc8	S	D	INT	S_L_45_Aspartyl_45_tRNA_40_Asn_41__c_S_D_INT = S_L_45_Aspartate_biomass_S_D_INT + S_tRNA_40_Asn_41__c_S_D_INT	L-Aspartyl-tRNA(Asn)_c = L-Aspartate_biomass + tRNA(Asn)_c	1	0	10000	0.134
1616	R_Bc9	S	D	INT	S_Glycyl_45_tRNA_40_Gly_41__c_S_D_INT = S_Glycine_biomass_S_D_INT + S_tRNA_40_Gly_41__c_S_D_INT	Glycyl-tRNA(Gly)_c = Glycine_biomass + tRNA(Gly)_c	1	0	10000	0.112
1617	R_Bc10	S	D	INT	S_L_45_Seryl_45_tRNA_40_Ser_41__c_S_D_INT = S_L_45_Serine_biomass_S_D_INT + S_tRNA_40_Ser_41__c_S_D_INT	L-Seryl-tRNA(Ser)_c = L-Serine_biomass + tRNA(Ser)_c	1	0	10000	0.18
1618	R_Bc11	S	D	INT	S_L_45_Threonyl_45_tRNA_40_Thr_41__c_S_D_INT = S_L_45_Threonine_biomass_S_D_INT + S_tRNA_40_Thr_41__c_S_D_INT	L-Threonyl-tRNA(Thr)_c = L-Threonine_biomass + tRNA(Thr)_c	1	0	10000	0.0715
1619	R_Bc12	S	D	INT	S_L_45_Methionyl_45_tRNA_40_Met_41__c_S_D_INT = S_L_45_Methionine_biomass_S_D_INT + S_tRNA_40_Met_41__c_S_D_INT	L-Methionyl-tRNA(Met)_c = L-Methionine_biomass + tRNA(Met)_c	1	0	10000	0.001
1620	R_Bc13	S	D	INT	S_L_45_Cysteinyl_45_tRNA_40_Cys_41__c_S_D_INT = S_L_45_Cysteine_biomass_S_D_INT + S_tRNA_40_Cys_41__c_S_D_INT	L-Cysteinyl-tRNA(Cys)_c = L-Cysteine_biomass + tRNA(Cys)_c	1	0	10000	0.0198
1621	R_Bc14	S	D	INT	S_L_45_Valyl_45_tRNA_40_Val_41__c_S_D_INT = S_L_45_Valine_biomass_S_D_INT + S_tRNA_40_Val_41__c_S_D_INT	L-Valyl-tRNA(Val)_c = L-Valine_biomass + tRNA(Val)_c	1	0	10000	0.08
1622	R_Bc15	S	D	INT	S_L_45_Leucyl_45_tRNA_40_Leu_41__c_S_D_INT = S_L_45_Leucine_biomass_S_D_INT + S_tRNA_40_Leu_41__c_S_D_INT	L-Leucyl-tRNA(Leu)_c = L-Leucine_biomass + tRNA(Leu)_c	1	0	10000	0.115
1623	R_Bc16	S	D	INT	S_L_45_Isoleucyl_45_tRNA_40_Ile_41__c_S_D_INT = S_L_45_Isoleucine_biomass_S_D_INT + S_tRNA_40_Ile_41__c_S_D_INT	L-Isoleucyl-tRNA(Ile)_c = L-Isoleucine_biomass + tRNA(Ile)_c	1	0	10000	0.049
1624	R_Bc17	S	D	INT	S_Glutaminyl_45_tRNA_40_Gln_41__c_S_D_INT = S_L_45_Glutamine_biomass_S_D_INT + S_tRNA_40_Gln_41__c_S_D_INT	Glutaminyl-tRNA(Gln)_c = L-Glutamine_biomass + tRNA(Gln)_c	1	0	10000	0.285
1625	R_Bc18	S	D	INT	S_L_45_Arginyl_45_tRNA_40_Arg_41__c_S_D_INT = S_L_45_Arginine_biomass_S_D_INT + S_tRNA_40_Arg_41__c_S_D_INT	L-Arginyl-tRNA(Arg)_c = L-Arginine_biomass + tRNA(Arg)_c	1	0	10000	0.137
1626	R_Bc19	S	D	INT	S_L_45_Prolyl_45_tRNA_40_Pro_41__c_S_D_INT = S_L_45_Proline_biomass_S_D_INT + S_tRNA_40_Pro_41__c_S_D_INT	L-Prolyl-tRNA(Pro)_c = L-Proline_biomass + tRNA(Pro)_c	1	0	10000	0.008
1627	R_Bc20	S	D	INT	S_L_45_Lysyl_45_tRNA_40_Lys_41__c_S_D_INT = S_L_45_Lysine_biomass_S_D_INT + S_tRNA_40_Lys_41__c_S_D_INT	L-Lysyl-tRNA(Lys)_c = L-Lysine_biomass + tRNA(Lys)_c	1	0	10000	0.057
1628	R_Bc21	S	D	INT	S_L_45_Histidyl_45_tRNA_40_His_41__c_S_D_INT = S_L_45_Histidine_biomass_S_D_INT + S_tRNA_40_His_41__c_S_D_INT	L-Histidyl-tRNA(His)_c = L-Histidine_biomass + tRNA(His)_c	1	0	10000	0.0214
1629	R_Bc22	S	D	INT	S_L_45_Phenylalanyl_45_tRNA_40_Phe_41__c_S_D_INT = S_L_45_Phenylalanine_biomass_S_D_INT + S_tRNA_40_Phe_41__c_S_D_INT	L-Phenylalanyl-tRNA(Phe)_c = L-Phenylalanine_biomass + tRNA(Phe)_c	1	0	10000	0.066
1630	R_Bc23	S	D	INT	S_L_45_Tyrosyl_45_tRNA_40_Tyr_41__c_S_D_INT = S_L_45_Tyrosine_biomass_S_D_INT + S_tRNA_40_Tyr_41__c_S_D_INT	L-Tyrosyl-tRNA(Tyr)_c = L-Tyrosine_biomass + tRNA(Tyr)_c	1	0	10000	0.025
1631	R_Bc24	S	D	INT	S_L_45_Tryptophanyl_45_tRNA_40_Trp_41__c_S_D_INT = S_L_45_Tryptophan_biomass_S_D_INT + S_tRNA_40_Trp_41__c_S_D_INT	L-Tryptophanyl-tRNA(Trp)_c = L-Tryptophan_biomass + tRNA(Trp)_c	1	0	10000	0.03
1632	R_Bc25	S	D	INT	S_L_45_Asparaginyl_45_tRNA_40_Asn_41__c_S_D_INT = S_L_45_Asparagine_biomass_S_D_INT + S_tRNA_40_Asn_41__c_S_D_INT	L-Asparaginyl-tRNA(Asn)_c = L-Asparagine_biomass + tRNA(Asn)_c	1	0	10000	0.32
1633	R_Bc26	S	D	INT	S_4_45_Coumaryl_32_alcohol_c_S_D_INT = S_4_45_Coumaryl_32_alcohol_biomass_S_D_INT	4-Coumaryl alcohol_c = 4-Coumaryl alcohol_biomass	1	0	10000	0.069
1634	R_Bc27	S	D	INT	S_Coniferyl_32_alcohol_c_S_D_INT = S_Coniferyl_32_alcohol_biomass_S_D_INT	Coniferyl alcohol_c = Coniferyl alcohol_biomass	1	0	10000	0.083
1635	R_Bc28	S	D	INT	S_Sinapyl_32_alcohol_c_S_D_INT = S_Sinapyl_32_alcohol_biomass_S_D_INT	Sinapyl alcohol_c = Sinapyl alcohol_biomass	1	0	10000	0.097
1636	R_Bc29	S	D	INT	S_beta_45_D_45_Fructose_c_S_D_INT = S_beta_45_D_45_Fructose_biomass_S_D_INT	beta-D-Fructose_c = beta-D-Fructose_biomass	1	0	10000	0.088
1637	R_Bc30	S	D	INT	S_Hexadecanoic_32_acid_acc_S_D_INT = S_Hexadecanoic_32_acid_biomass_S_D_INT	Hexadecanoic acid_acc = Hexadecanoic acid_biomass	1	0	10000	0.09
1638	R_Bc31	S	D	INT	S_dATP_c_S_D_INT = S_Pyrophosphate_c_S_D_INT + S_dATP_biomass_S_D_INT	dATP_c = Pyrophosphate_c + dATP_biomass	1	0	10000	0.0017
1639	R_Bc32	S	D	INT	S_dGTP_c_S_D_INT = S_Pyrophosphate_c_S_D_INT + S_dGTP_biomass_S_D_INT	dGTP_c = Pyrophosphate_c + dGTP_biomass	1	0	10000	0.0011
1640	R_Bc33	S	D	INT	S_dCTP_c_S_D_INT = S_Pyrophosphate_c_S_D_INT + S_dCTP_biomass_S_D_INT	dCTP_c = Pyrophosphate_c + dCTP_biomass	1	0	10000	0.0011
1641	R_Bc34	S	D	INT	S_dTTP_c_S_D_INT = S_Pyrophosphate_c_S_D_INT + S_dTTP_biomass_S_D_INT	dTTP_c = Pyrophosphate_c + dTTP_biomass	1	0	10000	0.0017
1642	R_Bc35	S	D	INT	S_ATP_c_S_D_INT = S_ATP_biomass_S_D_INT + S_Pyrophosphate_c_S_D_INT	ATP_c = ATP_biomass + Pyrophosphate_c	1	0	10000	0.0055
1643	R_Bc36	S	D	INT	S_GTP_c_S_D_INT = S_GTP_biomass_S_D_INT + S_Pyrophosphate_c_S_D_INT	GTP_c = GTP_biomass + Pyrophosphate_c	1	0	10000	0.0071
1644	R_Bc37	S	D	INT	S_CTP_c_S_D_INT = S_CTP_biomass_S_D_INT + S_Pyrophosphate_c_S_D_INT	CTP_c = CTP_biomass + Pyrophosphate_c	1	0	10000	0.0053
1645	R_Bc38	S	D	INT	S_UTP_c_S_D_INT = S_Pyrophosphate_c_S_D_INT + S_UTP_biomass_S_D_INT	UTP_c = Pyrophosphate_c + UTP_biomass	1	0	10000	0.0047
1646	R_V0001	S	D	INT	S_Folate_c_S_D_INT = S_Folate_biomass_S_D_INT	Folate_c = Folate_biomass	1	0	10000	0
1647	R_V0002	S	D	INT	S_Riboflavin_c_S_D_INT = S_Riboflavin_biomass_S_D_INT	Riboflavin_c = Riboflavin_biomass	1	0	10000	0
1648	R_V0003	S	D	INT	S_Biotin_c_S_D_INT = S_Biotin_biomass_S_D_INT	Biotin_c = Biotin_biomass	1	0	10000	0
1649	R_V0004	S	D	INT	S_Chlorophyll_32_a_c_S_D_INT = S_Chlorophyll_32_a_biomass_S_D_INT	Chlorophyll a_c = Chlorophyll a_biomass	1	0	10000	0
1650	R_V0005	S	D	INT	S_Ubiquinone_c_S_D_INT = S_Ubiquinone_biomass_S_D_INT	Ubiquinone_c = Ubiquinone_biomass	1	0	10000	0
1651	R_V0006	S	D	INT	S_Thiamin_c_S_D_INT = S_Thiamin_biomass_S_D_INT	Thiamin_c = Thiamin_biomass	1	0	10000	0
1652	R_V0007	S	D	INT	S_Nicotinamide_c_S_D_INT = S_Nicotinamide_biomass_S_D_INT	Nicotinamide_c = Nicotinamide_biomass	1	0	10000	0
1653	R_V0008	S	D	INT	S_CoA_c_S_D_INT = S_CoA_biomass_S_D_INT	CoA_c = CoA_biomass	1	0	10000	0
1654	R_BIO_L	S	D	INT	0.04 S_4_45_Coumaryl_32_alcohol_biomass_S_D_INT + 30 S_ATP_c_S_D_INT + 0.305 S_Cellulose_biomass_S_D_INT + 0.048 S_Coniferyl_32_alcohol_biomass_S_D_INT + 0.282 S_D_45_Xylose_biomass_S_D_INT + 0.053 S_Glucose_biomass_S_D_INT + 0.14 S_Glycine_biomass_S_D_INT + 0.026 S_Hexadecanoic_32_acid_biomass_S_D_INT + 0.107 S_L_45_Alanine_biomass_S_D_INT + 0.39 S_L_45_Asparagine_biomass_S_D_INT + 0.162 S_L_45_…	0.04 4-Coumaryl alcohol_biomass + 30 ATP_c + 0.305 Cellulose_biomass + 0.048 Coniferyl alcohol_biomass + 0.282 D-Xylose_biomass + 0.053 Glucose_biomass + 0.14 Glycine_biomass + 0.026 Hexadecanoic acid_biomass + 0.107 L-Alanine_biomass + 0.39 L-Asparagine_biomass + 0.162 L-Aspartate_biomass + 0.024 L-Cysteine_biomass + 0.39 L-Glutamate_biomass + 0.35 L-Glutamine_biomass + 0.06 L-Isoleucine_biomass…	1	0	10000	0
1655	R_Ex1	S	D	INT	S_CO2_ext_S_D_INT = S_CO2_c_S_D_INT	CO2_ext = CO2_c	0	-10000	10000	-14.0665
1656	R_Ex2	S	D	INT	S_H2O_ext_S_D_INT = S_H2O_c_S_D_INT	H2O_ext = H2O_c	0	-10000	10000	-5006.14
1657	R_Ex3	S	D	INT	S_Oxygen_ext_S_D_INT = S_Oxygen_c_S_D_INT	Oxygen_ext = Oxygen_c	0	-10000	10000	0.277
1658	R_Ex4	S	D	INT	S_Nitrate_ext_S_D_INT = S_Nitrate_c_S_D_INT	Nitrate_ext = Nitrate_c	0	-10000	10000	0
1659	R_Ex5	S	D	INT	S_NH3_ext_S_D_INT = S_NH3_c_S_D_INT	NH3_ext = NH3_c	0	-10000	10000	0
1660	R_Ex6	S	D	INT	S_L_45_Glutamate_ext_S_D_INT = S_L_45_Glutamate_c_S_D_INT	L-Glutamate_ext = L-Glutamate_c	0	-10000	10000	0
1661	R_Ex7	S	D	INT	S_L_45_Glutamine_ext_S_D_INT = S_L_45_Glutamine_c_S_D_INT	L-Glutamine_ext = L-Glutamine_c	0	-10000	10000	0
1662	R_Ex8	S	D	INT	S_L_45_Aspartate_ext_S_D_INT = S_L_45_Aspartate_c_S_D_INT	L-Aspartate_ext = L-Aspartate_c	0	-10000	10000	0
1663	R_Ex9	S	D	INT	S_L_45_Alanine_ext_S_D_INT = S_L_45_Alanine_c_S_D_INT	L-Alanine_ext = L-Alanine_c	0	-10000	10000	0
1664	R_Ex10	S	D	INT	S_L_45_Serine_ext_S_D_INT = S_L_45_Serine_c_S_D_INT	L-Serine_ext = L-Serine_c	0	-10000	10000	0
1665	R_Ex11	S	D	INT	S_Hydrogen_sulfide_ext_S_D_INT = S_Hydrogen_sulfide_c_S_D_INT	Hydrogen_sulfide_ext = Hydrogen_sulfide_c	0	-10000	10000	0
1666	R_Ex12	S	D	INT	S_Sulfate_ext_S_D_INT = S_Sulfate_c_S_D_INT	Sulfate_ext = Sulfate_c	0	-10000	10000	0
1667	R_Ex13	S	D	INT	S_Glucose_ext_S_D_INT = S_alpha_45_D_45_Glucose_c_S_D_INT	Glucose_ext = alpha-D-Glucose_c	0	-10000	10000	0
1668	R_Ex14	S	D	INT	S_beta_45_D_45_Fructose_ext_S_D_INT = S_beta_45_D_45_Fructose_c_S_D_INT	beta-D-Fructose_ext = beta-D-Fructose_c	0	-10000	10000	0
1669	R_Ex15	S	D	INT	S_Maltose_ext_S_D_INT = S_Maltose_c_S_D_INT	Maltose_ext = Maltose_c	0	-10000	10000	0
1670	R_Ex16	S	D	INT	S_hv_ext_S_D_INT = S_hv_p_S_D_INT	hv_ext = hv_p	0	-10000	10000	0
1671	R_Ex17	S	D	INT	S_Sucrose_ext_S_D_INT = S_Sucrose_c_S_D_INT	Sucrose_ext = Sucrose_c	0	-10000	10000	0
1672	R_Ex18	S	D	INT	S_Orthophosphate_ext_S_D_INT = S_Orthophosphate_c_S_D_INT	Orthophosphate_ext = Orthophosphate_c	0	-10000	10000	0
1673	R_TCM1	S	D	INT	S_Pyruvate_c_S_D_INT = S_Pyruvate_m_S_D_INT	Pyruvate_c = Pyruvate_m	0	-10000	10000	3.49822
1674	R_TCM2	S	D	INT	S__40_S_41__45_Malate_c_S_D_INT = S__40_S_41__45_Malate_m_S_D_INT	(S)-Malate_c = (S)-Malate_m	0	-10000	10000	3.49822
1675	R_TCM3	S	D	INT	S_Pyrophosphate_c_S_D_INT = S_Pyrophosphate_m_S_D_INT	Pyrophosphate_c = Pyrophosphate_m	0	-10000	10000	0
1676	R_TCM4	S	D	INT	S_Citrate_c_S_D_INT = S_Citrate_m_S_D_INT	Citrate_c = Citrate_m	0	-10000	10000	-0.115
1677	R_TCM5	S	D	INT	S_L_45_Aspartate_c_S_D_INT = S_L_45_Aspartate_m_S_D_INT	L-Aspartate_c = L-Aspartate_m	0	-10000	10000	-10000
1678	R_TCM6	S	D	INT	S_L_45_Glutamate_c_S_D_INT = S_L_45_Glutamate_m_S_D_INT	L-Glutamate_c = L-Glutamate_m	0	-10000	10000	9998.71
1679	R_TCM7	S	D	INT	S_Oxaloacetate_c_S_D_INT = S_Oxaloacetate_m_S_D_INT	Oxaloacetate_c = Oxaloacetate_m	0	-10000	10000	10000
1680	R_TCM8	S	D	INT	S_2_45_Oxoglutarate_c_S_D_INT = S_2_45_Oxoglutarate_m_S_D_INT	2-Oxoglutarate_c = 2-Oxoglutarate_m	0	-10000	10000	-10000
1681	R_TCM9	S	D	INT	S_Glycine_c_S_D_INT = S_Glycine_m_S_D_INT	Glycine_c = Glycine_m	0	-10000	10000	-22.3758
1682	R_TCM10	S	D	INT	S_L_45_Serine_c_S_D_INT = S_L_45_Serine_m_S_D_INT	L-Serine_c = L-Serine_m	0	-10000	10000	11.1879
1683	R_TCM11	S	D	INT	S_ATP_c_S_D_INT = S_ATP_m_S_D_INT	ATP_c = ATP_m	0	-10000	10000	-2.09572
1684	R_TCM12	S	D	INT	S_ADP_c_S_D_INT = S_ADP_m_S_D_INT	ADP_c = ADP_m	0	-10000	10000	2.09572
1685	R_TCM13	S	D	INT	S_AMP_c_S_D_INT = S_AMP_m_S_D_INT	AMP_c = AMP_m	0	-10000	10000	0
1686	R_TCM16	S	D	INT	S_CoA_c_S_D_INT = S_CoA_m_S_D_INT	CoA_c = CoA_m	0	-10000	10000	0
1687	R_TCM17	S	D	INT	S_CO2_c_S_D_INT = S_CO2_m_S_D_INT	CO2_c = CO2_m	0	-10000	10000	2.21072
1688	R_TCM18	S	D	INT	S_Acetate_c_S_D_INT = S_Acetate_m_S_D_INT	Acetate_c = Acetate_m	0	-10000	10000	0
1689	R_TCM19	S	D	INT	S_Orthophosphate_c_S_D_INT = S_Orthophosphate_m_S_D_INT	Orthophosphate_c = Orthophosphate_m	0	-10000	10000	2.09572
1690	R_TCM20	S	D	INT	S_H2O_c_S_D_INT = S_H2O_m_S_D_INT	H2O_c = H2O_m	0	-10000	10000	-8.97716
1691	R_TCM21	S	D	INT	S_H_43__c_S_D_INT = S_H_43__m_S_D_INT	H+_c = H+_m	0	-10000	10000	3.49822
1692	R_TCM22	S	D	INT	S_L_45_Glutamine_c_S_D_INT = S_L_45_Glutamine_m_S_D_INT	L-Glutamine_c = L-Glutamine_m	0	-10000	10000	0
1693	R_TCM26	S	D	INT	S_Thiamin_32_diphosphate_c_S_D_INT = S_Thiamin_32_diphosphate_m_S_D_INT	Thiamin diphosphate_c = Thiamin diphosphate_m	0	-10000	10000	0
1694	R_TCM27	S	D	INT	S_Oxygen_c_S_D_INT = S_Oxygen_m_S_D_INT	Oxygen_c = Oxygen_m	0	-10000	10000	0
1695	R_TCM28	S	D	INT	S_NH3_c_S_D_INT = S_NH3_m_S_D_INT	NH3_c = NH3_m	0	-10000	10000	12.4754
1696	R_TCM29	S	D	INT	S_Succinate_c_S_D_INT = S_Succinate_m_S_D_INT	Succinate_c = Succinate_m	0	-10000	10000	-2.09572
1697	R_TCM31	S	D	INT	S_L_45_Ornithine_c_S_D_INT = S_L_45_Ornithine_m_S_D_INT	L-Ornithine_c = L-Ornithine_m	0	-10000	10000	0
1698	R_TCM32	S	D	INT	S_L_45_Citrulline_c_S_D_INT = S_L_45_Citrulline_m_S_D_INT	L-Citrulline_c = L-Citrulline_m	0	-10000	10000	0
1699	R_TCP1	S	D	INT	S_alpha_45_D_45_Glucose_c_S_D_INT = S_alpha_45_D_45_Glucose_p_S_D_INT	alpha-D-Glucose_c = alpha-D-Glucose_p	0	-10000	10000	0
1700	R_TCP2	S	D	INT	S_CO2_c_S_D_INT = S_CO2_p_S_D_INT	CO2_c = CO2_p	0	-10000	10000	-6634.23
1701	R_TCP3	S	D	INT	S_Pyruvate_c_S_D_INT = S_Pyruvate_p_S_D_INT	Pyruvate_c = Pyruvate_p	0	-10000	10000	6642.03
1702	R_TCP4	S	D	INT	S_Phosphoenolpyruvate_c_S_D_INT = S_Phosphoenolpyruvate_p_S_D_INT	Phosphoenolpyruvate_c = Phosphoenolpyruvate_p	0	-10000	10000	-10000
1703	R_TCP5	S	D	INT	S_2_45_Phospho_45_D_45_glycerate_c_S_D_INT = S_2_45_Phospho_45_D_45_glycerate_p_S_D_INT	2-Phospho-D-glycerate_c = 2-Phospho-D-glycerate_p	0	-10000	10000	-6641.31
1704	R_TCP6	S	D	INT	S_alpha_45_D_45_Glucose_32_6_45_phosphate_c_S_D_INT = S_alpha_45_D_45_Glucose_32_6_45_phosphate_p_S_D_INT	alpha-D-Glucose 6-phosphate_c = alpha-D-Glucose 6-phosphate_p	0	-10000	10000	1.104
1705	R_TCP7	S	D	INT	S__40_2R_41__45_2_45_Hydroxy_45_3_45__40_phosphonooxy_41__45_propanal_c_S_D_INT = S__40_2R_41__45_2_45_Hydroxy_45_3_45__40_phosphonooxy_41__45_propanal_p_S_D_INT	(2R)-2-Hydroxy-3-(phosphonooxy)-propanal_c = (2R)-2-Hydroxy-3-(phosphonooxy)-propanal_p	0	-10000	10000	9996.79
1706	R_TCP8	S	D	INT	S_Glycerone_32_phosphate_c_S_D_INT = S_Glycerone_32_phosphate_p_S_D_INT	Glycerone phosphate_c = Glycerone phosphate_p	0	-10000	10000	-9960.24
1707	R_TCP9	S	D	INT	S_3_45_Phospho_45_D_45_glycerate_c_S_D_INT = S_3_45_Phospho_45_D_45_glycerate_p_S_D_INT	3-Phospho-D-glycerate_c = 3-Phospho-D-glycerate_p	0	-10000	10000	10000
1708	R_TCP10	S	D	INT	S_Orthophosphate_c_S_D_INT = S_Orthophosphate_p_S_D_INT	Orthophosphate_c = Orthophosphate_p	0	-10000	10000	10000
1709	R_TCP11	S	D	INT	S__40_S_41__45_Malate_c_S_D_INT = S__40_S_41__45_Malate_p_S_D_INT	(S)-Malate_c = (S)-Malate_p	0	-10000	10000	-12.4567
1710	R_TCP12	S	D	INT	S_Oxaloacetate_c_S_D_INT = S_Oxaloacetate_p_S_D_INT	Oxaloacetate_c = Oxaloacetate_p	0	-10000	10000	12.4567
1711	R_TCP13	S	D	INT	S_Sulfate_c_S_D_INT = S_Sulfate_p_S_D_INT	Sulfate_c = Sulfate_p	0	-10000	10000	0.0208
1712	R_TCP14	S	D	INT	S_NH3_c_S_D_INT = S_NH3_p_S_D_INT	NH3_c = NH3_p	0	-10000	10000	3362.58
1713	R_TCP15	S	D	INT	S_Nitrite_c_S_D_INT = S_Nitrite_p_S_D_INT	Nitrite_c = Nitrite_p	0	-10000	10000	3.9126
1714	R_TCP16	S	D	INT	S_Maltose_c_S_D_INT = S_Maltose_p_S_D_INT	Maltose_c = Maltose_p	0	-10000	10000	0
1715	R_TCP17	S	D	INT	S_Glycolate_c_S_D_INT = S_Glycolate_p_S_D_INT	Glycolate_c = Glycolate_p	0	-10000	10000	0
1716	R_TCP18	S	D	INT	S_2_45_Oxoglutarate_c_S_D_INT = S_2_45_Oxoglutarate_p_S_D_INT	2-Oxoglutarate_c = 2-Oxoglutarate_p	0	-10000	10000	0
1717	R_TCP19	S	D	INT	S_H2O_c_S_D_INT = S_H2O_p_S_D_INT	H2O_c = H2O_p	0	-10000	10000	-10000
1718	R_TCP20	S	D	INT	S_ATP_c_S_D_INT = S_ATP_p_S_D_INT	ATP_c = ATP_p	0	-10000	10000	10000
1719	R_TCP21	S	D	INT	S_ADP_c_S_D_INT = S_ADP_p_S_D_INT	ADP_c = ADP_p	0	-10000	10000	-10000
1720	R_TCP22	S	D	INT	S_H_43__c_S_D_INT = S_H_43__p_S_D_INT	H+_c = H+_p	0	-10000	10000	26.2182
1721	R_TCP23	S	D	INT	S_L_45_Glutamate_c_S_D_INT = S_L_45_Glutamate_p_S_D_INT	L-Glutamate_c = L-Glutamate_p	0	-10000	10000	10000
1722	R_TCP24	S	D	INT	S_D_45_Glycerate_c_S_D_INT = S_D_45_Glycerate_p_S_D_INT	D-Glycerate_c = D-Glycerate_p	0	-10000	10000	-36.5555
1723	R_TCP25	S	D	INT	S_Oxygen_c_S_D_INT = S_Oxygen_p_S_D_INT	Oxygen_c = Oxygen_p	0	-10000	10000	0
1724	R_TCP26	S	D	INT	S_Pyrophosphate_c_S_D_INT = S_Pyrophosphate_p_S_D_INT	Pyrophosphate_c = Pyrophosphate_p	0	-10000	10000	-6698.17
1725	R_TCP27	S	D	INT	S_L_45_Glutamine_c_S_D_INT = S_L_45_Glutamine_p_S_D_INT	L-Glutamine_c = L-Glutamine_p	0	-10000	10000	-10000
1726	R_TCP29	S	D	INT	S_L_45_Ornithine_c_S_D_INT = S_L_45_Ornithine_p_S_D_INT	L-Ornithine_c = L-Ornithine_p	0	-10000	10000	-6633.51
1727	R_TCP30	S	D	INT	S_L_45_Citrulline_c_S_D_INT = S_L_45_Citrulline_p_S_D_INT	L-Citrulline_c = L-Citrulline_p	0	-10000	10000	6633.51
1728	R_TCP31	S	D	INT	S_Hexadecanoic_32_acid_acc_S_D_INT = S_Hexadecanoic_32_acid_p_S_D_INT	Hexadecanoic acid_acc = Hexadecanoic acid_p	0	-10000	10000	-0.09
1729	R_TCP32	S	D	INT	S_Hydrogen_sulfide_c_S_D_INT = S_Hydrogen_sulfide_p_S_D_INT	Hydrogen_sulfide_c = Hydrogen_sulfide_p	0	-10000	10000	-0.0208
1730	R_TCV1	S	D	INT	S_Sulfate_c_S_D_INT = S_Sulfate_v_S_D_INT	Sulfate_c = Sulfate_v	0	-10000	10000	0
1731	R_TCV2	S	D	INT	S__40_S_41__45_Malate_c_S_D_INT = S__40_S_41__45_Malate_v_S_D_INT	(S)-Malate_c = (S)-Malate_v	0	-10000	10000	0
1732	R_TCV3	S	D	INT	S_Nitrate_c_S_D_INT = S_Nitrate_v_S_D_INT	Nitrate_c = Nitrate_v	0	-10000	10000	0
1733	R_TCV4	S	D	INT	S_Sucrose_c_S_D_INT = S_Sucrose_v_S_D_INT	Sucrose_c = Sucrose_v	0	-10000	10000	0
1734	R_TCV5	S	D	INT	S_Citrate_c_S_D_INT = S_Citrate_v_S_D_INT	Citrate_c = Citrate_v	0	-10000	10000	0
1735	R_TCX1	S	D	INT	S_Glycine_c_S_D_INT = S_Glycine_x_S_D_INT	Glycine_c = Glycine_x	0	-10000	10000	0
1736	R_TCX2	S	D	INT	S_L_45_Serine_c_S_D_INT = S_L_45_Serine_x_S_D_INT	L-Serine_c = L-Serine_x	0	-10000	10000	0
1737	R_TCX3	S	D	INT	S_Glycolate_c_S_D_INT = S_Glycolate_x_S_D_INT	Glycolate_c = Glycolate_x	0	-10000	10000	0
1738	R_TCX4	S	D	INT	S_2_45_Oxoglutarate_c_S_D_INT = S_2_45_Oxoglutarate_x_S_D_INT	2-Oxoglutarate_c = 2-Oxoglutarate_x	0	-10000	10000	0
1739	R_TCX5	S	D	INT	S_L_45_Glutamate_c_S_D_INT = S_L_45_Glutamate_x_S_D_INT	L-Glutamate_c = L-Glutamate_x	0	-10000	10000	0
1740	R_TCX6	S	D	INT	S__40_S_41__45_Malate_c_S_D_INT = S__40_S_41__45_Malate_x_S_D_INT	(S)-Malate_c = (S)-Malate_x	0	-10000	10000	-9988.76
1741	R_TCX7	S	D	INT	S_Hexadecanoic_32_acid_acc_S_D_INT = S_Hexadecanoic_32_acid_x_S_D_INT	Hexadecanoic acid_acc = Hexadecanoic acid_x	0	-10000	10000	0
1742	R_TCX8	S	D	INT	S_ATP_c_S_D_INT = S_ATP_x_S_D_INT	ATP_c = ATP_x	0	-10000	10000	0
1743	R_TCX9	S	D	INT	S_AMP_c_S_D_INT = S_AMP_x_S_D_INT	AMP_c = AMP_x	0	-10000	10000	0
1744	R_TCX10	S	D	INT	S_Pyrophosphate_c_S_D_INT = S_Pyrophosphate_x_S_D_INT	Pyrophosphate_c = Pyrophosphate_x	0	-10000	10000	0
1745	R_TCX11	S	D	INT	S_H2O_c_S_D_INT = S_H2O_x_S_D_INT	H2O_c = H2O_x	0	-10000	10000	0
1746	R_TCX12	S	D	INT	S_Oxygen_c_S_D_INT = S_Oxygen_x_S_D_INT	Oxygen_c = Oxygen_x	0	-10000	10000	0
1747	R_TCX13	S	D	INT	S_D_45_Glycerate_c_S_D_INT = S_D_45_Glycerate_x_S_D_INT	D-Glycerate_c = D-Glycerate_x	0	-10000	10000	0
1748	R_TCX14	S	D	INT	S_Citrate_c_S_D_INT = S_Citrate_x_S_D_INT	Citrate_c = Citrate_x	0	-10000	10000	10000
1749	R_TCX15	S	D	INT	S_Succinate_c_S_D_INT = S_Succinate_x_S_D_INT	Succinate_c = Succinate_x	0	-10000	10000	0
1750	R_TCX16	S	D	INT	S_Isocitrate_c_S_D_INT = S_Isocitrate_x_S_D_INT	Isocitrate_c = Isocitrate_x	0	-10000	10000	-10000
1751	R_TCX17	S	D	INT	S_Oxaloacetate_c_S_D_INT = S_Oxaloacetate_x_S_D_INT	Oxaloacetate_c = Oxaloacetate_x	0	-10000	10000	9988.76
1752	R_TCX18	S	D	INT	S_H_43__c_S_D_INT = S_H_43__x_S_D_INT	H+_c = H+_x	0	-10000	10000	0
1753	R_TCX19	S	D	INT	S_CoA_c_S_D_INT = S_CoA_x_S_D_INT	CoA_c = CoA_x	0	-10000	10000	0
1754	R_R00095_tmx	S	D	INT	S_H_43__x_S_D_INT + 2 S_Monodehydroascorbate_c_S_D_INT + S_NADH_x_S_D_INT = 2 S_Ascorbate_c_S_D_INT + S_NAD_43__x_S_D_INT	H+_x + 2 Monodehydroascorbate_c + NADH_x = 2 Ascorbate_c + NAD+_x	0	-10000	10000	-9988.76
1755	R_R00644_tmx	S	D	INT	S_Ascorbate_c_S_D_INT + S_H2O2_x_S_D_INT = 2 S_H2O_x_S_D_INT + S_L_45_Dehydroascorbate_c_S_D_INT	Ascorbate_c + H2O2_x = 2 H2O_x + L-Dehydroascorbate_c	1	0	10000	0
1756	R_R00006_c	S	D	INT	2 S_Pyruvate_c_S_D_INT = S_2_45_Acetolactate_c_S_D_INT + S_CO2_c_S_D_INT	2 Pyruvate_c = 2-Acetolactate + CO2_c	1	0	10000	0
1757	R_R00010_c	S	D	INT	S_H2O_c_S_D_INT + S_alpha_44_alpha_45_Trehalose_c_S_D_INT = 2 S_D_45_Glucose_c_S_D_INT	H2O_c + alpha,alpha-Trehalose = 2 D-Glucose	1	0	10000	0
1758	R_R00014_c	S	D	INT	S_Pyruvate_c_S_D_INT + S_Thiamin_32_diphosphate_c_S_D_INT = S_2_45__40_alpha_45_Hydroxyethyl_41_thiamine_32_diphosphate_c_S_D_INT + S_CO2_c_S_D_INT	Pyruvate_c + Thiamin diphosphate_c = 2-(alpha-Hydroxyethyl)thiamine diphosphate + CO2_c	1	0	10000	0.244
1759	R_R00021_p	S	D	INT	S_2_45_Oxoglutarate_p_S_D_INT + S_L_45_Glutamine_p_S_D_INT + 2 S_Reduced_32_ferredoxin_p_S_D_INT = 2 S_L_45_Glutamate_p_S_D_INT + 2 S_Oxidized_32_ferredoxin_p_S_D_INT	2-Oxoglutarate_p + L-Glutamine_p + 2 Reduced ferredoxin = 2 L-Glutamate_p + 2 Oxidized ferredoxin	1	0	10000	0
1760	R_R00022_c	S	D	INT	S_Chitobiose_c_S_D_INT + S_H2O_c_S_D_INT = 2 S_N_45_Acetyl_45_D_45_glucosamine_c_S_D_INT	Chitobiose + H2O_c = 2 N-Acetyl-D-glucosamine	1	0	10000	0
1761	R_R00024_p	S	D	INT	S_CO2_p_S_D_INT + S_D_45_Ribulose_32_1_44_5_45_bisphosphate_p_S_D_INT + S_H2O_p_S_D_INT = 2 S_3_45_Phospho_45_D_45_glycerate_p_S_D_INT	CO2_p + D-Ribulose 1,5-bisphosphate + H2O_p = 2 3-Phospho-D-glycerate_p	inactive	0	0	0
1762	R_R00026_c	S	D	INT	S_Cellobiose_c_S_D_INT + S_H2O_c_S_D_INT = 2 S_beta_45_D_45_Glucose_c_S_D_INT	Cellobiose + H2O_c = 2 beta-D-Glucose	1	0	10000	1.04031
1763	R_R00028_p	S	D	INT	S_H2O_p_S_D_INT + S_Maltose_p_S_D_INT = 2 S_alpha_45_D_45_Glucose_p_S_D_INT	H2O_p + Maltose_p = 2 alpha-D-Glucose_p	1	0	10000	0
1764	R_R00028_c	S	D	INT	S_H2O_c_S_D_INT + S_Maltose_c_S_D_INT = 2 S_alpha_45_D_45_Glucose_c_S_D_INT	H2O_c + Maltose_c = 2 alpha-D-Glucose_c	1	0	10000	0
[truncated: 7,963 more rows]

## Sheet: intMets
metID	metName	spatial	temporal	pool
[truncated: 10,723 more rows]

## Sheet: extMets
metID	metName	spatial	temporal	pool
S_CO2_ext	CO2_ext			BOUNDARY
S_H2O_ext	H2O_ext			BOUNDARY
[truncated: 7 more rows]
