# Supplementary material for: A multi-tissue genome-scale metabolic modeling framework for the analysis of whole plant systems
Source: Front Plant Sci. 2015 Jan 22;6:4. doi: 10.3389/fpls.2015.00004 (PMC4302846; doi:10.3389/fpls.2015.00004)
Supplement: Supplementary file 5 [file DataSheet1.ZIP › multi-tissue framework/x.txt]

  5.3000000e-002
  9.6000000e-002
  3.0500000e-001
  2.0749979e+001
  2.8200000e-001
  3.9700000e-001
  1.0740000e-001
  1.6200000e-001
  1.3600000e-001
  2.1000000e-001
  8.6000000e-002
  2.0000000e-003
  2.4000000e-002
  1.0000000e-001
  1.4000000e-001
  6.0000000e-002
  3.4600000e-001
  1.6600000e-001
  1.0000000e-002
  7.0000000e-002
  2.6000000e-002
  8.0000000e-002
  3.0000000e-002
  4.0000000e-002
  3.8800000e-001
  4.0000000e-002
  4.8000000e-002
  5.6000000e-002
  5.3000000e-002
  2.3000000e-001
  2.0000000e-003
  1.3000000e-003
  1.3000000e-003
  2.0000000e-003
  6.6000000e-003
  9.0000000e-003
  6.8000000e-003
  6.0000000e-003
  0.0000000e+000
  0.0000000e+000
  0.0000000e+000
  0.0000000e+000
  0.0000000e+000
  0.0000000e+000
  0.0000000e+000
  0.0000000e+000
  0.0000000e+000
  4.7915905e+002
 -7.4260088e+003
 -4.9158350e+002
  0.0000000e+000
  0.0000000e+000
  0.0000000e+000
  0.0000000e+000
  0.0000000e+000
  0.0000000e+000
  0.0000000e+000
  0.0000000e+000
  0.0000000e+000
  0.0000000e+000
  0.0000000e+000
  0.0000000e+000
  5.7331160e+003
  0.0000000e+000
  0.0000000e+000
  0.0000000e+000
  1.0000000e+004
  0.0000000e+000
 -1.4000000e-001
 -1.4000000e-001
 -9.9997200e+003
 -9.9998600e+003
  1.0000000e+004
  2.8000000e-001
 -1.4000000e-001
  1.4000000e-001
 -1.4000000e-001
  0.0000000e+000
  0.0000000e+000
  0.0000000e+000
  0.0000000e+000
 -1.4000000e-001
 -9.9998600e+003
  0.0000000e+000
 -1.4000000e-001
  0.0000000e+000
  0.0000000e+000
  1.0000000e+004
  0.0000000e+000
  0.0000000e+000
  0.0000000e+000
 -1.7868767e+001
 -2.4367903e+003
  1.8400000e+000
 -9.8165438e+003
  1.0000000e+004
 -1.8120767e+001
  1.0000000e+004
 -8.2283483e+001
 -1.0000000e+004
  1.0000000e+004
 -9.9997805e+003
  9.9997805e+003
  2.6000000e-002
  2.8982023e+003
  3.0502000e+000
  0.0000000e+000
 -1.5000000e+002
  0.0000000e+000
 -1.0000000e+004
 -1.0000000e+004
  1.0000000e+004
  1.8361400e+001
  5.8920733e+003
 -3.1483867e+001
 -5.6663950e+002
 -4.1525958e+001
 -5.8920733e+003
 -2.9908208e+003
  2.9908208e+003
 -2.3000000e-001
 -2.6000000e-002
  0.0000000e+000
  0.0000000e+000
  0.0000000e+000
  0.0000000e+000
  0.0000000e+000
 -1.5000000e+002
  7.4534650e+001
  1.5000000e+002
 -7.5465350e+001
  7.5465350e+001
  1.0000000e+004
  0.0000000e+000
  0.0000000e+000
  0.0000000e+000
  0.0000000e+000
 -1.5000000e+002
  7.5000000e+001
 -7.4534650e+001
 -1.0000000e+004
  0.0000000e+000
  1.0000000e+004
 -1.0000000e+004
  7.9580786e-013
  0.0000000e+000
  9.9254654e+003
  0.0000000e+000
  0.0000000e+000
  0.0000000e+000
  3.0000000e-001
  0.0000000e+000
  0.0000000e+000
  5.9194548e+002
  0.0000000e+000
  0.0000000e+000
  0.0000000e+000
  0.0000000e+000
  0.0000000e+000
  0.0000000e+000
  0.0000000e+000
  0.0000000e+000
  0.0000000e+000
  9.9254654e+003
  0.0000000e+000
  0.0000000e+000
 -2.6000000e-002
 -5.9728125e+001
  2.6000000e-002
  0.0000000e+000
  0.0000000e+000
  0.0000000e+000
  0.0000000e+000
  1.6100000e+000
  0.0000000e+000
  1.8187867e+001
  0.0000000e+000
  1.6000000e-001
  0.0000000e+000
  0.0000000e+000
  0.0000000e+000
  0.0000000e+000
 -9.9365296e+003
  0.0000000e+000
 -9.9366876e+003
  1.6000000e-001
  2.5174000e+000
  0.0000000e+000
  0.0000000e+000
  1.8400000e+000
  0.0000000e+000
  0.0000000e+000
  0.0000000e+000
  0.0000000e+000
  0.0000000e+000
  0.0000000e+000
  0.0000000e+000
  0.0000000e+000
  0.0000000e+000
  0.0000000e+000
  0.0000000e+000
  0.0000000e+000
  9.9227476e+003
 -1.0000000e+004
  0.0000000e+000
 -5.8914155e+003
  1.4000000e-001
  5.8920733e+003
  0.0000000e+000
 -1.0740000e-001
  0.0000000e+000
  0.0000000e+000
  0.0000000e+000
  0.0000000e+000
  0.0000000e+000
  1.8173767e+001
  0.0000000e+000
  0.0000000e+000
  0.0000000e+000
  0.0000000e+000
  4.3600000e-002
  9.0000000e-003
  0.0000000e+000
 -1.0000000e+004
  1.0000000e+004
  1.0000000e+004
 -1.0000000e+004
  0.0000000e+000
  2.1950000e-001
 -6.4410000e-001
  0.0000000e+000
  0.0000000e+000
  1.4000000e-001
 -8.6360000e-001
 -1.4000000e-001
  0.0000000e+000
  0.0000000e+000
 -1.0000000e+004
  0.0000000e+000
  0.0000000e+000
  7.0000000e-002
  0.0000000e+000
  1.5000000e+002
  0.0000000e+000
  2.1800000e-001
  0.0000000e+000
  0.0000000e+000
  1.6100000e-002
  0.0000000e+000
  0.0000000e+000
  0.0000000e+000
  0.0000000e+000
  0.0000000e+000
  0.0000000e+000
  0.0000000e+000
  2.6000000e-002
  0.0000000e+000
  0.0000000e+000
  0.0000000e+000
  0.0000000e+000
  0.0000000e+000
  0.0000000e+000
 -1.3000000e-003
  8.1000000e-003
  0.0000000e+000
  0.0000000e+000
  0.0000000e+000
  3.8800000e-001
  0.0000000e+000
  7.4534650e+001
  0.0000000e+000
  0.0000000e+000
  0.0000000e+000
  0.0000000e+000
  0.0000000e+000
  0.0000000e+000
  0.0000000e+000
  0.0000000e+000
  0.0000000e+000
  0.0000000e+000
 -9.8127943e+003
  9.8165438e+003
 -1.6600000e-001
  0.0000000e+000
  0.0000000e+000
 -8.0000000e-002
  0.0000000e+000
  0.0000000e+000
  0.0000000e+000
  0.0000000e+000
  0.0000000e+000
 -1.4000000e-001
  0.0000000e+000
  0.0000000e+000
  0.0000000e+000
 -1.7400000e-001
  0.0000000e+000
  1.4400000e-001
  0.0000000e+000
  1.6100000e+000
  0.0000000e+000
  0.0000000e+000
  0.0000000e+000
  0.0000000e+000
  0.0000000e+000
  5.3000000e-002
  0.0000000e+000
  0.0000000e+000
  0.0000000e+000
  3.0502000e+000
  3.0502000e+000
  0.0000000e+000
  0.0000000e+000
  1.7815767e+001
  0.0000000e+000
  0.0000000e+000
  1.0585652e+002
  1.0601852e+002
  1.6200000e-001
  0.0000000e+000
  2.6000000e-002
  0.0000000e+000
  0.0000000e+000
  0.0000000e+000
  0.0000000e+000
  0.0000000e+000
  0.0000000e+000
  0.0000000e+000
  0.0000000e+000
  0.0000000e+000
  0.0000000e+000
  0.0000000e+000
 -1.6100000e-002
  0.0000000e+000
  0.0000000e+000
  0.0000000e+000
  0.0000000e+000
  0.0000000e+000
  2.0000000e-003
  0.0000000e+000
  0.0000000e+000
  0.0000000e+000
  7.4668650e+001
  1.4000000e-001
  0.0000000e+000
  4.1499958e+001
 -4.1499958e+001
 -1.8173767e+001
  0.0000000e+000
  0.0000000e+000
 -1.9400000e-002
  4.0000000e-002
  0.0000000e+000
  6.2000000e-002
 -2.0000000e-003
  0.0000000e+000
  0.0000000e+000
  0.0000000e+000
  0.0000000e+000
 -1.8789567e+002
  6.6642829e+002
  0.0000000e+000
 -1.0601852e+002
 -6.3209425e+001
  0.0000000e+000
  0.0000000e+000
 -7.1333333e-002
  2.3529017e+002
 -6.3310425e+001
 -9.8127943e+003
  1.0000000e+004
 -1.4858633e+003
 -4.0633333e-001
 -5.8414481e+002
  1.8900000e-002
 -4.0000000e-002
  0.0000000e+000
  0.0000000e+000
 -2.1950000e-001
  3.4600000e-002
  1.6600000e-001
 -1.4000000e-001
  0.0000000e+000
  0.0000000e+000
  0.0000000e+000
  0.0000000e+000
  0.0000000e+000
  0.0000000e+000
  0.0000000e+000
  0.0000000e+000
  1.7918800e+001
  9.9820915e+003
  3.4600000e-002
  2.0000000e-003
  0.0000000e+000
  0.0000000e+000
  0.0000000e+000
  0.0000000e+000
  0.0000000e+000
  0.0000000e+000
  0.0000000e+000
  0.0000000e+000
  0.0000000e+000
  1.4000000e-001
 -1.0000000e-001
  6.3800000e-002
  7.4896450e+001
  1.4000000e-001
  1.6200000e-001
  0.0000000e+000
  0.0000000e+000
  0.0000000e+000
  1.3000000e-003
  1.0300000e-002
  0.0000000e+000
 -1.0000000e-002
  0.0000000e+000
  0.0000000e+000
  0.0000000e+000
  0.0000000e+000
  0.0000000e+000
  0.0000000e+000
  2.6000000e-002
  0.0000000e+000
  0.0000000e+000
  0.0000000e+000
 -1.4000000e-001
  1.0000000e+004
 -1.0000000e+004
  0.0000000e+000
  0.0000000e+000
  0.0000000e+000
  0.0000000e+000
  0.0000000e+000
  0.0000000e+000
  8.0000000e-002
  0.0000000e+000
  0.0000000e+000
  2.9909868e+003
  0.0000000e+000
 -2.9908208e+003
  0.0000000e+000
  0.0000000e+000
  1.4800000e-001
  0.0000000e+000
  0.0000000e+000
  9.8127943e+003
 -8.5141367e+003
  0.0000000e+000
 -1.8720567e+002
  1.8345617e+002
  0.0000000e+000
  7.4194548e+002
  0.0000000e+000
  3.6074983e+001
 -7.1333333e-002
 -4.7058033e+002
  2.0000000e-003
  0.0000000e+000
  0.0000000e+000
  0.0000000e+000
  0.0000000e+000
  0.0000000e+000
  0.0000000e+000
  8.8000000e-002
  0.0000000e+000
  2.3000000e-001
  0.0000000e+000
  1.6100000e+000
  2.9666667e-002
  2.3529017e+002
  0.0000000e+000
  4.4900000e-002
  0.0000000e+000
  0.0000000e+000
  0.0000000e+000
  0.0000000e+000
  0.0000000e+000
  0.0000000e+000
  0.0000000e+000
  0.0000000e+000
  0.0000000e+000
  2.9400000e-001
  2.5400000e-001
  0.0000000e+000
  0.0000000e+000
  0.0000000e+000
  0.0000000e+000
 -1.0601852e+002
  1.7908500e+001
  0.0000000e+000
  1.4800000e-001
 -1.4800000e-001
  0.0000000e+000
  0.0000000e+000
  0.0000000e+000
  0.0000000e+000
  0.0000000e+000
  0.0000000e+000
  2.9400000e-001
 -2.9666667e-002
 -2.3529017e+002
  0.0000000e+000
  0.0000000e+000
  3.2366667e-001
  2.3529017e+002
  0.0000000e+000
  0.0000000e+000
  1.3000000e-003
  0.0000000e+000
  0.0000000e+000
  0.0000000e+000
  0.0000000e+000
 -1.0000000e+004
  0.0000000e+000
  0.0000000e+000
  0.0000000e+000
  0.0000000e+000
  4.8000000e-002
  0.0000000e+000
  1.6600000e-001
  0.0000000e+000
  0.0000000e+000
 -1.3000000e-003
  0.0000000e+000
  0.0000000e+000
  0.0000000e+000
  0.0000000e+000
  0.0000000e+000
  0.0000000e+000
  0.0000000e+000
  6.6000000e-003
  0.0000000e+000
  5.3000000e-003
  0.0000000e+000
  1.3000000e-003
  0.0000000e+000
  0.0000000e+000
  3.6074983e+001
  0.0000000e+000
  0.0000000e+000
  0.0000000e+000
  0.0000000e+000
  0.0000000e+000
  0.0000000e+000
  0.0000000e+000
  0.0000000e+000
  0.0000000e+000
  0.0000000e+000
 -1.0000000e+004
 -2.0000000e-003
  1.3000000e-003
  2.0000000e-003
  2.0000000e-003
 -5.3000000e-003
  0.0000000e+000
  0.0000000e+000
  2.0000000e-003
  0.0000000e+000
  0.0000000e+000
  0.0000000e+000
  0.0000000e+000
  2.0749979e+001
  0.0000000e+000
  0.0000000e+000
  1.7908500e+001
  0.0000000e+000
  0.0000000e+000
  0.0000000e+000
  0.0000000e+000
  0.0000000e+000
  0.0000000e+000
  0.0000000e+000
  0.0000000e+000
  0.0000000e+000
  0.0000000e+000
  6.0000000e-002
  5.6000000e-002
  2.0000000e-003
  0.0000000e+000
  0.0000000e+000
  0.0000000e+000
  0.0000000e+000
  0.0000000e+000
  0.0000000e+000
 -1.6100000e-002
  0.0000000e+000
  0.0000000e+000
  0.0000000e+000
 -2.1800000e-001
  7.0000000e-002
  0.0000000e+000
  0.0000000e+000
  0.0000000e+000
  0.0000000e+000
  1.3000000e-003
  0.0000000e+000
  0.0000000e+000
  0.0000000e+000
  0.0000000e+000
  0.0000000e+000
  0.0000000e+000
  0.0000000e+000
  0.0000000e+000
  0.0000000e+000
  0.0000000e+000
  0.0000000e+000
  2.9400000e-001
  0.0000000e+000
  0.0000000e+000
  0.0000000e+000
  0.0000000e+000
  0.0000000e+000
  0.0000000e+000
  0.0000000e+000
  0.0000000e+000
  0.0000000e+000
  0.0000000e+000
  0.0000000e+000
  0.0000000e+000
  0.0000000e+000
  0.0000000e+000
  0.0000000e+000
  0.0000000e+000
  0.0000000e+000
  0.0000000e+000
  0.0000000e+000
  0.0000000e+000
  0.0000000e+000
  0.0000000e+000
  0.0000000e+000
  0.0000000e+000
 -4.8000000e-002
  0.0000000e+000
  0.0000000e+000
  0.0000000e+000
  0.0000000e+000
  0.0000000e+000
  0.0000000e+000
  0.0000000e+000
  0.0000000e+000
  0.0000000e+000
  0.0000000e+000
  0.0000000e+000
  4.0000000e-002
  7.0000000e-002
  0.0000000e+000
  3.6074983e+001
  0.0000000e+000
  3.6074983e+001
 -1.0000000e+004
  1.0000000e+004
 -1.1356447e+002
  0.0000000e+000
  0.0000000e+000
  0.0000000e+000
  0.0000000e+000
  0.0000000e+000
  0.0000000e+000
  0.0000000e+000
  0.0000000e+000
  0.0000000e+000
  0.0000000e+000
  0.0000000e+000
  0.0000000e+000
  0.0000000e+000
  0.0000000e+000
  3.0000000e-002
  0.0000000e+000
  0.0000000e+000
  0.0000000e+000
  0.0000000e+000
  0.0000000e+000
  0.0000000e+000
  0.0000000e+000
  0.0000000e+000
  0.0000000e+000
  1.0740000e-001
  0.0000000e+000
  0.0000000e+000
  0.0000000e+000
  0.0000000e+000
  0.0000000e+000
  2.9400000e-001
  2.9400000e-001
  0.0000000e+000
  0.0000000e+000
  0.0000000e+000
  0.0000000e+000
  0.0000000e+000
  0.0000000e+000
  0.0000000e+000
  0.0000000e+000
  1.5000000e+002
  0.0000000e+000
  0.0000000e+000
  0.0000000e+000
  0.0000000e+000
  0.0000000e+000
  0.0000000e+000
  0.0000000e+000
 -2.6000000e-002
  0.0000000e+000
  0.0000000e+000
  0.0000000e+000
  0.0000000e+000
 -2.6000000e-002
  0.0000000e+000
  0.0000000e+000
  2.0000000e-003
  0.0000000e+000
  0.0000000e+000
  0.0000000e+000
  0.0000000e+000
  0.0000000e+000
  0.0000000e+000
  0.0000000e+000
 -1.0000000e+004
  0.0000000e+000
  0.0000000e+000
  0.0000000e+000
  0.0000000e+000
  0.0000000e+000
  0.0000000e+000
  0.0000000e+000
  0.0000000e+000
  0.0000000e+000
  0.0000000e+000
  0.0000000e+000
  0.0000000e+000
  0.0000000e+000
  0.0000000e+000
  2.6000000e-002
  0.0000000e+000
  0.0000000e+000
  2.9400000e-001
  0.0000000e+000
  0.0000000e+000
  0.0000000e+000
  4.0000000e-002
  0.0000000e+000
  0.0000000e+000
  0.0000000e+000
  0.0000000e+000
  0.0000000e+000
  0.0000000e+000
  0.0000000e+000
  0.0000000e+000
  0.0000000e+000
  0.0000000e+000
  0.0000000e+000
  0.0000000e+000
  0.0000000e+000
  0.0000000e+000
  1.6600000e-001
  1.6200000e-001
  3.8800000e-001
  2.4000000e-002
  0.0000000e+000
  3.4600000e-001
  1.3600000e-001
  2.6000000e-002
  6.0000000e-002
  1.4000000e-001
  7.0000000e-002
  2.0000000e-003
  8.0000000e-002
  1.0000000e-002
  2.1000000e-001
  8.6000000e-002
  4.0000000e-002
  1.0000000e-001
  0.0000000e+000
  0.0000000e+000
  0.0000000e+000
  0.0000000e+000
  0.0000000e+000
  0.0000000e+000
  0.0000000e+000
  0.0000000e+000
  0.0000000e+000
  0.0000000e+000
  0.0000000e+000
  0.0000000e+000
  0.0000000e+000
  0.0000000e+000
  0.0000000e+000
  0.0000000e+000
  0.0000000e+000
  0.0000000e+000
  0.0000000e+000
  5.6000000e-002
  0.0000000e+000
  0.0000000e+000
  5.3000000e-002
  0.0000000e+000
  0.0000000e+000
  0.0000000e+000
  0.0000000e+000
  0.0000000e+000
  0.0000000e+000
  0.0000000e+000
  0.0000000e+000
 -4.0000000e-002
  0.0000000e+000
  0.0000000e+000
  0.0000000e+000
  0.0000000e+000
  2.6000000e-002
  2.6000000e-002
  0.0000000e+000
  0.0000000e+000
  0.0000000e+000
  0.0000000e+000
  0.0000000e+000
  0.0000000e+000
  0.0000000e+000
  0.0000000e+000
  0.0000000e+000
  0.0000000e+000
  1.8900000e-002
  0.0000000e+000
  0.0000000e+000
  0.0000000e+000
  7.0000000e-002
  0.0000000e+000
  1.8900000e-002
 -1.8900000e-002
  0.0000000e+000
  0.0000000e+000
  0.0000000e+000
  0.0000000e+000
  0.0000000e+000
  0.0000000e+000
  0.0000000e+000
  0.0000000e+000
  0.0000000e+000
  0.0000000e+000
  0.0000000e+000
  1.8900000e-002
  0.0000000e+000
  2.3000000e-001
  0.0000000e+000
  0.0000000e+000
  0.0000000e+000
  0.0000000e+000
  0.0000000e+000
  1.4000000e-001
  0.0000000e+000
 -2.3000000e-001
  0.0000000e+000
 -2.4000000e-001
  2.4000000e-001
  0.0000000e+000
  1.8900000e-002
  0.0000000e+000
  0.0000000e+000
  0.0000000e+000
  0.0000000e+000
  0.0000000e+000
  0.0000000e+000
 -2.3000000e-001
  0.0000000e+000
 -2.3000000e-001
  0.0000000e+000
 -2.3000000e-001
  0.0000000e+000
 -2.3000000e-001
  0.0000000e+000
  0.0000000e+000
  2.6000000e-002
  1.8900000e-002
  0.0000000e+000
 -2.3000000e-001
  0.0000000e+000
  1.8900000e-002
  0.0000000e+000
  0.0000000e+000
  0.0000000e+000
  2.6000000e-002
  0.0000000e+000
  0.0000000e+000
  0.0000000e+000
  2.4000000e-001
  6.0000000e-002
  0.0000000e+000
  0.0000000e+000
  0.0000000e+000
 -2.3000000e-001
  0.0000000e+000
  2.3000000e-001
  0.0000000e+000
  0.0000000e+000
  0.0000000e+000
  0.0000000e+000
  0.0000000e+000
  0.0000000e+000
  0.0000000e+000
  0.0000000e+000
  0.0000000e+000
  0.0000000e+000
  0.0000000e+000
  0.0000000e+000
  0.0000000e+000
  0.0000000e+000
  0.0000000e+000
  0.0000000e+000
  4.0633333e-001
  5.8414481e+002
  0.0000000e+000
  0.0000000e+000
  0.0000000e+000
  0.0000000e+000
  0.0000000e+000
  0.0000000e+000
  0.0000000e+000
  0.0000000e+000
  0.0000000e+000
  0.0000000e+000
  0.0000000e+000
  0.0000000e+000
  0.0000000e+000
  0.0000000e+000
  0.0000000e+000
  0.0000000e+000
  0.0000000e+000
  0.0000000e+000
  0.0000000e+000
  0.0000000e+000
  0.0000000e+000
  0.0000000e+000
  0.0000000e+000
  0.0000000e+000
  0.0000000e+000
  0.0000000e+000
  0.0000000e+000
  0.0000000e+000
  0.0000000e+000
  0.0000000e+000
  0.0000000e+000
  0.0000000e+000
  0.0000000e+000
  0.0000000e+000
  0.0000000e+000
  0.0000000e+000
  2.3000000e-001
  0.0000000e+000
 -2.3000000e-001
  0.0000000e+000
 -2.3000000e-001
  0.0000000e+000
  2.3000000e-001
  0.0000000e+000
 -2.3000000e-001
  0.0000000e+000
  2.3000000e-001
  0.0000000e+000
 -2.3000000e-001
  0.0000000e+000
  2.3000000e-001
  0.0000000e+000
 -2.3000000e-001
  0.0000000e+000
 -2.3000000e-001
  0.0000000e+000
  2.3000000e-001
  0.0000000e+000
 -2.3000000e-001
  0.0000000e+000
  0.0000000e+000
  0.0000000e+000
  0.0000000e+000
  0.0000000e+000
  0.0000000e+000
  0.0000000e+000
  0.0000000e+000
  0.0000000e+000
  0.0000000e+000
  0.0000000e+000
  0.0000000e+000
  0.0000000e+000
  0.0000000e+000
  0.0000000e+000
  0.0000000e+000
  0.0000000e+000
  0.0000000e+000
  0.0000000e+000
 -6.0000000e-002
  6.0000000e-002
  6.0000000e-002
  2.4000000e-001
  0.0000000e+000
  0.0000000e+000
  0.0000000e+000
  0.0000000e+000
  0.0000000e+000
  0.0000000e+000
  0.0000000e+000
  0.0000000e+000
  0.0000000e+000
  0.0000000e+000
  0.0000000e+000
  0.0000000e+000
  0.0000000e+000
  0.0000000e+000
  0.0000000e+000
  0.0000000e+000
  0.0000000e+000
  0.0000000e+000
  0.0000000e+000
  0.0000000e+000
  0.0000000e+000
  0.0000000e+000
  0.0000000e+000
  3.9700000e-001
  0.0000000e+000
  0.0000000e+000
  0.0000000e+000
  0.0000000e+000
  0.0000000e+000
  0.0000000e+000
  0.0000000e+000
  0.0000000e+000
  0.0000000e+000
  0.0000000e+000
  0.0000000e+000
  0.0000000e+000
  0.0000000e+000
  0.0000000e+000
  0.0000000e+000
  0.0000000e+000
  0.0000000e+000
  0.0000000e+000
  0.0000000e+000
  0.0000000e+000
  0.0000000e+000
  0.0000000e+000
  0.0000000e+000
  0.0000000e+000
  0.0000000e+000
  0.0000000e+000
  0.0000000e+000
  0.0000000e+000
  0.0000000e+000
  0.0000000e+000
  0.0000000e+000
  0.0000000e+000
  0.0000000e+000
  0.0000000e+000
  0.0000000e+000
  0.0000000e+000
  0.0000000e+000
  0.0000000e+000
  0.0000000e+000
  0.0000000e+000
  0.0000000e+000
  0.0000000e+000
  0.0000000e+000
  0.0000000e+000
  0.0000000e+000
  0.0000000e+000
  0.0000000e+000
  0.0000000e+000
  0.0000000e+000
  0.0000000e+000
  0.0000000e+000
  0.0000000e+000
  0.0000000e+000
  0.0000000e+000
  0.0000000e+000
  0.0000000e+000
  0.0000000e+000
  0.0000000e+000
  0.0000000e+000
  0.0000000e+000
  0.0000000e+000
  0.0000000e+000
  0.0000000e+000
  0.0000000e+000
  0.0000000e+000
  0.0000000e+000
  0.0000000e+000
  0.0000000e+000
  0.0000000e+000
  0.0000000e+000
  0.0000000e+000
  0.0000000e+000
  0.0000000e+000
  0.0000000e+000
  0.0000000e+000
  0.0000000e+000
  0.0000000e+000
  0.0000000e+000
  0.0000000e+000
  0.0000000e+000
  0.0000000e+000
  0.0000000e+000
  0.0000000e+000
  0.0000000e+000
  0.0000000e+000
  0.0000000e+000
  0.0000000e+000
  0.0000000e+000
  0.0000000e+000
  0.0000000e+000
  0.0000000e+000
  0.0000000e+000
  0.0000000e+000
  0.0000000e+000
  0.0000000e+000
  0.0000000e+000
  0.0000000e+000
  0.0000000e+000
  0.0000000e+000
  0.0000000e+000
  0.0000000e+000
  0.0000000e+000
  0.0000000e+000
  0.0000000e+000
  0.0000000e+000
  0.0000000e+000
  0.0000000e+000
  0.0000000e+000
  0.0000000e+000
  0.0000000e+000
  0.0000000e+000
  0.0000000e+000
  0.0000000e+000
  0.0000000e+000
  0.0000000e+000
  0.0000000e+000
  0.0000000e+000
  0.0000000e+000
  0.0000000e+000
  0.0000000e+000
  0.0000000e+000
  0.0000000e+000
  0.0000000e+000
  0.0000000e+000
  0.0000000e+000
  0.0000000e+000
  0.0000000e+000
  0.0000000e+000
  0.0000000e+000
  0.0000000e+000
  0.0000000e+000
  0.0000000e+000
  0.0000000e+000
  0.0000000e+000
  0.0000000e+000
  0.0000000e+000
  0.0000000e+000
  0.0000000e+000
  0.0000000e+000
  0.0000000e+000
  0.0000000e+000
  0.0000000e+000
  0.0000000e+000
  0.0000000e+000
  0.0000000e+000
  0.0000000e+000
  0.0000000e+000
  0.0000000e+000
  0.0000000e+000
  0.0000000e+000
  0.0000000e+000
  0.0000000e+000
  0.0000000e+000
  0.0000000e+000
  0.0000000e+000
  0.0000000e+000
  0.0000000e+000
  0.0000000e+000
  0.0000000e+000
  0.0000000e+000
  0.0000000e+000
  0.0000000e+000
  0.0000000e+000
  0.0000000e+000
  0.0000000e+000
  0.0000000e+000
  0.0000000e+000
  0.0000000e+000
  0.0000000e+000
  3.0500000e-001
  0.0000000e+000
  1.7868767e+001
  0.0000000e+000
  4.1499958e+001
  0.0000000e+000
  0.0000000e+000
  0.0000000e+000
  0.0000000e+000
  0.0000000e+000
  1.5000000e+002
  0.0000000e+000
  0.0000000e+000
  0.0000000e+000
  0.0000000e+000
  0.0000000e+000
  0.0000000e+000
  2.4000000e-002
  1.4000000e-001
 -1.4000000e-001
  1.4000000e-001
  0.0000000e+000
  0.0000000e+000
  1.6200000e-001
  0.0000000e+000
  0.0000000e+000
 -1.7600000e-001
  2.9909868e+003
 -2.9908208e+003
  1.0000000e-002
  0.0000000e+000
  0.0000000e+000
  0.0000000e+000
  2.6000000e-002
  2.6000000e-002
  2.6000000e-002
  2.6000000e-002
 -1.0000000e+004
  1.7400000e-001
  4.0000000e-002
  4.4900000e-002
 -4.4900000e-002
  4.0000000e-002
  5.6000000e-002
  0.0000000e+000
  4.8000000e-002
  5.6000000e-002
  0.0000000e+000
  5.6000000e-002
  5.6000000e-002
  7.1663950e+002
  0.0000000e+000
  2.3000000e-001
  0.0000000e+000
  2.3000000e-001
  0.0000000e+000
  2.3000000e-001
  0.0000000e+000
  2.3000000e-001
  0.0000000e+000
  2.3000000e-001
  0.0000000e+000
  2.3000000e-001
  0.0000000e+000
  2.3000000e-001
  0.0000000e+000
  2.3000000e-001
  0.0000000e+000
  0.0000000e+000
  0.0000000e+000
  0.0000000e+000
  0.0000000e+000
  0.0000000e+000
  0.0000000e+000
  0.0000000e+000
  0.0000000e+000
  0.0000000e+000
  0.0000000e+000
  0.0000000e+000
  7.5000000e+001
  0.0000000e+000
  0.0000000e+000
 -7.5465350e+001
 -7.4534650e+001
  0.0000000e+000
 -3.1483867e+001
  0.0000000e+000
 -1.8149200e+001
 -2.3000000e-001
 -7.0000000e-002
  0.0000000e+000
  0.0000000e+000
  0.0000000e+000
  0.0000000e+000
  0.0000000e+000
  0.0000000e+000
  0.0000000e+000
  0.0000000e+000
  0.0000000e+000
  0.0000000e+000
  0.0000000e+000
  1.9400000e-002
 -1.0000000e+004
  1.0000000e+004
  0.0000000e+000
  0.0000000e+000
  0.0000000e+000
  0.0000000e+000
  0.0000000e+000
  0.0000000e+000
  0.0000000e+000
  0.0000000e+000
  0.0000000e+000
  0.0000000e+000
  1.0000000e+004
 -1.0827000e+000
  1.0827000e+000
  1.7815767e+001
  0.0000000e+000
  0.0000000e+000
  1.0000000e+004
  0.0000000e+000
  0.0000000e+000
  0.0000000e+000
  0.0000000e+000
 -2.8200000e-001
  0.0000000e+000
 -2.8200000e-001
  0.0000000e+000
  0.0000000e+000
  0.0000000e+000
  1.0000000e+004
  0.0000000e+000
  9.9997060e+003
  0.0000000e+000
  0.0000000e+000
  0.0000000e+000
  0.0000000e+000
  0.0000000e+000
  0.0000000e+000
  0.0000000e+000
  0.0000000e+000
  0.0000000e+000
  0.0000000e+000
 -1.0000000e+004
  0.0000000e+000
  0.0000000e+000
  0.0000000e+000
  0.0000000e+000
  0.0000000e+000
  0.0000000e+000
  0.0000000e+000
  0.0000000e+000
  0.0000000e+000
  0.0000000e+000
  0.0000000e+000
  0.0000000e+000
  0.0000000e+000
  0.0000000e+000
  0.0000000e+000
  0.0000000e+000
  0.0000000e+000
  0.0000000e+000
  0.0000000e+000
  0.0000000e+000
  0.0000000e+000
  0.0000000e+000
  9.9366896e+003
  0.0000000e+000
  0.0000000e+000
  0.0000000e+000
  0.0000000e+000
 -1.3000000e-003
  0.0000000e+000
  0.0000000e+000
  0.0000000e+000
  0.0000000e+000
  0.0000000e+000
 -2.0000000e-003
  0.0000000e+000
  0.0000000e+000
  0.0000000e+000
  0.0000000e+000
  0.0000000e+000
  0.0000000e+000
  0.0000000e+000
  0.0000000e+000
  0.0000000e+000
  0.0000000e+000
  0.0000000e+000
  0.0000000e+000
  0.0000000e+000
  0.0000000e+000
  0.0000000e+000
  0.0000000e+000
  0.0000000e+000
  0.0000000e+000
  0.0000000e+000
  0.0000000e+000
  0.0000000e+000
  0.0000000e+000
  0.0000000e+000
  0.0000000e+000
  0.0000000e+000
  0.0000000e+000
  0.0000000e+000
  0.0000000e+000
  0.0000000e+000
  0.0000000e+000
  0.0000000e+000
  0.0000000e+000
  0.0000000e+000
  0.0000000e+000
  0.0000000e+000
  0.0000000e+000
  0.0000000e+000
  0.0000000e+000
  0.0000000e+000
  0.0000000e+000
  0.0000000e+000
  0.0000000e+000
  0.0000000e+000
  0.0000000e+000
  0.0000000e+000
  1.0000000e+004
  0.0000000e+000
  0.0000000e+000
  0.0000000e+000
  0.0000000e+000
  0.0000000e+000
  0.0000000e+000
  0.0000000e+000
  0.0000000e+000
  0.0000000e+000
  0.0000000e+000
  0.0000000e+000
  0.0000000e+000
  0.0000000e+000
  0.0000000e+000
  0.0000000e+000
  0.0000000e+000
  0.0000000e+000
  0.0000000e+000
  0.0000000e+000
  0.0000000e+000
  0.0000000e+000
 -1.0000000e+004
  0.0000000e+000
  0.0000000e+000
  0.0000000e+000
  0.0000000e+000
  0.0000000e+000
  4.8000000e-002
  0.0000000e+000
  0.0000000e+000
  0.0000000e+000
  0.0000000e+000
  0.0000000e+000
  0.0000000e+000
  0.0000000e+000
  0.0000000e+000
  0.0000000e+000
  0.0000000e+000
  0.0000000e+000
  0.0000000e+000
  0.0000000e+000
  0.0000000e+000
  0.0000000e+000
  0.0000000e+000
  0.0000000e+000
  0.0000000e+000
  0.0000000e+000
  0.0000000e+000
  0.0000000e+000
  0.0000000e+000
  0.0000000e+000
  0.0000000e+000
  0.0000000e+000
  0.0000000e+000
  0.0000000e+000
  0.0000000e+000
  0.0000000e+000
  0.0000000e+000
  0.0000000e+000
  0.0000000e+000
  0.0000000e+000
  0.0000000e+000
  0.0000000e+000
  0.0000000e+000
  0.0000000e+000
  0.0000000e+000
  0.0000000e+000
  0.0000000e+000
  0.0000000e+000
  0.0000000e+000
  0.0000000e+000
  0.0000000e+000
  0.0000000e+000
  0.0000000e+000
  0.0000000e+000
  0.0000000e+000
  0.0000000e+000
  0.0000000e+000
  0.0000000e+000
  0.0000000e+000
  0.0000000e+000
  0.0000000e+000
 -1.0000000e+004
 -1.0000000e+004
  0.0000000e+000
  0.0000000e+000
  0.0000000e+000
  0.0000000e+000
  0.0000000e+000
  0.0000000e+000
  0.0000000e+000
  0.0000000e+000
  0.0000000e+000
  0.0000000e+000
  0.0000000e+000
  0.0000000e+000
  0.0000000e+000
  0.0000000e+000
  0.0000000e+000
  0.0000000e+000
  0.0000000e+000
  0.0000000e+000
  0.0000000e+000
  0.0000000e+000
  0.0000000e+000
  0.0000000e+000
  0.0000000e+000
  0.0000000e+000
  0.0000000e+000
  0.0000000e+000
  5.6000000e-002
  0.0000000e+000
  0.0000000e+000
  0.0000000e+000
  0.0000000e+000
  0.0000000e+000
  0.0000000e+000
  0.0000000e+000
  0.0000000e+000
  0.0000000e+000
  0.0000000e+000
  0.0000000e+000
  0.0000000e+000
  0.0000000e+000
  0.0000000e+000
  0.0000000e+000
  0.0000000e+000
  0.0000000e+000
  0.0000000e+000
  0.0000000e+000
  0.0000000e+000
  0.0000000e+000
  0.0000000e+000
  0.0000000e+000
  0.0000000e+000
  0.0000000e+000
  0.0000000e+000
  0.0000000e+000
  0.0000000e+000
  0.0000000e+000
  0.0000000e+000
  0.0000000e+000
  0.0000000e+000
  0.0000000e+000
  0.0000000e+000
  0.0000000e+000
  0.0000000e+000
  0.0000000e+000
  0.0000000e+000
  0.0000000e+000
  0.0000000e+000
  0.0000000e+000
  0.0000000e+000
  0.0000000e+000
  0.0000000e+000
  0.0000000e+000
  0.0000000e+000
  0.0000000e+000
  0.0000000e+000
  0.0000000e+000
  0.0000000e+000
  0.0000000e+000
  0.0000000e+000
  0.0000000e+000
  0.0000000e+000
  1.6100000e-002
  0.0000000e+000
  0.0000000e+000
  0.0000000e+000
  0.0000000e+000
  0.0000000e+000
  0.0000000e+000
  0.0000000e+000
  0.0000000e+000
  0.0000000e+000
  0.0000000e+000
  0.0000000e+000
  0.0000000e+000
  0.0000000e+000
  0.0000000e+000
  0.0000000e+000
  0.0000000e+000
  0.0000000e+000
  0.0000000e+000
  0.0000000e+000
  0.0000000e+000
  0.0000000e+000
  0.0000000e+000
  3.3000000e-003
  0.0000000e+000
  3.3000000e-003
  0.0000000e+000
  0.0000000e+000
  0.0000000e+000
  0.0000000e+000
  1.0000000e+004
  0.0000000e+000
  2.6000000e-002
  8.8000000e-002
  1.5800000e-001
  3.8900000e-001
  5.5200000e-001
  3.6000000e-001
  3.2800000e-001
  8.8600000e-002
  1.3400000e-001
  1.1200000e-001
  1.8000000e-001
  7.1500000e-002
  1.0000000e-003
  1.9800000e-002
  8.0000000e-002
  1.1500000e-001
  4.9000000e-002
  2.8500000e-001
  1.3700000e-001
  8.0000000e-003
  5.7000000e-002
  2.1400000e-002
  6.6000000e-002
  2.5000000e-002
  3.0000000e-002
  3.2000000e-001
  6.9000000e-002
  8.3000000e-002
  9.7000000e-002
  8.8000000e-002
  9.0000000e-002
  1.7000000e-003
  1.1000000e-003
  1.1000000e-003
  1.7000000e-003
  5.5000000e-003
  7.1000000e-003
  5.3000000e-003
  4.7000000e-003
  0.0000000e+000
  0.0000000e+000
  0.0000000e+000
  0.0000000e+000
  0.0000000e+000
  0.0000000e+000
  0.0000000e+000
  0.0000000e+000
  0.0000000e+000
 -1.4066450e+001
 -5.0061379e+003
  2.7700000e-001
  0.0000000e+000
  0.0000000e+000
  0.0000000e+000
  0.0000000e+000
  0.0000000e+000
  0.0000000e+000
  0.0000000e+000
  0.0000000e+000
  0.0000000e+000
  0.0000000e+000
  0.0000000e+000
  0.0000000e+000
  0.0000000e+000
  0.0000000e+000
  0.0000000e+000
  3.4982194e+000
  3.4982194e+000
  0.0000000e+000
 -1.1500000e-001
 -1.0000000e+004
  9.9987125e+003
  1.0000000e+004
 -1.0000000e+004
 -2.2375756e+001
  1.1187878e+001
 -2.0957194e+000
  2.0957194e+000
  0.0000000e+000
  0.0000000e+000
  2.2107194e+000
  0.0000000e+000
  2.0957194e+000
 -8.9771583e+000
  3.4982194e+000
  0.0000000e+000
  0.0000000e+000
  0.0000000e+000
  1.2475378e+001
 -2.0957194e+000
  0.0000000e+000
  0.0000000e+000
  0.0000000e+000
 -6.6342322e+003
  6.6420298e+003
 -1.0000000e+004
 -6.6413098e+003
  1.1040000e+000
  9.9967936e+003
 -9.9602381e+003
  1.0000000e+004
  1.0000000e+004
 -1.2456690e+001
  1.2456690e+001
  2.0800000e-002
  3.3625752e+003
  3.9126000e+000
  0.0000000e+000
  0.0000000e+000
  0.0000000e+000
 -1.0000000e+004
  1.0000000e+004
 -1.0000000e+004
  2.6218200e+001
  1.0000000e+004
 -3.6555490e+001
  0.0000000e+000
 -6.6981748e+003
 -1.0000000e+004
 -6.6335122e+003
  6.6335122e+003
 -9.0000000e-002
 -2.0800000e-002
  0.0000000e+000
  0.0000000e+000
  0.0000000e+000
  0.0000000e+000
  0.0000000e+000
  0.0000000e+000
  0.0000000e+000
  0.0000000e+000
  0.0000000e+000
  0.0000000e+000
 -9.9887648e+003
  0.0000000e+000
  0.0000000e+000
  0.0000000e+000
  0.0000000e+000
  0.0000000e+000
  0.0000000e+000
  0.0000000e+000
  1.0000000e+004
  0.0000000e+000
 -1.0000000e+004
  9.9887648e+003
  0.0000000e+000
  0.0000000e+000
 -9.9887648e+003
  0.0000000e+000
  0.0000000e+000
  0.0000000e+000
  2.4400000e-001
  0.0000000e+000
  0.0000000e+000
  0.0000000e+000
  1.0403104e+000
  0.0000000e+000
  0.0000000e+000
  0.0000000e+000
  0.0000000e+000
  0.0000000e+000
  0.0000000e+000
  0.0000000e+000
  0.0000000e+000
 -9.9887648e+003
  0.0000000e+000
  0.0000000e+000
 -2.0800000e-002
 -6.6981975e+003
  6.6413306e+003
  0.0000000e+000
  0.0000000e+000
  0.0000000e+000
  0.0000000e+000
  6.3000000e-001
  0.0000000e+000
  1.1100000e-002
  0.0000000e+000
  2.7700000e-001
  0.0000000e+000
  0.0000000e+000
  0.0000000e+000
  0.0000000e+000
 -3.2982995e+003
  0.0000000e+000
 -3.2985748e+003
  2.7700000e-001
  6.6460827e+003
  0.0000000e+000
  6.6413098e+003
  7.2000000e-001
  3.4982194e+000
  0.0000000e+000
  0.0000000e+000
  0.0000000e+000
  0.0000000e+000
  0.0000000e+000
  0.0000000e+000
  0.0000000e+000
  0.0000000e+000
  0.0000000e+000
  0.0000000e+000
  0.0000000e+000
 -2.1737500e+000
 -1.2875000e+000
  0.0000000e+000
 -9.9993428e+003
  0.0000000e+000
  1.0000000e+004
  0.0000000e+000
 -8.8600000e-002
  0.0000000e+000
  0.0000000e+000
  0.0000000e+000
  9.9965018e+003
  0.0000000e+000
  0.0000000e+000
  0.0000000e+000
  0.0000000e+000
  0.0000000e+000
  0.0000000e+000
  3.5700000e-002
  7.1000000e-003
  0.0000000e+000
  1.0000000e+004
  1.0000000e+004
 -9.9887648e+003
 -1.0000000e+004
 -9.9965018e+003
  9.9875433e+003
 -1.9328000e+000
  0.0000000e+000
  3.4982194e+000
  1.1500000e-001
  9.9991737e+003
 -1.0000000e+004
  0.0000000e+000
  0.0000000e+000
 -1.0000000e+004
  0.0000000e+000
  0.0000000e+000
  5.7000000e-002
  0.0000000e+000
  0.0000000e+000
  0.0000000e+000
  1.7850000e-001
  0.0000000e+000
  0.0000000e+000
  1.2800000e-002
  0.0000000e+000
  0.0000000e+000
  0.0000000e+000
  0.0000000e+000
  0.0000000e+000
  0.0000000e+000
  0.0000000e+000
  2.0800000e-002
  0.0000000e+000
  0.0000000e+000
  0.0000000e+000
  0.0000000e+000
  0.0000000e+000
  0.0000000e+000
 -1.1000000e-003
  6.4000000e-003
  0.0000000e+000
  0.0000000e+000
  0.0000000e+000
  3.2000000e-001
  0.0000000e+000
  0.0000000e+000
  0.0000000e+000
  0.0000000e+000
  0.0000000e+000
  0.0000000e+000
  0.0000000e+000
  2.0957194e+000
  0.0000000e+000
  0.0000000e+000
  0.0000000e+000
  0.0000000e+000
 -3.3512445e+003
  3.3586902e+003
 -1.3700000e-001
  0.0000000e+000
  0.0000000e+000
 -6.6000000e-002
  0.0000000e+000
  0.0000000e+000
  0.0000000e+000
  0.0000000e+000
  0.0000000e+000
 -9.9931186e+003
  0.0000000e+000
  0.0000000e+000
  0.0000000e+000
 -2.7400000e-001
  0.0000000e+000
  2.4900000e-001
  0.0000000e+000
  6.3000000e-001
  0.0000000e+000
  0.0000000e+000
  0.0000000e+000
  0.0000000e+000
  0.0000000e+000
  1.1040000e+000
  0.0000000e+000
  0.0000000e+000
  0.0000000e+000
  3.9126000e+000
  3.9126000e+000
  0.0000000e+000
  0.0000000e+000
 -3.5736208e+000
  0.0000000e+000
  0.0000000e+000
  3.8373210e+001
  3.6555490e+001
 -1.8177194e+000
  0.0000000e+000
  2.0800000e-002
  0.0000000e+000
  0.0000000e+000
  0.0000000e+000
  0.0000000e+000
  0.0000000e+000
  0.0000000e+000
  0.0000000e+000
  0.0000000e+000
  0.0000000e+000
  0.0000000e+000
  0.0000000e+000
 -1.2800000e-002
  0.0000000e+000
  0.0000000e+000
  0.0000000e+000
  0.0000000e+000
  0.0000000e+000
  1.7000000e-003
  0.0000000e+000
  0.0000000e+000
  0.0000000e+000
  1.0958228e+001
 -1.1187878e+001
  0.0000000e+000
  5.6844181e+001
 -1.1040000e+000
  0.0000000e+000
  0.0000000e+000
  0.0000000e+000
 -1.5600000e-002
  3.0000000e-002
  0.0000000e+000
  5.0000000e-002
 -1.0000000e-003
  0.0000000e+000
  0.0000000e+000
  0.0000000e+000
  0.0000000e+000
 -1.0000000e+004
  9.9602381e+003
  0.0000000e+000
 -3.6555490e+001
 -6.7013439e+003
  0.0000000e+000
  0.0000000e+000
 -1.9118139e+000
  0.0000000e+000
 -6.7014235e+003
  7.9050694e+000
  1.0000000e+004
 -9.9634445e+003
  3.2064278e+000
  0.0000000e+000
  1.5400000e-002
 -3.0000000e-002
  0.0000000e+000
  0.0000000e+000
 -2.2767194e+000
  2.8600000e-002
  1.3700000e-001
 -1.1500000e-001
  0.0000000e+000
  0.0000000e+000
  0.0000000e+000
  0.0000000e+000
  0.0000000e+000
  0.0000000e+000
  0.0000000e+000
  0.0000000e+000
  2.9180519e+001
  9.9708277e+003
  2.8600000e-002
  1.7000000e-003
  0.0000000e+000
  0.0000000e+000
  0.0000000e+000
  0.0000000e+000
  0.0000000e+000
  0.0000000e+000
  0.0000000e+000
  0.0000000e+000
  0.0000000e+000
  1.1500000e-001
 -8.0000000e-002
  5.2200000e-002
  1.1290128e+001
 -1.1187878e+001
  2.7800000e-001
  0.0000000e+000
  0.0000000e+000
  0.0000000e+000
  1.1000000e-003
  8.2000000e-003
  0.0000000e+000
 -8.0000000e-003
  0.0000000e+000
  0.0000000e+000
  0.0000000e+000
  0.0000000e+000
  0.0000000e+000
  0.0000000e+000
  2.0800000e-002
  0.0000000e+000
  0.0000000e+000
  0.0000000e+000
  3.3832194e+000
 -1.0000000e+004
  1.0000000e+004
  0.0000000e+000
  0.0000000e+000
  0.0000000e+000
  0.0000000e+000
  0.0000000e+000
  0.0000000e+000
  6.6000000e-002
  0.0000000e+000
  0.0000000e+000
  6.6336492e+003
  0.0000000e+000
 -6.6335122e+003
  0.0000000e+000
  0.0000000e+000
  1.2150000e-001
  0.0000000e+000
  0.0000000e+000
 -7.9050694e+000
 -3.6555490e+001
  4.5945000e-001
  9.9925544e+003
 -1.0000000e+004
  0.0000000e+000
  0.0000000e+000
  5.5662417e+000
  0.0000000e+000
  3.6544278e+000
  0.0000000e+000
  1.7000000e-003
  0.0000000e+000
  0.0000000e+000
  0.0000000e+000
  5.5662417e+000
  3.4856208e+000
  0.0000000e+000
  6.9000000e-002
  0.0000000e+000
  9.0000000e-002
  0.0000000e+000
  6.3000000e-001
 -1.8322139e+000
  0.0000000e+000
  0.0000000e+000
  3.6800000e-002
  0.0000000e+000
  0.0000000e+000
  0.0000000e+000
  0.0000000e+000
  0.0000000e+000
  0.0000000e+000
  0.0000000e+000
  0.0000000e+000
  0.0000000e+000
  3.7000000e-001
  3.4000000e-001
  0.0000000e+000
  0.0000000e+000
  0.0000000e+000
  0.0000000e+000
 -3.6555490e+001
  2.9172319e+001
  0.0000000e+000
  1.2150000e-001
 -1.2150000e-001
  0.0000000e+000
  0.0000000e+000
  0.0000000e+000
  0.0000000e+000
  0.0000000e+000
  0.0000000e+000
  3.7000000e-001
  1.8322139e+000
  0.0000000e+000
  0.0000000e+000
  0.0000000e+000
 -1.4622139e+000
  0.0000000e+000
  0.0000000e+000
  0.0000000e+000
  1.1000000e-003
  0.0000000e+000
  0.0000000e+000
  0.0000000e+000
  0.0000000e+000
  1.0000000e+004
  0.0000000e+000
  0.0000000e+000
  0.0000000e+000
  0.0000000e+000
  8.3000000e-002
  8.3000000e-002
  1.3700000e-001
  0.0000000e+000
  0.0000000e+000
 -1.1000000e-003
  0.0000000e+000
  0.0000000e+000
  0.0000000e+000
  0.0000000e+000
  0.0000000e+000
  0.0000000e+000
  0.0000000e+000
  5.6000000e-003
  0.0000000e+000
  4.5000000e-003
  0.0000000e+000
  1.1000000e-003
  0.0000000e+000
  5.5662417e+000
  0.0000000e+000
  0.0000000e+000
  0.0000000e+000
  0.0000000e+000
  0.0000000e+000
  0.0000000e+000
  0.0000000e+000
  0.0000000e+000
  0.0000000e+000
  0.0000000e+000
  0.0000000e+000
 -1.0000000e+004
 -1.7000000e-003
  1.1000000e-003
  1.7000000e-003
  1.7000000e-003
 -4.5000000e-003
  0.0000000e+000
  0.0000000e+000
  1.7000000e-003
  0.0000000e+000
  0.0000000e+000
  0.0000000e+000
  0.0000000e+000
  5.5200000e-001
  5.5740181e+001
  0.0000000e+000
  2.9172319e+001
  0.0000000e+000
  0.0000000e+000
  0.0000000e+000
  0.0000000e+000
  0.0000000e+000
  0.0000000e+000
  0.0000000e+000
  0.0000000e+000
  0.0000000e+000
  0.0000000e+000
  4.9000000e-002
  9.7000000e-002
  1.7000000e-003
  0.0000000e+000
  0.0000000e+000
  0.0000000e+000
  0.0000000e+000
  0.0000000e+000
  0.0000000e+000
 -1.2800000e-002
  0.0000000e+000
  0.0000000e+000
  0.0000000e+000
 -1.7850000e-001
  5.7000000e-002
  0.0000000e+000
  0.0000000e+000
  0.0000000e+000
  0.0000000e+000
  1.1000000e-003
  0.0000000e+000
  0.0000000e+000
  0.0000000e+000
  0.0000000e+000
  0.0000000e+000
  0.0000000e+000
  0.0000000e+000
  0.0000000e+000
  0.0000000e+000
  0.0000000e+000
  0.0000000e+000
  3.7000000e-001
  0.0000000e+000
  0.0000000e+000
  0.0000000e+000
  0.0000000e+000
  0.0000000e+000
  0.0000000e+000
  0.0000000e+000
  0.0000000e+000
  0.0000000e+000
  0.0000000e+000
  0.0000000e+000
  0.0000000e+000
  0.0000000e+000
  0.0000000e+000
  0.0000000e+000
  0.0000000e+000
  0.0000000e+000
  0.0000000e+000
  0.0000000e+000
  0.0000000e+000
  0.0000000e+000
 -2.0957194e+000
  0.0000000e+000
  0.0000000e+000
 -8.3000000e-002
  0.0000000e+000
  0.0000000e+000
  0.0000000e+000
  0.0000000e+000
  0.0000000e+000
  0.0000000e+000
  0.0000000e+000
  0.0000000e+000
  0.0000000e+000
  0.0000000e+000
  0.0000000e+000
  3.0000000e-002
  5.7000000e-002
  5.5662417e+000
  0.0000000e+000
  0.0000000e+000
  0.0000000e+000
 -1.0000000e+004
  1.0000000e+004
  0.0000000e+000
  0.0000000e+000
  0.0000000e+000
  0.0000000e+000
  0.0000000e+000
  0.0000000e+000
  0.0000000e+000
  0.0000000e+000
  0.0000000e+000
  0.0000000e+000
  0.0000000e+000
  0.0000000e+000
  1.0403104e+000
  0.0000000e+000
  0.0000000e+000
  2.5000000e-002
  0.0000000e+000
  0.0000000e+000
  0.0000000e+000
  0.0000000e+000
  0.0000000e+000
  0.0000000e+000
  0.0000000e+000
  0.0000000e+000
  0.0000000e+000
  8.8600000e-002
  0.0000000e+000
  0.0000000e+000
  0.0000000e+000
  0.0000000e+000
  0.0000000e+000
  3.7000000e-001
  3.7000000e-001
  0.0000000e+000
  0.0000000e+000
  0.0000000e+000
  0.0000000e+000
  0.0000000e+000
  0.0000000e+000
  0.0000000e+000
  0.0000000e+000
  0.0000000e+000
  0.0000000e+000
  0.0000000e+000
  0.0000000e+000
  0.0000000e+000
  0.0000000e+000
  0.0000000e+000
  0.0000000e+000
 -2.0800000e-002
  0.0000000e+000
  0.0000000e+000
  0.0000000e+000
  0.0000000e+000
 -2.1400000e-002
  0.0000000e+000
  0.0000000e+000
  1.0000000e-003
  0.0000000e+000
  0.0000000e+000
  0.0000000e+000
  0.0000000e+000
  0.0000000e+000
  0.0000000e+000
  2.0957194e+000
 -1.0000000e+004
  0.0000000e+000
  0.0000000e+000
  0.0000000e+000
  0.0000000e+000
  0.0000000e+000
  0.0000000e+000
  0.0000000e+000
  0.0000000e+000
  0.0000000e+000
  0.0000000e+000
  0.0000000e+000
  0.0000000e+000
  0.0000000e+000
  0.0000000e+000
  2.1400000e-002
  0.0000000e+000
  0.0000000e+000
  3.7000000e-001
  0.0000000e+000
  0.0000000e+000
  0.0000000e+000
  3.0000000e-002
  0.0000000e+000
  0.0000000e+000
  0.0000000e+000
  0.0000000e+000
  0.0000000e+000
  0.0000000e+000
  0.0000000e+000
  0.0000000e+000
  0.0000000e+000
  0.0000000e+000
  0.0000000e+000
  0.0000000e+000
  0.0000000e+000
  0.0000000e+000
  1.3700000e-001
  1.3400000e-001
  3.2000000e-001
  1.9800000e-002
  0.0000000e+000
  2.8500000e-001
  1.1200000e-001
  2.1400000e-002
  4.9000000e-002
  1.1500000e-001
  5.7000000e-002
  1.0000000e-003
  6.6000000e-002
  8.0000000e-003
  1.8000000e-001
  7.1500000e-002
  3.0000000e-002
  8.0000000e-002
  0.0000000e+000
  0.0000000e+000
  0.0000000e+000
  0.0000000e+000
  0.0000000e+000
  0.0000000e+000
  0.0000000e+000
  0.0000000e+000
  0.0000000e+000
  0.0000000e+000
  0.0000000e+000
  0.0000000e+000
  0.0000000e+000
  0.0000000e+000
  0.0000000e+000
  0.0000000e+000
  0.0000000e+000
  0.0000000e+000
  0.0000000e+000
  9.7000000e-002
  0.0000000e+000
  1.0160000e+000
  1.1040000e+000
  0.0000000e+000
  0.0000000e+000
  0.0000000e+000
  0.0000000e+000
  0.0000000e+000
  0.0000000e+000
  0.0000000e+000
  0.0000000e+000
 -6.9000000e-002
  0.0000000e+000
  0.0000000e+000
  0.0000000e+000
  0.0000000e+000
  2.1400000e-002
  2.1400000e-002
  0.0000000e+000
  0.0000000e+000
  0.0000000e+000
  0.0000000e+000
  0.0000000e+000
  0.0000000e+000
  0.0000000e+000
  0.0000000e+000
  0.0000000e+000
  0.0000000e+000
  1.5400000e-002
  0.0000000e+000
  0.0000000e+000
 -4.5945000e-001
  5.7000000e-002
  0.0000000e+000
  1.5400000e-002
 -1.5400000e-002
  0.0000000e+000
  0.0000000e+000
  0.0000000e+000
  0.0000000e+000
  0.0000000e+000
  0.0000000e+000
  0.0000000e+000
  0.0000000e+000
  0.0000000e+000
  0.0000000e+000
  0.0000000e+000
  1.5400000e-002
  0.0000000e+000
  9.0000000e-002
  0.0000000e+000
  0.0000000e+000
  0.0000000e+000
  0.0000000e+000
  0.0000000e+000
  1.1500000e-001
  0.0000000e+000
 -9.0000000e-002
  0.0000000e+000
 -1.9500000e-001
  1.9500000e-001
  0.0000000e+000
  1.5400000e-002
  0.0000000e+000
  0.0000000e+000
  0.0000000e+000
  0.0000000e+000
  0.0000000e+000
  0.0000000e+000
 -9.0000000e-002
  0.0000000e+000
 -9.0000000e-002
  0.0000000e+000
 -9.0000000e-002
  0.0000000e+000
 -9.0000000e-002
  0.0000000e+000
  0.0000000e+000
  2.1400000e-002
  1.5400000e-002
  0.0000000e+000
 -9.0000000e-002
  0.0000000e+000
  1.5400000e-002
  0.0000000e+000
  0.0000000e+000
  0.0000000e+000
  2.1400000e-002
  0.0000000e+000
  0.0000000e+000
  0.0000000e+000
  1.9500000e-001
  4.9000000e-002
  0.0000000e+000
  0.0000000e+000
  0.0000000e+000
 -9.0000000e-002
  0.0000000e+000
  9.0000000e-002
  0.0000000e+000
  0.0000000e+000
  0.0000000e+000
  0.0000000e+000
  0.0000000e+000
  0.0000000e+000
  0.0000000e+000
  0.0000000e+000
  0.0000000e+000
  0.0000000e+000
  0.0000000e+000
  0.0000000e+000
  0.0000000e+000
  0.0000000e+000
  0.0000000e+000
  0.0000000e+000
  0.0000000e+000
  0.0000000e+000
  0.0000000e+000
  0.0000000e+000
  0.0000000e+000
  0.0000000e+000
  0.0000000e+000
  0.0000000e+000
  0.0000000e+000
  0.0000000e+000
  0.0000000e+000
  0.0000000e+000
  0.0000000e+000
  0.0000000e+000
  0.0000000e+000
  0.0000000e+000
  0.0000000e+000
  0.0000000e+000
  0.0000000e+000
  0.0000000e+000
  0.0000000e+000
  0.0000000e+000
  0.0000000e+000
  0.0000000e+000
  0.0000000e+000
  0.0000000e+000
  0.0000000e+000
  0.0000000e+000
  0.0000000e+000
  0.0000000e+000
  0.0000000e+000
  0.0000000e+000
  0.0000000e+000
  0.0000000e+000
  0.0000000e+000
  0.0000000e+000
  0.0000000e+000
  0.0000000e+000
  9.0000000e-002
  0.0000000e+000
 -9.0000000e-002
  0.0000000e+000
 -9.0000000e-002
  0.0000000e+000
  9.0000000e-002
  0.0000000e+000
 -9.0000000e-002
  0.0000000e+000
  9.0000000e-002
  0.0000000e+000
 -9.0000000e-002
  0.0000000e+000
  9.0000000e-002
  0.0000000e+000
 -9.0000000e-002
  0.0000000e+000
 -9.0000000e-002
  0.0000000e+000
  9.0000000e-002
  0.0000000e+000
 -9.0000000e-002
  0.0000000e+000
  0.0000000e+000
  0.0000000e+000
  0.0000000e+000
  0.0000000e+000
  0.0000000e+000
  0.0000000e+000
  0.0000000e+000
  0.0000000e+000
  0.0000000e+000
  0.0000000e+000
  0.0000000e+000
  0.0000000e+000
  0.0000000e+000
  0.0000000e+000
  0.0000000e+000
  0.0000000e+000
  0.0000000e+000
  0.0000000e+000
 -4.9000000e-002
  4.9000000e-002
  4.9000000e-002
  1.9500000e-001
  0.0000000e+000
  0.0000000e+000
  0.0000000e+000
  0.0000000e+000
  0.0000000e+000
  0.0000000e+000
  0.0000000e+000
  0.0000000e+000
  0.0000000e+000
  0.0000000e+000
  0.0000000e+000
  0.0000000e+000
  0.0000000e+000
  0.0000000e+000
  0.0000000e+000
  0.0000000e+000
  0.0000000e+000
  0.0000000e+000
  0.0000000e+000
  0.0000000e+000
  0.0000000e+000
  0.0000000e+000
  0.0000000e+000
  3.2800000e-001
  0.0000000e+000
  0.0000000e+000
  0.0000000e+000
  0.0000000e+000
  0.0000000e+000
  0.0000000e+000
  0.0000000e+000
  0.0000000e+000
  0.0000000e+000
  0.0000000e+000
  0.0000000e+000
  0.0000000e+000
  0.0000000e+000
  0.0000000e+000
  0.0000000e+000
  0.0000000e+000
  0.0000000e+000
  0.0000000e+000
  0.0000000e+000
  0.0000000e+000
  0.0000000e+000
  0.0000000e+000
  0.0000000e+000
  0.0000000e+000
  0.0000000e+000
  0.0000000e+000
  0.0000000e+000
  0.0000000e+000
  0.0000000e+000
  0.0000000e+000
  0.0000000e+000
  0.0000000e+000
  0.0000000e+000
  0.0000000e+000
  0.0000000e+000
  0.0000000e+000
  0.0000000e+000
  0.0000000e+000
  0.0000000e+000
  0.0000000e+000
  0.0000000e+000
  0.0000000e+000
  0.0000000e+000
  0.0000000e+000
  0.0000000e+000
  0.0000000e+000
  0.0000000e+000
  0.0000000e+000
  0.0000000e+000
  0.0000000e+000
  0.0000000e+000
  0.0000000e+000
  0.0000000e+000
  0.0000000e+000
  0.0000000e+000
  0.0000000e+000
  0.0000000e+000
  0.0000000e+000
  0.0000000e+000
  0.0000000e+000
  0.0000000e+000
  0.0000000e+000
  0.0000000e+000
  0.0000000e+000
  0.0000000e+000
  0.0000000e+000
  0.0000000e+000
  0.0000000e+000
  0.0000000e+000
  0.0000000e+000
  0.0000000e+000
  0.0000000e+000
  0.0000000e+000
  0.0000000e+000
  0.0000000e+000
  0.0000000e+000
  0.0000000e+000
  0.0000000e+000
  0.0000000e+000
  0.0000000e+000
  0.0000000e+000
  0.0000000e+000
  0.0000000e+000
  0.0000000e+000
  0.0000000e+000
  0.0000000e+000
  0.0000000e+000
  0.0000000e+000
  0.0000000e+000
  0.0000000e+000
  0.0000000e+000
  0.0000000e+000
  0.0000000e+000
  0.0000000e+000
  0.0000000e+000
  0.0000000e+000
  0.0000000e+000
  0.0000000e+000
  0.0000000e+000
  0.0000000e+000
  0.0000000e+000
  0.0000000e+000
  0.0000000e+000
  0.0000000e+000
  0.0000000e+000
  0.0000000e+000
  0.0000000e+000
  0.0000000e+000
  0.0000000e+000
  0.0000000e+000
  0.0000000e+000
  0.0000000e+000
  0.0000000e+000
  0.0000000e+000
  0.0000000e+000
  0.0000000e+000
  0.0000000e+000
  0.0000000e+000
  0.0000000e+000
  0.0000000e+000
  0.0000000e+000
  0.0000000e+000
  0.0000000e+000
  0.0000000e+000
  0.0000000e+000
  0.0000000e+000
  0.0000000e+000
  0.0000000e+000
  0.0000000e+000
  0.0000000e+000
  0.0000000e+000
  0.0000000e+000
  0.0000000e+000
  0.0000000e+000
  0.0000000e+000
  0.0000000e+000
  0.0000000e+000
  0.0000000e+000
  0.0000000e+000
  0.0000000e+000
  0.0000000e+000
  0.0000000e+000
  0.0000000e+000
  0.0000000e+000
  0.0000000e+000
  0.0000000e+000
  0.0000000e+000
  0.0000000e+000
  0.0000000e+000
  0.0000000e+000
  0.0000000e+000
  0.0000000e+000
  0.0000000e+000
  0.0000000e+000
  0.0000000e+000
  0.0000000e+000
  0.0000000e+000
  0.0000000e+000
  0.0000000e+000
  0.0000000e+000
  0.0000000e+000
  0.0000000e+000
  0.0000000e+000
  0.0000000e+000
  3.2064278e+000
  0.0000000e+000
  0.0000000e+000
 -2.0957194e+000
  0.0000000e+000
  2.4696208e+000
  0.0000000e+000
  0.0000000e+000
  0.0000000e+000
  5.6844181e+001
  0.0000000e+000
  0.0000000e+000
  0.0000000e+000
  0.0000000e+000
  0.0000000e+000
  0.0000000e+000
  0.0000000e+000
  0.0000000e+000
  0.0000000e+000
  0.0000000e+000
  4.5945000e-001
  0.0000000e+000
  1.9800000e-002
  1.1500000e-001
 -1.1500000e-001
  1.1500000e-001
  0.0000000e+000
  0.0000000e+000
  2.7800000e-001
  0.0000000e+000
  0.0000000e+000
 -1.4500000e-001
  6.6336492e+003
 -6.6335122e+003
  8.0000000e-003
  0.0000000e+000
  0.0000000e+000
  0.0000000e+000
  2.1400000e-002
  2.1400000e-002
  2.1400000e-002
  2.1400000e-002
  9.9996300e+003
  2.7400000e-001
  3.0000000e-002
  3.6800000e-002
 -3.6800000e-002
  6.9000000e-002
  9.7000000e-002
  1.8000000e-001
  8.3000000e-002
  9.7000000e-002
  0.0000000e+000
  9.7000000e-002
  9.7000000e-002
  0.0000000e+000
  0.0000000e+000
  9.0000000e-002
  0.0000000e+000
  9.0000000e-002
  0.0000000e+000
  9.0000000e-002
  0.0000000e+000
  9.0000000e-002
  0.0000000e+000
  9.0000000e-002
  0.0000000e+000
  9.0000000e-002
  0.0000000e+000
  9.0000000e-002
  0.0000000e+000
  9.0000000e-002
  0.0000000e+000
  0.0000000e+000
  0.0000000e+000
  0.0000000e+000
  0.0000000e+000
  0.0000000e+000
  0.0000000e+000
  2.0957194e+000
  2.0957194e+000
  0.0000000e+000
  0.0000000e+000
  0.0000000e+000
  0.0000000e+000
  0.0000000e+000
  0.0000000e+000
  0.0000000e+000
  0.0000000e+000
  0.0000000e+000
 -3.6555490e+001
  0.0000000e+000
 -2.3448000e+001
 -9.0000000e-002
 -5.7000000e-002
  0.0000000e+000
  0.0000000e+000
  0.0000000e+000
  0.0000000e+000
  0.0000000e+000
  0.0000000e+000
  0.0000000e+000
  0.0000000e+000
  0.0000000e+000
  0.0000000e+000
  0.0000000e+000
  1.5600000e-002
 -1.0000000e+004
  1.0000000e+004
  0.0000000e+000
  0.0000000e+000
  0.0000000e+000
  0.0000000e+000
  0.0000000e+000
  0.0000000e+000
  0.0000000e+000
  0.0000000e+000
  0.0000000e+000
  0.0000000e+000
  1.0000000e+004
 -1.0000000e+004
  1.0000000e+004
 -3.5736208e+000
  0.0000000e+000
  0.0000000e+000
  1.0000000e+004
  0.0000000e+000
  0.0000000e+000
  0.0000000e+000
  0.0000000e+000
 -3.6000000e-001
  0.0000000e+000
 -3.6000000e-001
  0.0000000e+000
  0.0000000e+000
  0.0000000e+000
  1.0174383e+001
  0.0000000e+000
 -1.0000000e+004
  0.0000000e+000
  0.0000000e+000
  0.0000000e+000
  0.0000000e+000
  0.0000000e+000
  0.0000000e+000
  0.0000000e+000
  0.0000000e+000
  0.0000000e+000
  0.0000000e+000
  0.0000000e+000
  0.0000000e+000
  0.0000000e+000
  0.0000000e+000
  0.0000000e+000
  0.0000000e+000
  0.0000000e+000
  0.0000000e+000
  0.0000000e+000
  0.0000000e+000
  0.0000000e+000
  0.0000000e+000
  0.0000000e+000
  0.0000000e+000
  0.0000000e+000
  0.0000000e+000
  0.0000000e+000
  0.0000000e+000
  0.0000000e+000
  0.0000000e+000
  0.0000000e+000
  0.0000000e+000
  0.0000000e+000
  3.2985765e+003
  0.0000000e+000
  0.0000000e+000
  0.0000000e+000
  0.0000000e+000
 -1.1000000e-003
  0.0000000e+000
  0.0000000e+000
  0.0000000e+000
  0.0000000e+000
  0.0000000e+000
 -1.7000000e-003
  0.0000000e+000
  0.0000000e+000
  0.0000000e+000
  0.0000000e+000
  0.0000000e+000
  0.0000000e+000
  0.0000000e+000
  0.0000000e+000
  0.0000000e+000
  0.0000000e+000
  0.0000000e+000
  0.0000000e+000
  0.0000000e+000
  0.0000000e+000
  0.0000000e+000
  0.0000000e+000
  0.0000000e+000
  0.0000000e+000
  0.0000000e+000
  0.0000000e+000
  0.0000000e+000
  0.0000000e+000
  0.0000000e+000
  0.0000000e+000
  0.0000000e+000
  0.0000000e+000
  0.0000000e+000
  0.0000000e+000
  0.0000000e+000
  0.0000000e+000
  0.0000000e+000
  0.0000000e+000
  0.0000000e+000
  0.0000000e+000
  0.0000000e+000
  0.0000000e+000
  0.0000000e+000
  0.0000000e+000
  0.0000000e+000
  0.0000000e+000
  0.0000000e+000
  0.0000000e+000
  0.0000000e+000
  0.0000000e+000
  0.0000000e+000
  1.0000000e+004
  0.0000000e+000
  0.0000000e+000
  0.0000000e+000
  0.0000000e+000
  0.0000000e+000
  0.0000000e+000
  0.0000000e+000
  0.0000000e+000
  0.0000000e+000
  0.0000000e+000
  0.0000000e+000
  0.0000000e+000
  0.0000000e+000
  0.0000000e+000
  0.0000000e+000
  0.0000000e+000
  0.0000000e+000
  0.0000000e+000
  0.0000000e+000
  0.0000000e+000
  0.0000000e+000
 -1.0174383e+001
  0.0000000e+000
  0.0000000e+000
  0.0000000e+000
  0.0000000e+000
  0.0000000e+000
  0.0000000e+000
  0.0000000e+000
  0.0000000e+000
  0.0000000e+000
  0.0000000e+000
  0.0000000e+000
  0.0000000e+000
  0.0000000e+000
  0.0000000e+000
  0.0000000e+000
  0.0000000e+000
  0.0000000e+000
  0.0000000e+000
  0.0000000e+000
  0.0000000e+000
  0.0000000e+000
  0.0000000e+000
  0.0000000e+000
  0.0000000e+000
  0.0000000e+000
  0.0000000e+000
  0.0000000e+000
  0.0000000e+000
  0.0000000e+000
  0.0000000e+000
  0.0000000e+000
  0.0000000e+000
  0.0000000e+000
  0.0000000e+000
  0.0000000e+000
  0.0000000e+000
  0.0000000e+000
  0.0000000e+000
  0.0000000e+000
  0.0000000e+000
  0.0000000e+000
  0.0000000e+000
  0.0000000e+000
  0.0000000e+000
  0.0000000e+000
  0.0000000e+000
  0.0000000e+000
  0.0000000e+000
  0.0000000e+000
  0.0000000e+000
  0.0000000e+000
  0.0000000e+000
  0.0000000e+000
  0.0000000e+000
  0.0000000e+000
  0.0000000e+000
  0.0000000e+000
  0.0000000e+000
  0.0000000e+000
  0.0000000e+000
 -1.0000000e+004
 -1.0000000e+004
  0.0000000e+000
  0.0000000e+000
  0.0000000e+000
  0.0000000e+000
  0.0000000e+000
  0.0000000e+000
  0.0000000e+000
  0.0000000e+000
  0.0000000e+000
  0.0000000e+000
  0.0000000e+000
  0.0000000e+000
  0.0000000e+000
  0.0000000e+000
  0.0000000e+000
  0.0000000e+000
  0.0000000e+000
  0.0000000e+000
  0.0000000e+000
  0.0000000e+000
  0.0000000e+000
  0.0000000e+000
  0.0000000e+000
  0.0000000e+000
  0.0000000e+000
  0.0000000e+000
  0.0000000e+000
  0.0000000e+000
  0.0000000e+000
  0.0000000e+000
  0.0000000e+000
  0.0000000e+000
  0.0000000e+000
  0.0000000e+000
  0.0000000e+000
  0.0000000e+000
  0.0000000e+000
  0.0000000e+000
  0.0000000e+000
  0.0000000e+000
  0.0000000e+000
  0.0000000e+000
  0.0000000e+000
  0.0000000e+000
  0.0000000e+000
  0.0000000e+000
  0.0000000e+000
  0.0000000e+000
  0.0000000e+000
  0.0000000e+000
  0.0000000e+000
  0.0000000e+000
  0.0000000e+000
  0.0000000e+000
  0.0000000e+000
  0.0000000e+000
  0.0000000e+000
  0.0000000e+000
  0.0000000e+000
  0.0000000e+000
  0.0000000e+000
  0.0000000e+000
  0.0000000e+000
  0.0000000e+000
  0.0000000e+000
  0.0000000e+000
  0.0000000e+000
  0.0000000e+000
  0.0000000e+000
  0.0000000e+000
  0.0000000e+000
  0.0000000e+000
  0.0000000e+000
  0.0000000e+000
  0.0000000e+000
  0.0000000e+000
  0.0000000e+000
  0.0000000e+000
  0.0000000e+000
  0.0000000e+000
  0.0000000e+000
  1.2800000e-002
  0.0000000e+000
  0.0000000e+000
  0.0000000e+000
  0.0000000e+000
  0.0000000e+000
  0.0000000e+000
  0.0000000e+000
  0.0000000e+000
  0.0000000e+000
  0.0000000e+000
  0.0000000e+000
  0.0000000e+000
  0.0000000e+000
  0.0000000e+000
  0.0000000e+000
  0.0000000e+000
  0.0000000e+000
  0.0000000e+000
  0.0000000e+000
  0.0000000e+000
  0.0000000e+000
  0.0000000e+000
  2.8000000e-003
  0.0000000e+000
  2.8000000e-003
  0.0000000e+000
  0.0000000e+000
  0.0000000e+000
  0.0000000e+000
  0.0000000e+000
  0.0000000e+000
  2.0800000e-002
  4.5000000e-002
  8.1000000e-002
  4.5300000e-001
  8.6000000e-001
  4.1900000e-001
  2.4300000e-001
  6.5600000e-002
  9.9000000e-002
  8.3000000e-002
  1.3000000e-001
  5.3000000e-002
  1.0000000e-003
  1.4700000e-002
  6.0000000e-002
  8.5000000e-002
  3.6000000e-002
  2.1100000e-001
  1.0100000e-001
  6.0000000e-003
  4.2000000e-002
  1.5900000e-002
  4.9000000e-002
  2.0000000e-002
  2.0000000e-002
  2.3700000e-001
  6.2000000e-002
  7.4000000e-002
  8.6000000e-002
  4.5000000e-002
  6.0000000e-002
  1.2000000e-003
  8.0000000e-004
  8.0000000e-004
  1.2000000e-003
  5.7200000e-002
  5.9900000e-002
  5.3300000e-002
  5.3400000e-002
  0.0000000e+000
  0.0000000e+000
  0.0000000e+000
  0.0000000e+000
  0.0000000e+000
  0.0000000e+000
  0.0000000e+000
  0.0000000e+000
  0.0000000e+000
 -1.1528300e+001
  6.6605621e+003
  2.4600000e-001
  6.9090333e+000
  1.0000000e-004
  0.0000000e+000
  0.0000000e+000
  0.0000000e+000
  0.0000000e+000
  0.0000000e+000
  1.5700000e-002
  2.2533333e-002
  0.0000000e+000
  0.0000000e+000
  0.0000000e+000
  0.0000000e+000
  0.0000000e+000
  2.5826667e-001
  6.4600000e-001
  9.9987930e+003
  0.0000000e+000
 -8.5000000e-002
  0.0000000e+000
 -1.0000000e+004
 -9.9981470e+003
  9.9994390e+003
  0.0000000e+000
  0.0000000e+000
  0.0000000e+000
  0.0000000e+000
  0.0000000e+000
  0.0000000e+000
 -1.2070000e+000
  0.0000000e+000
  0.0000000e+000
 -9.9993540e+003
  6.4600000e-001
  0.0000000e+000
  0.0000000e+000
  0.0000000e+000
  1.0000000e+004
  0.0000000e+000
  0.0000000e+000
  0.0000000e+000
  0.0000000e+000
  4.9865768e+003
  4.4180000e-001
  3.8200000e-002
 -1.0000000e+004
  5.0639000e+000
  1.0000000e+004
 -3.3439000e+000
  9.9962789e+003
  5.4029167e+000
 -1.0000000e+004
  1.0000000e+004
  0.0000000e+000
  4.9938046e+003
  3.2839000e+000
  0.0000000e+000
  0.0000000e+000
  0.0000000e+000
  5.0006124e+003
 -1.0000000e+004
  1.0000000e+004
  2.2207300e+001
  0.0000000e+000
 -9.9962789e+003
  0.0000000e+000
 -1.7200000e+000
  0.0000000e+000
  4.9970885e+003
 -4.9970885e+003
 -6.0000000e-002
  0.0000000e+000
  0.0000000e+000
  0.0000000e+000
  0.0000000e+000
  0.0000000e+000
  0.0000000e+000
  0.0000000e+000
  0.0000000e+000
  0.0000000e+000
  0.0000000e+000
  0.0000000e+000
 -1.0000000e+004
  0.0000000e+000
  0.0000000e+000
  0.0000000e+000
  0.0000000e+000
  0.0000000e+000
  0.0000000e+000
  0.0000000e+000
  1.0000000e+004
  0.0000000e+000
 -1.0000000e+004
  1.0000000e+004
  0.0000000e+000
  0.0000000e+000
 -1.0000000e+004
  0.0000000e+000
  1.4500000e-001
  0.0000000e+000
  3.6000000e-002
  0.0000000e+000
  0.0000000e+000
  0.0000000e+000
  0.0000000e+000
  0.0000000e+000
  0.0000000e+000
  0.0000000e+000
  0.0000000e+000
  0.0000000e+000
  0.0000000e+000
  0.0000000e+000
  0.0000000e+000
 -1.0000000e+004
  0.0000000e+000
  0.0000000e+000
  0.0000000e+000
  9.9724487e+003
  0.0000000e+000
  0.0000000e+000
  0.0000000e+000
  0.0000000e+000
  0.0000000e+000
  4.2000000e-001
  0.0000000e+000
  1.0750000e-001
  0.0000000e+000
  2.4600000e-001
  0.0000000e+000
  0.0000000e+000
  0.0000000e+000
  0.0000000e+000
 -9.9997540e+003
  0.0000000e+000
 -1.0000000e+004
  2.4600000e-001
  0.0000000e+000
  3.8200000e-002
  0.0000000e+000
  4.8000000e-001
  6.4600000e-001
  1.5014000e+000
  0.0000000e+000
  0.0000000e+000
  0.0000000e+000
  0.0000000e+000
  0.0000000e+000
  0.0000000e+000
  0.0000000e+000
  0.0000000e+000
  0.0000000e+000
  0.0000000e+000
  9.9973545e+003
 -1.0000000e+004
  0.0000000e+000
  7.0210000e-001
  0.0000000e+000
  0.0000000e+000
  0.0000000e+000
 -6.5600000e-002
  0.0000000e+000
  0.0000000e+000
  0.0000000e+000
  1.2070000e+000
  3.9830000e-001
  0.0000000e+000
  0.0000000e+000
  0.0000000e+000
  0.0000000e+000
  0.0000000e+000
  1.3420000e-001
  6.0700000e-002
  0.0000000e+000
  1.0000000e+004
  1.0000000e+004
 -1.0000000e+004
 -6.0000000e-002
 -1.2070000e+000
 -9.9999400e+003
 -2.6391000e+000
  0.0000000e+000
  6.4600000e-001
  8.5000000e-002
 -8.7110000e-001
  0.0000000e+000
  0.0000000e+000
  0.0000000e+000
 -1.0000000e+004
  0.0000000e+000
  0.0000000e+000
  4.2000000e-002
  0.0000000e+000
  0.0000000e+000
  0.0000000e+000
  1.3200000e-001
  0.0000000e+000
  0.0000000e+000
  1.0870000e-001
  0.0000000e+000
  0.0000000e+000
  0.0000000e+000
  0.0000000e+000
  0.0000000e+000
  0.0000000e+000
  0.0000000e+000
  0.0000000e+000
  0.0000000e+000
  0.0000000e+000
  0.0000000e+000
  0.0000000e+000
  0.0000000e+000
  0.0000000e+000
 -8.0000000e-004
  5.4100000e-002
  0.0000000e+000
  0.0000000e+000
  0.0000000e+000
  2.3700000e-001
  0.0000000e+000
  0.0000000e+000
  0.0000000e+000
  0.0000000e+000
  0.0000000e+000
  0.0000000e+000
  0.0000000e+000
  0.0000000e+000
  0.0000000e+000
  0.0000000e+000
  0.0000000e+000
  0.0000000e+000
  3.2993000e+000
  0.0000000e+000
 -1.0100000e-001
  0.0000000e+000
  0.0000000e+000
 -4.9000000e-002
  0.0000000e+000
  0.0000000e+000
  0.0000000e+000
  0.0000000e+000
  0.0000000e+000
 -6.4600000e-001
  0.0000000e+000
  0.0000000e+000
  0.0000000e+000
 -2.4200000e-001
  0.0000000e+000
  2.2200000e-001
  0.0000000e+000
  4.2000000e-001
  0.0000000e+000
  0.0000000e+000
  0.0000000e+000
  0.0000000e+000
  0.0000000e+000
  4.5000000e-002
  0.0000000e+000
  0.0000000e+000
  0.0000000e+000
  3.2839000e+000
  3.2839000e+000
  0.0000000e+000
  0.0000000e+000
 -3.3378417e+000
  0.0000000e+000
  0.0000000e+000
  1.0000000e+004
  9.9962789e+003
 -3.7211167e+000
  0.0000000e+000
  0.0000000e+000
  0.0000000e+000
  0.0000000e+000
  0.0000000e+000
  0.0000000e+000
  0.0000000e+000
  0.0000000e+000
  0.0000000e+000
  0.0000000e+000
  0.0000000e+000
  0.0000000e+000
  0.0000000e+000
 -1.0870000e-001
  0.0000000e+000
  0.0000000e+000
  0.0000000e+000
  0.0000000e+000
  0.0000000e+000
  1.2000000e-003
  0.0000000e+000
  0.0000000e+000
  0.0000000e+000
 -3.5220000e-001
  0.0000000e+000
  0.0000000e+000
  1.7200000e+000
 -1.7200000e+000
  0.0000000e+000
  0.0000000e+000
  0.0000000e+000
  9.9998913e+003
  2.0000000e-002
  0.0000000e+000
  3.7000000e-002
 -1.0000000e-003
  0.0000000e+000
  0.0000000e+000
  0.0000000e+000
  0.0000000e+000
 -1.0000000e+004
  3.3439000e+000
  0.0000000e+000
 -9.9962789e+003
  9.9699355e+003
  0.0000000e+000
  0.0000000e+000
 -2.7256667e-001
 -3.3439000e+000
  9.9696718e+003
  9.5083333e-002
  1.0000000e+004
  0.0000000e+000
  3.7721667e-001
  0.0000000e+000
  1.1910000e-001
 -2.0000000e-002
  0.0000000e+000
  0.0000000e+000
 -2.9440000e-001
  7.4300000e-002
  1.0100000e-001
 -8.5000000e-002
  0.0000000e+000
  0.0000000e+000
  0.0000000e+000
  0.0000000e+000
  0.0000000e+000
  0.0000000e+000
  0.0000000e+000
  0.0000000e+000
  3.0388942e+001
 -1.0000000e+004
  7.4300000e-002
  1.2000000e-003
  0.0000000e+000
  0.0000000e+000
  0.0000000e+000
  0.0000000e+000
  0.0000000e+000
  0.0000000e+000
  0.0000000e+000
  0.0000000e+000
  1.4500000e-001
  8.5000000e-002
 -6.0000000e-002
  2.5410000e-001
  1.5010000e-001
  0.0000000e+000
 -3.7211167e+000
  3.9681167e+000
  0.0000000e+000
  0.0000000e+000
  0.0000000e+000
  6.0700000e-002
  0.0000000e+000
 -6.0000000e-003
  0.0000000e+000
  0.0000000e+000
  0.0000000e+000
  0.0000000e+000
  0.0000000e+000
  0.0000000e+000
  1.5700000e-002
  0.0000000e+000
  0.0000000e+000
  0.0000000e+000
  5.6100000e-001
 -1.0000000e+004
  1.0000000e+004
  0.0000000e+000
  0.0000000e+000
  0.0000000e+000
  0.0000000e+000
  0.0000000e+000
  0.0000000e+000
 -9.9999510e+003
  1.0000000e+004
  0.0000000e+000
 -4.9969875e+003
  0.0000000e+000
  4.9970885e+003
  0.0000000e+000
  0.0000000e+000
  9.0000000e-002
  0.0000000e+000
  0.0000000e+000
 -9.5083333e-002
 -1.0000000e+004
  5.1690000e-001
  9.9967007e+003
 -1.0000000e+004
  0.0000000e+000
  0.0000000e+000
  0.0000000e+000
  1.0031700e+001
 -2.7256667e-001
  6.6878000e+000
  0.0000000e+000
  0.0000000e+000
  0.0000000e+000
  0.0000000e+000
  0.0000000e+000
 -2.4415417e+000
  0.0000000e+000
  6.2000000e-002
  0.0000000e+000
  6.0000000e-002
  0.0000000e+000
  4.2000000e-001
 -8.8666667e-003
 -3.3439000e+000
  0.0000000e+000
  1.3500000e-001
  0.0000000e+000
  0.0000000e+000
  0.0000000e+000
  0.0000000e+000
  0.0000000e+000
  0.0000000e+000
  0.0000000e+000
  0.0000000e+000
  0.0000000e+000
  3.1100000e-001
  2.9100000e-001
  0.0000000e+000
  0.0000000e+000
  0.0000000e+000
  0.0000000e+000
 -9.9962789e+003
  3.0328242e+001
  0.0000000e+000
  9.0000000e-002
 -9.0000000e-002
  5.7343833e+000
  0.0000000e+000
  0.0000000e+000
  0.0000000e+000
  0.0000000e+000
  0.0000000e+000
  3.1100000e-001
  8.8666667e-003
  3.3439000e+000
  0.0000000e+000
  0.0000000e+000
  3.0213333e-001
 -3.3439000e+000
  0.0000000e+000
  0.0000000e+000
  8.0000000e-004
  0.0000000e+000
  0.0000000e+000
  0.0000000e+000
  0.0000000e+000
  1.0000000e+004
  0.0000000e+000
  0.0000000e+000
  0.0000000e+000
  0.0000000e+000
  7.4000000e-002
  7.4000000e-002
  1.0100000e-001
  0.0000000e+000
  0.0000000e+000
  0.0000000e+000
  0.0000000e+000
  0.0000000e+000
  0.0000000e+000
  0.0000000e+000
  0.0000000e+000
  0.0000000e+000
  0.0000000e+000
  4.0000000e-003
  1.2000000e-003
  1.2000000e-003
  8.0000000e-004
  8.0000000e-004
  0.0000000e+000
  0.0000000e+000
  1.0031700e+001
  0.0000000e+000
  0.0000000e+000
  0.0000000e+000
  0.0000000e+000
  0.0000000e+000
  0.0000000e+000
  0.0000000e+000
  0.0000000e+000
  0.0000000e+000
  0.0000000e+000
 -1.0000000e+004
  0.0000000e+000
  0.0000000e+000
  1.2000000e-003
  1.2000000e-003
 -1.2000000e-003
  0.0000000e+000
  0.0000000e+000
  1.2000000e-003
  0.0000000e+000
  0.0000000e+000
  0.0000000e+000
  0.0000000e+000
  8.6000000e-001
  0.0000000e+000
  0.0000000e+000
  3.0328242e+001
  0.0000000e+000
  0.0000000e+000
  0.0000000e+000
  0.0000000e+000
  0.0000000e+000
  0.0000000e+000
  0.0000000e+000
  0.0000000e+000
  0.0000000e+000
  0.0000000e+000
  3.6000000e-002
  8.6000000e-002
  1.2000000e-003
  0.0000000e+000
  0.0000000e+000
  0.0000000e+000
  0.0000000e+000
  0.0000000e+000
  0.0000000e+000
 -1.0870000e-001
  0.0000000e+000
  0.0000000e+000
  0.0000000e+000
 -1.3200000e-001
  4.2000000e-002
  0.0000000e+000
  0.0000000e+000
  0.0000000e+000
  0.0000000e+000
  8.0000000e-004
  1.0000000e+004
  0.0000000e+000
  0.0000000e+000
  0.0000000e+000
  0.0000000e+000
  0.0000000e+000
  0.0000000e+000
  0.0000000e+000
  0.0000000e+000
  0.0000000e+000
  0.0000000e+000
  3.1100000e-001
  0.0000000e+000
  0.0000000e+000
  0.0000000e+000
  0.0000000e+000
  0.0000000e+000
  0.0000000e+000
  0.0000000e+000
  0.0000000e+000
  0.0000000e+000
  0.0000000e+000
  0.0000000e+000
  0.0000000e+000
  0.0000000e+000
  0.0000000e+000
  0.0000000e+000
  0.0000000e+000
  0.0000000e+000
  0.0000000e+000
  0.0000000e+000
  0.0000000e+000
  0.0000000e+000
  0.0000000e+000
  0.0000000e+000
  0.0000000e+000
 -7.4000000e-002
  0.0000000e+000
  0.0000000e+000
  0.0000000e+000
  0.0000000e+000
  0.0000000e+000
  0.0000000e+000
  0.0000000e+000
  0.0000000e+000
  0.0000000e+000
  0.0000000e+000
  0.0000000e+000
  2.0000000e-002
  4.2000000e-002
  0.0000000e+000
  1.0031700e+001
  0.0000000e+000
  1.0031700e+001
  1.0000000e+004
 -9.9992845e+003
 -6.6878000e+000
  0.0000000e+000
  0.0000000e+000
  0.0000000e+000
  0.0000000e+000
  0.0000000e+000
  0.0000000e+000
  0.0000000e+000
  0.0000000e+000
  0.0000000e+000
  0.0000000e+000
  0.0000000e+000
  0.0000000e+000
  2.4415417e+000
  0.0000000e+000
  2.0000000e-002
  0.0000000e+000
  0.0000000e+000
  0.0000000e+000
  0.0000000e+000
  0.0000000e+000
  0.0000000e+000
  0.0000000e+000
  0.0000000e+000
  0.0000000e+000
  6.5600000e-002
  0.0000000e+000
  0.0000000e+000
  1.4500000e-001
  0.0000000e+000
  0.0000000e+000
  3.1100000e-001
  3.1100000e-001
  0.0000000e+000
  0.0000000e+000
  0.0000000e+000
  0.0000000e+000
  0.0000000e+000
  0.0000000e+000
  0.0000000e+000
  0.0000000e+000
  0.0000000e+000
  0.0000000e+000
  0.0000000e+000
  0.0000000e+000
  0.0000000e+000
  0.0000000e+000
  0.0000000e+000
  0.0000000e+000
 -1.5700000e-002
  0.0000000e+000
  0.0000000e+000
  0.0000000e+000
  0.0000000e+000
 -1.5900000e-002
  0.0000000e+000
  0.0000000e+000
  1.0000000e-003
  0.0000000e+000
  0.0000000e+000
  0.0000000e+000
  0.0000000e+000
  0.0000000e+000
  0.0000000e+000
  0.0000000e+000
  1.0000000e+004
  0.0000000e+000
  0.0000000e+000
  0.0000000e+000
  0.0000000e+000
  0.0000000e+000
  0.0000000e+000
  0.0000000e+000
  0.0000000e+000
  0.0000000e+000
  0.0000000e+000
  0.0000000e+000
  0.0000000e+000
  0.0000000e+000
  0.0000000e+000
  1.5900000e-002
  0.0000000e+000
  0.0000000e+000
  3.1100000e-001
  0.0000000e+000
  0.0000000e+000
  0.0000000e+000
  2.0000000e-002
  0.0000000e+000
  0.0000000e+000
  0.0000000e+000
  0.0000000e+000
  0.0000000e+000
  0.0000000e+000
  0.0000000e+000
  0.0000000e+000
  0.0000000e+000
  0.0000000e+000
  0.0000000e+000
  0.0000000e+000
  0.0000000e+000
  0.0000000e+000
  1.0100000e-001
  9.9000000e-002
  2.3700000e-001
  1.4700000e-002
  0.0000000e+000
  2.1100000e-001
  8.3000000e-002
  1.5900000e-002
  3.6000000e-002
  8.5000000e-002
  4.2000000e-002
  1.0000000e-003
  4.9000000e-002
  6.0000000e-003
  1.3000000e-001
  5.3000000e-002
  2.0000000e-002
  6.0000000e-002
  0.0000000e+000
  0.0000000e+000
  0.0000000e+000
  0.0000000e+000
  0.0000000e+000
  0.0000000e+000
  0.0000000e+000
  0.0000000e+000
  0.0000000e+000
  0.0000000e+000
  0.0000000e+000
  0.0000000e+000
  0.0000000e+000
  0.0000000e+000
  0.0000000e+000
  0.0000000e+000
  0.0000000e+000
  0.0000000e+000
  0.0000000e+000
  8.6000000e-002
  0.0000000e+000
  0.0000000e+000
  4.5000000e-002
  0.0000000e+000
  0.0000000e+000
  0.0000000e+000
  0.0000000e+000
  0.0000000e+000
  0.0000000e+000
  0.0000000e+000
  0.0000000e+000
  5.9295417e+000
  0.0000000e+000
  0.0000000e+000
  0.0000000e+000
  0.0000000e+000
  1.5900000e-002
  1.5900000e-002
  0.0000000e+000
  0.0000000e+000
  0.0000000e+000
  0.0000000e+000
  0.0000000e+000
  0.0000000e+000
  0.0000000e+000
  0.0000000e+000
  0.0000000e+000
  0.0000000e+000
  1.1910000e-001
  0.0000000e+000
  0.0000000e+000
 -5.1690000e-001
  4.2000000e-002
  0.0000000e+000
  1.1910000e-001
 -1.1910000e-001
  0.0000000e+000
  0.0000000e+000
  0.0000000e+000
  0.0000000e+000
  0.0000000e+000
  0.0000000e+000
  0.0000000e+000
  0.0000000e+000
  0.0000000e+000
  0.0000000e+000
  0.0000000e+000
  1.1910000e-001
  0.0000000e+000
  6.0000000e-002
  0.0000000e+000
  0.0000000e+000
  0.0000000e+000
  0.0000000e+000
  0.0000000e+000
  8.5000000e-002
  0.0000000e+000
 -6.0000000e-002
  0.0000000e+000
  0.0000000e+000
  0.0000000e+000
  0.0000000e+000
  1.1910000e-001
  0.0000000e+000
  0.0000000e+000
  0.0000000e+000
  0.0000000e+000
  0.0000000e+000
  0.0000000e+000
 -6.0000000e-002
  0.0000000e+000
 -6.0000000e-002
  0.0000000e+000
 -6.0000000e-002
  0.0000000e+000
 -6.0000000e-002
  0.0000000e+000
  0.0000000e+000
  1.5900000e-002
  1.1910000e-001
  0.0000000e+000
 -6.0000000e-002
  0.0000000e+000
  1.1910000e-001
  0.0000000e+000
  0.0000000e+000
  0.0000000e+000
  1.5900000e-002
  0.0000000e+000
  0.0000000e+000
  0.0000000e+000
  0.0000000e+000
  3.6000000e-002
  0.0000000e+000
  0.0000000e+000
  0.0000000e+000
 -6.0000000e-002
  0.0000000e+000
  6.0000000e-002
  0.0000000e+000
  0.0000000e+000
  0.0000000e+000
  0.0000000e+000
  0.0000000e+000
  0.0000000e+000
  0.0000000e+000
  0.0000000e+000
  0.0000000e+000
  0.0000000e+000
  0.0000000e+000
  0.0000000e+000
  0.0000000e+000
  0.0000000e+000
  0.0000000e+000
  0.0000000e+000
  0.0000000e+000
  0.0000000e+000
  0.0000000e+000
  0.0000000e+000
  0.0000000e+000
  0.0000000e+000
  0.0000000e+000
  0.0000000e+000
  0.0000000e+000
  0.0000000e+000
  0.0000000e+000
  0.0000000e+000
  0.0000000e+000
  0.0000000e+000
  0.0000000e+000
  0.0000000e+000
  0.0000000e+000
  0.0000000e+000
  0.0000000e+000
  0.0000000e+000
  0.0000000e+000
  0.0000000e+000
  0.0000000e+000
  0.0000000e+000
  0.0000000e+000
  0.0000000e+000
  0.0000000e+000
  0.0000000e+000
  0.0000000e+000
  0.0000000e+000
  0.0000000e+000
  0.0000000e+000
  0.0000000e+000
  0.0000000e+000
  0.0000000e+000
  0.0000000e+000
  0.0000000e+000
  0.0000000e+000
  6.0000000e-002
  0.0000000e+000
 -6.0000000e-002
  0.0000000e+000
 -6.0000000e-002
  0.0000000e+000
  6.0000000e-002
  0.0000000e+000
 -6.0000000e-002
  0.0000000e+000
  6.0000000e-002
  0.0000000e+000
 -6.0000000e-002
  0.0000000e+000
  6.0000000e-002
  0.0000000e+000
 -6.0000000e-002
  0.0000000e+000
 -6.0000000e-002
  0.0000000e+000
  6.0000000e-002
  0.0000000e+000
 -6.0000000e-002
  0.0000000e+000
  0.0000000e+000
  0.0000000e+000
  0.0000000e+000
  0.0000000e+000
  0.0000000e+000
  0.0000000e+000
  0.0000000e+000
  0.0000000e+000
  0.0000000e+000
  0.0000000e+000
  0.0000000e+000
  0.0000000e+000
  0.0000000e+000
  0.0000000e+000
  0.0000000e+000
  0.0000000e+000
  0.0000000e+000
  0.0000000e+000
 -3.6000000e-002
  3.6000000e-002
  3.6000000e-002
  0.0000000e+000
  0.0000000e+000
  0.0000000e+000
  0.0000000e+000
  0.0000000e+000
  0.0000000e+000
  0.0000000e+000
  0.0000000e+000
  0.0000000e+000
  0.0000000e+000
  0.0000000e+000
  0.0000000e+000
  0.0000000e+000
  0.0000000e+000
  0.0000000e+000
  0.0000000e+000
  0.0000000e+000
  0.0000000e+000
  0.0000000e+000
  0.0000000e+000
  0.0000000e+000
  0.0000000e+000
  0.0000000e+000
  0.0000000e+000
  2.4300000e-001
  0.0000000e+000
  0.0000000e+000
  0.0000000e+000
  0.0000000e+000
  0.0000000e+000
  0.0000000e+000
  0.0000000e+000
  0.0000000e+000
  0.0000000e+000
  0.0000000e+000
  0.0000000e+000
  0.0000000e+000
  0.0000000e+000
  0.0000000e+000
  0.0000000e+000
  0.0000000e+000
  0.0000000e+000
  0.0000000e+000
  0.0000000e+000
  0.0000000e+000
  0.0000000e+000
  0.0000000e+000
  0.0000000e+000
  0.0000000e+000
  0.0000000e+000
  0.0000000e+000
  0.0000000e+000
  0.0000000e+000
  0.0000000e+000
  0.0000000e+000
  0.0000000e+000
  0.0000000e+000
  0.0000000e+000
  0.0000000e+000
  0.0000000e+000
  0.0000000e+000
  0.0000000e+000
  0.0000000e+000
  0.0000000e+000
  0.0000000e+000
  0.0000000e+000
  0.0000000e+000
  0.0000000e+000
  0.0000000e+000
  0.0000000e+000
  0.0000000e+000
  0.0000000e+000
  0.0000000e+000
  0.0000000e+000
  0.0000000e+000
  0.0000000e+000
  0.0000000e+000
  0.0000000e+000
  0.0000000e+000
  0.0000000e+000
  0.0000000e+000
  0.0000000e+000
  0.0000000e+000
  0.0000000e+000
  0.0000000e+000
  0.0000000e+000
  0.0000000e+000
  0.0000000e+000
  0.0000000e+000
  0.0000000e+000
  0.0000000e+000
  0.0000000e+000
  0.0000000e+000
  0.0000000e+000
  0.0000000e+000
  0.0000000e+000
  0.0000000e+000
  0.0000000e+000
  0.0000000e+000
  0.0000000e+000
  0.0000000e+000
  0.0000000e+000
  0.0000000e+000
  0.0000000e+000
  0.0000000e+000
  0.0000000e+000
  0.0000000e+000
  0.0000000e+000
  0.0000000e+000
  0.0000000e+000
  0.0000000e+000
  0.0000000e+000
  0.0000000e+000
  0.0000000e+000
  0.0000000e+000
  0.0000000e+000
  0.0000000e+000
  0.0000000e+000
  0.0000000e+000
  0.0000000e+000
  0.0000000e+000
  0.0000000e+000
  0.0000000e+000
  0.0000000e+000
  0.0000000e+000
  0.0000000e+000
  0.0000000e+000
  0.0000000e+000
  0.0000000e+000
  0.0000000e+000
  0.0000000e+000
  0.0000000e+000
  0.0000000e+000
  0.0000000e+000
  0.0000000e+000
  0.0000000e+000
  0.0000000e+000
  0.0000000e+000
  0.0000000e+000
  0.0000000e+000
  0.0000000e+000
  0.0000000e+000
  0.0000000e+000
  0.0000000e+000
  0.0000000e+000
  0.0000000e+000
  0.0000000e+000
  0.0000000e+000
  0.0000000e+000
  0.0000000e+000
  0.0000000e+000
  0.0000000e+000
  0.0000000e+000
  0.0000000e+000
  0.0000000e+000
  0.0000000e+000
  0.0000000e+000
  0.0000000e+000
  0.0000000e+000
  0.0000000e+000
  0.0000000e+000
  0.0000000e+000
  0.0000000e+000
  0.0000000e+000
  0.0000000e+000
  0.0000000e+000
  0.0000000e+000
  0.0000000e+000
  0.0000000e+000
  0.0000000e+000
  0.0000000e+000
  0.0000000e+000
  0.0000000e+000
  0.0000000e+000
  0.0000000e+000
  0.0000000e+000
  0.0000000e+000
  0.0000000e+000
  0.0000000e+000
  0.0000000e+000
  0.0000000e+000
  0.0000000e+000
  0.0000000e+000
  0.0000000e+000
  0.0000000e+000
  0.0000000e+000
  0.0000000e+000
  0.0000000e+000
  0.0000000e+000
  3.7721667e-001
  0.0000000e+000
  0.0000000e+000
  0.0000000e+000
  0.0000000e+000
  2.8945417e+000
  0.0000000e+000
  0.0000000e+000
  9.9743381e+003
  1.7200000e+000
  0.0000000e+000
  0.0000000e+000
  3.9830000e-001
  3.9830000e-001
  3.9830000e-001
  0.0000000e+000
  0.0000000e+000
  0.0000000e+000
  0.0000000e+000
  0.0000000e+000
  5.1690000e-001
  0.0000000e+000
  1.4700000e-002
  8.5000000e-002
 -8.5000000e-002
  8.5000000e-002
  0.0000000e+000
  0.0000000e+000
  2.4700000e-001
  0.0000000e+000
  0.0000000e+000
 -1.0700000e-001
 -4.9969875e+003
  4.9970885e+003
  6.0000000e-003
  0.0000000e+000
  0.0000000e+000
  0.0000000e+000
  1.5900000e-002
  1.5900000e-002
  1.5900000e-002
  1.5900000e-002
 -1.0000000e+004
  2.4200000e-001
  2.0000000e-002
  1.3500000e-001
 -1.3500000e-001
  6.2000000e-002
  8.6000000e-002
  1.6000000e-001
  7.4000000e-002
  8.6000000e-002
  0.0000000e+000
  8.6000000e-002
  8.6000000e-002
  0.0000000e+000
  0.0000000e+000
  6.0000000e-002
  0.0000000e+000
  6.0000000e-002
  0.0000000e+000
  6.0000000e-002
  0.0000000e+000
  6.0000000e-002
  0.0000000e+000
  6.0000000e-002
  0.0000000e+000
  6.0000000e-002
  0.0000000e+000
  6.0000000e-002
  0.0000000e+000
  6.0000000e-002
  0.0000000e+000
  0.0000000e+000
  0.0000000e+000
  0.0000000e+000
  0.0000000e+000
  0.0000000e+000
  0.0000000e+000
  0.0000000e+000
  0.0000000e+000
  0.0000000e+000
  0.0000000e+000
  0.0000000e+000
  0.0000000e+000
  0.0000000e+000
  0.0000000e+000
  0.0000000e+000
  0.0000000e+000
  0.0000000e+000
 -9.9962789e+003
  0.0000000e+000
  9.9802966e+003
 -1.0000000e+004
 -4.2000000e-002
  0.0000000e+000
  0.0000000e+000
  0.0000000e+000
  0.0000000e+000
  0.0000000e+000
  0.0000000e+000
  0.0000000e+000
  0.0000000e+000
  0.0000000e+000
  0.0000000e+000
  0.0000000e+000
  1.0870000e-001
  9.9696718e+003
 -9.9696718e+003
  0.0000000e+000
  0.0000000e+000
  0.0000000e+000
  0.0000000e+000
  0.0000000e+000
  0.0000000e+000
  0.0000000e+000
  0.0000000e+000
  0.0000000e+000
  0.0000000e+000
  1.0000000e+004
 -4.7633167e+000
  4.7633167e+000
 -3.3378417e+000
  0.0000000e+000
  0.0000000e+000
  1.0000000e+004
  0.0000000e+000
  0.0000000e+000
  0.0000000e+000
  0.0000000e+000
 -2.0700000e-002
  0.0000000e+000
 -2.0700000e-002
  0.0000000e+000
  0.0000000e+000
  0.0000000e+000
  1.0000000e+004
  0.0000000e+000
  9.9996890e+003
  0.0000000e+000
  0.0000000e+000
  0.0000000e+000
  0.0000000e+000
  0.0000000e+000
  0.0000000e+000
  0.0000000e+000
  0.0000000e+000
  0.0000000e+000
  0.0000000e+000
 -1.0000000e+004
  0.0000000e+000
  0.0000000e+000
  0.0000000e+000
  0.0000000e+000
  0.0000000e+000
  0.0000000e+000
  0.0000000e+000
  0.0000000e+000
  0.0000000e+000
  0.0000000e+000
  0.0000000e+000
  0.0000000e+000
  0.0000000e+000
  0.0000000e+000
  0.0000000e+000
  0.0000000e+000
  0.0000000e+000
  0.0000000e+000
  0.0000000e+000
  0.0000000e+000
  0.0000000e+000
  0.0000000e+000
  1.0000000e+004
  0.0000000e+000
  0.0000000e+000
  0.0000000e+000
  0.0000000e+000
  0.0000000e+000
  0.0000000e+000
  0.0000000e+000
  0.0000000e+000
  0.0000000e+000
  0.0000000e+000
  0.0000000e+000
  0.0000000e+000
  0.0000000e+000
  0.0000000e+000
  0.0000000e+000
  0.0000000e+000
  0.0000000e+000
  0.0000000e+000
  0.0000000e+000
  0.0000000e+000
  0.0000000e+000
  0.0000000e+000
  0.0000000e+000
  0.0000000e+000
  0.0000000e+000
  0.0000000e+000
  0.0000000e+000
  0.0000000e+000
  0.0000000e+000
  0.0000000e+000
  0.0000000e+000
  0.0000000e+000
  0.0000000e+000
  0.0000000e+000
  0.0000000e+000
  0.0000000e+000
  0.0000000e+000
  0.0000000e+000
  0.0000000e+000
  0.0000000e+000
  0.0000000e+000
  0.0000000e+000
  0.0000000e+000
  0.0000000e+000
  0.0000000e+000
  0.0000000e+000
  0.0000000e+000
  0.0000000e+000
  0.0000000e+000
  0.0000000e+000
  0.0000000e+000
  0.0000000e+000
  0.0000000e+000
  0.0000000e+000
  0.0000000e+000
  0.0000000e+000
  1.0000000e+004
  0.0000000e+000
  0.0000000e+000
  0.0000000e+000
  0.0000000e+000
  0.0000000e+000
  0.0000000e+000
  0.0000000e+000
  0.0000000e+000
  0.0000000e+000
  0.0000000e+000
  0.0000000e+000
  0.0000000e+000
  0.0000000e+000
  0.0000000e+000
  0.0000000e+000
  0.0000000e+000
  0.0000000e+000
  0.0000000e+000
  0.0000000e+000
  0.0000000e+000
  0.0000000e+000
 -1.0000000e+004
  0.0000000e+000
  0.0000000e+000
  0.0000000e+000
  0.0000000e+000
  0.0000000e+000
  0.0000000e+000
  5.9915417e+000
  0.0000000e+000
  0.0000000e+000
  0.0000000e+000
  0.0000000e+000
  0.0000000e+000
  0.0000000e+000
  0.0000000e+000
  0.0000000e+000
  0.0000000e+000
  0.0000000e+000
  0.0000000e+000
  0.0000000e+000
  0.0000000e+000
  0.0000000e+000
  0.0000000e+000
  0.0000000e+000
  0.0000000e+000
  0.0000000e+000
  0.0000000e+000
  0.0000000e+000
  0.0000000e+000
  0.0000000e+000
  0.0000000e+000
  0.0000000e+000
  0.0000000e+000
  0.0000000e+000
  0.0000000e+000
  0.0000000e+000
  0.0000000e+000
  0.0000000e+000
  0.0000000e+000
  0.0000000e+000
  0.0000000e+000
  0.0000000e+000
  0.0000000e+000
  0.0000000e+000
  0.0000000e+000
  0.0000000e+000
  0.0000000e+000
  0.0000000e+000
  0.0000000e+000
  0.0000000e+000
  0.0000000e+000
  0.0000000e+000
  0.0000000e+000
  0.0000000e+000
  0.0000000e+000
  0.0000000e+000
  0.0000000e+000
  0.0000000e+000
  0.0000000e+000
  0.0000000e+000
  0.0000000e+000
 -1.0000000e+004
 -1.0000000e+004
  0.0000000e+000
  0.0000000e+000
  0.0000000e+000
  0.0000000e+000
  0.0000000e+000
  0.0000000e+000
  0.0000000e+000
  0.0000000e+000
  0.0000000e+000
  0.0000000e+000
  0.0000000e+000
  0.0000000e+000
  0.0000000e+000
  0.0000000e+000
  0.0000000e+000
  0.0000000e+000
  0.0000000e+000
  0.0000000e+000
  0.0000000e+000
  0.0000000e+000
  0.0000000e+000
  0.0000000e+000
  0.0000000e+000
  0.0000000e+000
  0.0000000e+000
  0.0000000e+000
  0.0000000e+000
  0.0000000e+000
  0.0000000e+000
  0.0000000e+000
  0.0000000e+000
  0.0000000e+000
  0.0000000e+000
  0.0000000e+000
  0.0000000e+000
  0.0000000e+000
  0.0000000e+000
  0.0000000e+000
  0.0000000e+000
  0.0000000e+000
  0.0000000e+000
  0.0000000e+000
  0.0000000e+000
  0.0000000e+000
  0.0000000e+000
  0.0000000e+000
  0.0000000e+000
  0.0000000e+000
  0.0000000e+000
  0.0000000e+000
  0.0000000e+000
  0.0000000e+000
  0.0000000e+000
  0.0000000e+000
  0.0000000e+000
  0.0000000e+000
  0.0000000e+000
  0.0000000e+000
  0.0000000e+000
  0.0000000e+000
  0.0000000e+000
  0.0000000e+000
  0.0000000e+000
  0.0000000e+000
  0.0000000e+000
  0.0000000e+000
  0.0000000e+000
  0.0000000e+000
  0.0000000e+000
  0.0000000e+000
  0.0000000e+000
  0.0000000e+000
  0.0000000e+000
  0.0000000e+000
  0.0000000e+000
  0.0000000e+000
  0.0000000e+000
  0.0000000e+000
  0.0000000e+000
  0.0000000e+000
  0.0000000e+000
  1.0870000e-001
  0.0000000e+000
  0.0000000e+000
  0.0000000e+000
  0.0000000e+000
  0.0000000e+000
 -1.0000000e+004
  0.0000000e+000
  0.0000000e+000
  0.0000000e+000
  0.0000000e+000
  0.0000000e+000
  1.0000000e+004
  0.0000000e+000
  0.0000000e+000
  0.0000000e+000
  0.0000000e+000
  0.0000000e+000
  0.0000000e+000
  0.0000000e+000
  0.0000000e+000
  0.0000000e+000
  0.0000000e+000
  0.0000000e+000
  0.0000000e+000
  0.0000000e+000
  0.0000000e+000
  0.0000000e+000
  0.0000000e+000
  0.0000000e+000
  1.0000000e+004
  0.0000000e+000
  0.0000000e+000
  5.3000000e-002
  9.6000000e-002
  3.0500000e-001
 -2.0219979e+001
  2.8200000e-001
  3.9700000e-001
  1.0740000e-001
  1.6200000e-001
  1.3600000e-001
  2.1000000e-001
  8.6000000e-002
  2.0000000e-003
  2.4000000e-002
  1.0000000e-001
  1.4000000e-001
  6.0000000e-002
  3.4600000e-001
  1.6600000e-001
  1.0000000e-002
  7.0000000e-002
  2.6000000e-002
  8.0000000e-002
  3.0000000e-002
  4.0000000e-002
  3.8800000e-001
  4.0000000e-002
  4.8000000e-002
  5.6000000e-002
  5.3000000e-002
  2.3000000e-001
  2.0000000e-003
  1.3000000e-003
  1.3000000e-003
  2.0000000e-003
  6.6000000e-003
  9.0000000e-003
  6.8000000e-003
  6.0000000e-003
  0.0000000e+000
  0.0000000e+000
  0.0000000e+000
  0.0000000e+000
  0.0000000e+000
  0.0000000e+000
  0.0000000e+000
  0.0000000e+000
  0.0000000e+000
 -1.2480450e+001
 -1.0000000e+004
  5.6000000e-002
  0.0000000e+000
  0.0000000e+000
  0.0000000e+000
  0.0000000e+000
  0.0000000e+000
  0.0000000e+000
  0.0000000e+000
  0.0000000e+000
  0.0000000e+000
  0.0000000e+000
  0.0000000e+000
  0.0000000e+000
  0.0000000e+000
  0.0000000e+000
  0.0000000e+000
  0.0000000e+000
  1.0000000e+004
  0.0000000e+000
 -1.4000000e-001
 -1.0000000e+004
  5.0002800e+003
  0.0000000e+000
 -5.0000000e+003
 -1.0000000e+004
  5.0000000e+003
  1.4000000e-001
 -1.4000000e-001
  0.0000000e+000
  0.0000000e+000
  5.0001400e+003
  0.0000000e+000
 -1.4000000e-001
 -9.9998600e+003
  5.8208993e-013
 -1.4000000e-001
  0.0000000e+000
  0.0000000e+000
  1.0000000e+004
  0.0000000e+000
  0.0000000e+000
  0.0000000e+000
 -2.0219979e+001
  2.4765333e+000
  1.8400000e+000
 -1.0000000e+004
  0.0000000e+000
 -1.6175887e+001
 -9.9706725e+003
  9.9995456e+003
  1.0000000e+004
  1.0000000e+004
 -3.5124354e+001
  3.5124354e+001
  2.6000000e-002
  1.2035333e+001
  3.0502000e+000
  0.0000000e+000
  0.0000000e+000
  0.0000000e+000
 -9.9800939e+003
  9.9437339e+003
 -9.9437339e+003
  1.8361400e+001
  0.0000000e+000
 -3.3371554e+001
  0.0000000e+000
 -9.9782155e+003
  0.0000000e+000
  1.5085533e+001
 -1.5085533e+001
 -2.3000000e-001
 -2.6000000e-002
  0.0000000e+000
  0.0000000e+000
  0.0000000e+000
  0.0000000e+000
  0.0000000e+000
  0.0000000e+000
  0.0000000e+000
  0.0000000e+000
  0.0000000e+000
  0.0000000e+000
 -1.0000000e+004
  0.0000000e+000
  0.0000000e+000
  0.0000000e+000
  0.0000000e+000
  0.0000000e+000
  0.0000000e+000
  0.0000000e+000
 -1.0000000e+004
  0.0000000e+000
  1.0000000e+004
  1.0000000e+004
  0.0000000e+000
  0.0000000e+000
 -1.0000000e+004
  0.0000000e+000
  0.0000000e+000
  0.0000000e+000
  3.0000000e-001
  0.0000000e+000
  0.0000000e+000
  0.0000000e+000
  0.0000000e+000
  0.0000000e+000
  0.0000000e+000
  0.0000000e+000
  0.0000000e+000
  0.0000000e+000
  0.0000000e+000
  0.0000000e+000
  0.0000000e+000
 -1.0000000e+004
  0.0000000e+000
  0.0000000e+000
 -2.6000000e-002
 -9.9964144e+003
  9.9782155e+003
  0.0000000e+000
  0.0000000e+000
  1.7908500e+001
  0.0000000e+000
  1.6100000e+000
  0.0000000e+000
  1.8187867e+001
  0.0000000e+000
  1.6000000e-001
  0.0000000e+000
  0.0000000e+000
  0.0000000e+000
  0.0000000e+000
  1.0000000e+004
  0.0000000e+000
  9.9998387e+003
  1.6000000e-001
  2.0425900e+001
  9.9781895e+003
  9.9781895e+003
  1.8400000e+000
  0.0000000e+000
  0.0000000e+000
  0.0000000e+000
  0.0000000e+000
  0.0000000e+000
  0.0000000e+000
  0.0000000e+000
  0.0000000e+000
  0.0000000e+000
  0.0000000e+000
  0.0000000e+000
  0.0000000e+000
  4.9976076e+003
 -4.9998600e+003
  0.0000000e+000
  6.5780000e-001
  1.4000000e-001
  0.0000000e+000
  0.0000000e+000
 -1.0740000e-001
  0.0000000e+000
  0.0000000e+000
  0.0000000e+000
  0.0000000e+000
  0.0000000e+000
  1.8173767e+001
  0.0000000e+000
  0.0000000e+000
  0.0000000e+000
  0.0000000e+000
  4.3600000e-002
  9.0000000e-003
  0.0000000e+000
  3.5343854e+001
  1.0000000e+004
 -1.0000000e+004
 -1.5222354e+001
  0.0000000e+000
 -1.9902000e+001
  1.7264400e+001
  0.0000000e+000
  0.0000000e+000
  1.4000000e-001
  9.9989964e+003
 -1.0000000e+004
  0.0000000e+000
  0.0000000e+000
 -1.0000000e+004
  0.0000000e+000
  0.0000000e+000
  7.0000000e-002
  0.0000000e+000
  0.0000000e+000
  0.0000000e+000
  2.1800000e-001
  0.0000000e+000
  0.0000000e+000
  1.6100000e-002
  0.0000000e+000
  0.0000000e+000
  0.0000000e+000
  0.0000000e+000
  0.0000000e+000
  0.0000000e+000
  0.0000000e+000
  2.6000000e-002
  0.0000000e+000
  0.0000000e+000
  0.0000000e+000
  0.0000000e+000
  0.0000000e+000
  0.0000000e+000
 -1.3000000e-003
  8.1000000e-003
  0.0000000e+000
  0.0000000e+000
  0.0000000e+000
  3.8800000e-001
  0.0000000e+000
  0.0000000e+000
  0.0000000e+000
  0.0000000e+000
  0.0000000e+000
  0.0000000e+000
  0.0000000e+000
  0.0000000e+000
  0.0000000e+000
  0.0000000e+000
  0.0000000e+000
  0.0000000e+000
 -9.9962505e+003
  1.0000000e+004
 -1.6600000e-001
  0.0000000e+000
  0.0000000e+000
 -8.0000000e-002
  0.0000000e+000
  0.0000000e+000
  0.0000000e+000
  0.0000000e+000
  0.0000000e+000
 -1.4000000e-001
  0.0000000e+000
  0.0000000e+000
  0.0000000e+000
 -1.7400000e-001
  0.0000000e+000
  1.4400000e-001
  0.0000000e+000
  1.6100000e+000
  0.0000000e+000
  0.0000000e+000
  0.0000000e+000
  0.0000000e+000
  0.0000000e+000
  0.0000000e+000
  0.0000000e+000
  0.0000000e+000
  0.0000000e+000
  3.0502000e+000
  3.0502000e+000
  0.0000000e+000
  5.3000000e-002
  1.7868767e+001
  0.0000000e+000
  0.0000000e+000
  3.3209554e+001
  3.3371554e+001
  1.6200000e-001
  0.0000000e+000
  2.6000000e-002
  3.5333333e-001
  0.0000000e+000
  0.0000000e+000
  0.0000000e+000
  0.0000000e+000
  0.0000000e+000
  0.0000000e+000
  0.0000000e+000
  0.0000000e+000
  0.0000000e+000
  0.0000000e+000
 -1.6100000e-002
  0.0000000e+000
  0.0000000e+000
  0.0000000e+000
  0.0000000e+000
  0.0000000e+000
  2.0000000e-003
  0.0000000e+000
  0.0000000e+000
  0.0000000e+000
  4.9998086e+003
 -5.0000000e+003
  0.0000000e+000
  0.0000000e+000
  2.0219979e+001
 -1.8173767e+001
  0.0000000e+000
  0.0000000e+000
 -1.6100000e-002
  4.0000000e-002
  0.0000000e+000
  6.2000000e-002
 -2.0000000e-003
  0.0000000e+000
  0.0000000e+000
  0.0000000e+000
  0.0000000e+000
  9.9661740e+003
 -1.0000000e+004
  0.0000000e+000
 -3.3371554e+001
 -9.9998990e+003
  0.0000000e+000
  0.0000000e+000
 -7.1333333e-002
 -3.5896667e+000
 -1.0000000e+004
  4.2148500e+000
 -9.9666284e+003
  1.0000000e+004
  0.0000000e+000
  4.5442500e-001
  1.8900000e-002
 -4.0000000e-002
  0.0000000e+000
  0.0000000e+000
 -2.1950000e-001
  3.4600000e-002
  1.6600000e-001
 -1.4000000e-001
  0.0000000e+000
  0.0000000e+000
  0.0000000e+000
  0.0000000e+000
  0.0000000e+000
  0.0000000e+000
  0.0000000e+000
  0.0000000e+000
  1.0300000e-002
  1.6000000e-001
  3.4600000e-002
  2.0000000e-003
  0.0000000e+000
  0.0000000e+000
  0.0000000e+000
  0.0000000e+000
  0.0000000e+000
  0.0000000e+000
  0.0000000e+000
  0.0000000e+000
  0.0000000e+000
  1.4000000e-001
 -1.0000000e-001
  6.3800000e-002
  5.0000365e+003
 -5.0000000e+003
  1.6200000e-001
  0.0000000e+000
  0.0000000e+000
  0.0000000e+000
  1.3000000e-003
  1.0300000e-002
  0.0000000e+000
 -1.0000000e-002
  0.0000000e+000
  0.0000000e+000
  0.0000000e+000
  0.0000000e+000
  0.0000000e+000
  0.0000000e+000
  2.6000000e-002
  0.0000000e+000
  0.0000000e+000
  0.0000000e+000
 -1.4000000e-001
  1.0000000e+004
 -1.0000000e+004
  0.0000000e+000
  0.0000000e+000
  0.0000000e+000
  0.0000000e+000
  0.0000000e+000
  0.0000000e+000
 -9.9999200e+003
  1.0000000e+004
  0.0000000e+000
 -1.4919533e+001
  0.0000000e+000
  1.5085533e+001
  0.0000000e+000
  0.0000000e+000
  1.4800000e-001
  0.0000000e+000
  0.0000000e+000
 -4.2148500e+000
 -3.3371554e+001
  4.6535000e-001
  9.9962505e+003
 -1.0000000e+004
  0.0000000e+000
  0.0000000e+000
  0.0000000e+000
  1.0769000e+001
 -7.1333333e-002
  7.1793333e+000
 -1.3000000e-003
  0.0000000e+000
  0.0000000e+000
  0.0000000e+000
  0.0000000e+000
  0.0000000e+000
  0.0000000e+000
  4.0000000e-002
  0.0000000e+000
  2.3000000e-001
  0.0000000e+000
  1.6100000e+000
  2.9666667e-002
 -3.5896667e+000
  0.0000000e+000
  4.4900000e-002
  0.0000000e+000
  0.0000000e+000
  0.0000000e+000
  0.0000000e+000
  0.0000000e+000
  0.0000000e+000
  0.0000000e+000
  0.0000000e+000
  0.0000000e+000
  2.9400000e-001
  2.5400000e-001
  0.0000000e+000
  0.0000000e+000
  0.0000000e+000
  0.0000000e+000
 -3.3371554e+001
  0.0000000e+000
  0.0000000e+000
  1.4800000e-001
 -1.4800000e-001
  1.9978792e+000
  0.0000000e+000
  0.0000000e+000
  0.0000000e+000
  0.0000000e+000
  0.0000000e+000
  2.9400000e-001
 -2.9666667e-002
  3.5896667e+000
  0.0000000e+000
  0.0000000e+000
  3.2366667e-001
 -3.5896667e+000
  0.0000000e+000
  0.0000000e+000
  1.3000000e-003
  0.0000000e+000
  0.0000000e+000
  0.0000000e+000
  0.0000000e+000
 -1.0000000e+004
  0.0000000e+000
  0.0000000e+000
  0.0000000e+000
  0.0000000e+000
  4.8000000e-002
  4.8000000e-002
  1.6600000e-001
  0.0000000e+000
  0.0000000e+000
 -1.3000000e-003
  0.0000000e+000
  0.0000000e+000
  0.0000000e+000
  0.0000000e+000
  0.0000000e+000
  0.0000000e+000
  0.0000000e+000
  6.6000000e-003
  3.3000000e-003
  2.0000000e-003
  0.0000000e+000
  1.3000000e-003
  0.0000000e+000
  0.0000000e+000
  1.0769000e+001
  0.0000000e+000
  0.0000000e+000
  0.0000000e+000
  0.0000000e+000
  0.0000000e+000
  0.0000000e+000
  0.0000000e+000
  0.0000000e+000
  0.0000000e+000
  0.0000000e+000
 -1.0000000e+004
  1.3000000e-003
  1.3000000e-003
  2.0000000e-003
  2.0000000e-003
 -2.0000000e-003
  0.0000000e+000
  0.0000000e+000
  2.0000000e-003
  0.0000000e+000
  0.0000000e+000
  0.0000000e+000
  0.0000000e+000
  0.0000000e+000
  2.0219979e+001
  2.0219979e+001
  0.0000000e+000
  0.0000000e+000
  0.0000000e+000
  0.0000000e+000
  0.0000000e+000
  0.0000000e+000
  0.0000000e+000
  0.0000000e+000
  0.0000000e+000
  0.0000000e+000
  0.0000000e+000
  6.0000000e-002
  5.6000000e-002
  2.0000000e-003
  0.0000000e+000
  0.0000000e+000
  0.0000000e+000
  0.0000000e+000
  0.0000000e+000
  0.0000000e+000
 -1.6100000e-002
  0.0000000e+000
  0.0000000e+000
  0.0000000e+000
 -2.1800000e-001
  7.0000000e-002
  0.0000000e+000
  0.0000000e+000
  0.0000000e+000
  0.0000000e+000
  1.3000000e-003
  0.0000000e+000
  0.0000000e+000
  0.0000000e+000
  0.0000000e+000
  0.0000000e+000
  0.0000000e+000
  0.0000000e+000
  0.0000000e+000
  0.0000000e+000
  0.0000000e+000
  0.0000000e+000
  2.9400000e-001
  0.0000000e+000
  0.0000000e+000
  0.0000000e+000
  0.0000000e+000
  0.0000000e+000
  0.0000000e+000
  0.0000000e+000
  0.0000000e+000
  0.0000000e+000
  0.0000000e+000
  0.0000000e+000
  0.0000000e+000
  0.0000000e+000
  0.0000000e+000
  0.0000000e+000
  0.0000000e+000
  0.0000000e+000
  0.0000000e+000
  0.0000000e+000
  0.0000000e+000
  0.0000000e+000
  0.0000000e+000
  0.0000000e+000
  0.0000000e+000
 -4.8000000e-002
  0.0000000e+000
  0.0000000e+000
  0.0000000e+000
  0.0000000e+000
  0.0000000e+000
  0.0000000e+000
  0.0000000e+000
  0.0000000e+000
  0.0000000e+000
  0.0000000e+000
  0.0000000e+000
  4.0000000e-002
  7.0000000e-002
  0.0000000e+000
  1.0769000e+001
  0.0000000e+000
  1.0769000e+001
  1.0000000e+004
 -1.0000000e+004
 -6.7249083e+000
  0.0000000e+000
  0.0000000e+000
  0.0000000e+000
  0.0000000e+000
  0.0000000e+000
  0.0000000e+000
  0.0000000e+000
  0.0000000e+000
  0.0000000e+000
  0.0000000e+000
  0.0000000e+000
  0.0000000e+000
  0.0000000e+000
  0.0000000e+000
  3.0000000e-002
  0.0000000e+000
  0.0000000e+000
  0.0000000e+000
  0.0000000e+000
  0.0000000e+000
  0.0000000e+000
  0.0000000e+000
  0.0000000e+000
  0.0000000e+000
  1.0740000e-001
  0.0000000e+000
  0.0000000e+000
  0.0000000e+000
  0.0000000e+000
  0.0000000e+000
  2.9400000e-001
  2.9400000e-001
  0.0000000e+000
  0.0000000e+000
  0.0000000e+000
  0.0000000e+000
  0.0000000e+000
  0.0000000e+000
  0.0000000e+000
  0.0000000e+000
  0.0000000e+000
  0.0000000e+000
  0.0000000e+000
  0.0000000e+000
  0.0000000e+000
  0.0000000e+000
  0.0000000e+000
  0.0000000e+000
 -2.6000000e-002
  0.0000000e+000
  0.0000000e+000
  0.0000000e+000
  0.0000000e+000
 -2.6000000e-002
  0.0000000e+000
  0.0000000e+000
  2.0000000e-003
  0.0000000e+000
  0.0000000e+000
  0.0000000e+000
  0.0000000e+000
  0.0000000e+000
  0.0000000e+000
  0.0000000e+000
  1.0000000e+004
  0.0000000e+000
  0.0000000e+000
  0.0000000e+000
  0.0000000e+000
  0.0000000e+000
  0.0000000e+000
  0.0000000e+000
  0.0000000e+000
  0.0000000e+000
  0.0000000e+000
  0.0000000e+000
  0.0000000e+000
  0.0000000e+000
  0.0000000e+000
  2.6000000e-002
  0.0000000e+000
  0.0000000e+000
  2.9400000e-001
  0.0000000e+000
  0.0000000e+000
  0.0000000e+000
  4.0000000e-002
  0.0000000e+000
  0.0000000e+000
  0.0000000e+000
  0.0000000e+000
  0.0000000e+000
  0.0000000e+000
  0.0000000e+000
  0.0000000e+000
  0.0000000e+000
  0.0000000e+000
  0.0000000e+000
  0.0000000e+000
  0.0000000e+000
  0.0000000e+000
  1.6600000e-001
  1.6200000e-001
  3.8800000e-001
  2.4000000e-002
  0.0000000e+000
  3.4600000e-001
  1.3600000e-001
  2.6000000e-002
  6.0000000e-002
  1.4000000e-001
  7.0000000e-002
  2.0000000e-003
  8.0000000e-002
  1.0000000e-002
  2.1000000e-001
  8.6000000e-002
  4.0000000e-002
  1.0000000e-001
  0.0000000e+000
  0.0000000e+000
  0.0000000e+000
  0.0000000e+000
  0.0000000e+000
  0.0000000e+000
  0.0000000e+000
  0.0000000e+000
  0.0000000e+000
  0.0000000e+000
  0.0000000e+000
  0.0000000e+000
  0.0000000e+000
  0.0000000e+000
  0.0000000e+000
  0.0000000e+000
  0.0000000e+000
  0.0000000e+000
  0.0000000e+000
  5.6000000e-002
  0.0000000e+000
  0.0000000e+000
  0.0000000e+000
  0.0000000e+000
  0.0000000e+000
  0.0000000e+000
  0.0000000e+000
  0.0000000e+000
  0.0000000e+000
  0.0000000e+000
  0.0000000e+000
 -4.0000000e-002
  0.0000000e+000
  0.0000000e+000
  0.0000000e+000
  0.0000000e+000
  2.6000000e-002
  2.6000000e-002
  0.0000000e+000
  0.0000000e+000
  0.0000000e+000
  0.0000000e+000
  0.0000000e+000
  0.0000000e+000
  0.0000000e+000
  0.0000000e+000
  0.0000000e+000
  0.0000000e+000
  1.8900000e-002
  0.0000000e+000
  0.0000000e+000
 -4.6535000e-001
  7.0000000e-002
  0.0000000e+000
  1.8900000e-002
 -1.8900000e-002
  0.0000000e+000
  0.0000000e+000
  0.0000000e+000
  0.0000000e+000
  0.0000000e+000
  0.0000000e+000
  0.0000000e+000
  0.0000000e+000
  0.0000000e+000
  0.0000000e+000
  0.0000000e+000
  1.8900000e-002
  0.0000000e+000
  2.3000000e-001
  0.0000000e+000
  0.0000000e+000
  0.0000000e+000
  0.0000000e+000
  0.0000000e+000
  1.4000000e-001
  0.0000000e+000
 -2.3000000e-001
  0.0000000e+000
 -2.4000000e-001
  2.4000000e-001
  0.0000000e+000
  1.8900000e-002
  0.0000000e+000
  0.0000000e+000
  0.0000000e+000
  0.0000000e+000
  0.0000000e+000
  0.0000000e+000
 -2.3000000e-001
  0.0000000e+000
 -2.3000000e-001
  0.0000000e+000
 -2.3000000e-001
  0.0000000e+000
 -2.3000000e-001
  0.0000000e+000
  0.0000000e+000
  2.6000000e-002
  1.8900000e-002
  0.0000000e+000
 -2.3000000e-001
  0.0000000e+000
  1.8900000e-002
  0.0000000e+000
  0.0000000e+000
  0.0000000e+000
  2.6000000e-002
  0.0000000e+000
  0.0000000e+000
  0.0000000e+000
  2.4000000e-001
  6.0000000e-002
  0.0000000e+000
  0.0000000e+000
  0.0000000e+000
 -2.3000000e-001
  0.0000000e+000
  2.3000000e-001
  0.0000000e+000
  0.0000000e+000
  0.0000000e+000
  0.0000000e+000
  0.0000000e+000
  0.0000000e+000
  0.0000000e+000
  0.0000000e+000
  0.0000000e+000
  0.0000000e+000
  0.0000000e+000
  0.0000000e+000
  0.0000000e+000
  0.0000000e+000
  0.0000000e+000
  0.0000000e+000
  0.0000000e+000
  0.0000000e+000
  0.0000000e+000
  0.0000000e+000
  0.0000000e+000
  0.0000000e+000
  0.0000000e+000
  0.0000000e+000
  0.0000000e+000
  0.0000000e+000
  0.0000000e+000
  0.0000000e+000
  0.0000000e+000
  0.0000000e+000
  0.0000000e+000
  0.0000000e+000
  0.0000000e+000
  0.0000000e+000
  0.0000000e+000
  0.0000000e+000
  0.0000000e+000
  0.0000000e+000
  0.0000000e+000
  0.0000000e+000
  0.0000000e+000
  0.0000000e+000
  0.0000000e+000
  0.0000000e+000
  0.0000000e+000
  0.0000000e+000
  0.0000000e+000
  0.0000000e+000
  0.0000000e+000
  0.0000000e+000
  0.0000000e+000
  0.0000000e+000
  0.0000000e+000
  0.0000000e+000
  2.3000000e-001
  0.0000000e+000
 -2.3000000e-001
  0.0000000e+000
 -2.3000000e-001
  0.0000000e+000
  2.3000000e-001
  0.0000000e+000
 -2.3000000e-001
  0.0000000e+000
  2.3000000e-001
  0.0000000e+000
 -2.3000000e-001
  0.0000000e+000
  2.3000000e-001
  0.0000000e+000
 -2.3000000e-001
  0.0000000e+000
 -2.3000000e-001
  0.0000000e+000
  2.3000000e-001
  0.0000000e+000
 -2.3000000e-001
  0.0000000e+000
  0.0000000e+000
  0.0000000e+000
  0.0000000e+000
  0.0000000e+000
  0.0000000e+000
  0.0000000e+000
  0.0000000e+000
  0.0000000e+000
  0.0000000e+000
  0.0000000e+000
  0.0000000e+000
  0.0000000e+000
  0.0000000e+000
  0.0000000e+000
  0.0000000e+000
  0.0000000e+000
  0.0000000e+000
  0.0000000e+000
 -6.0000000e-002
  6.0000000e-002
  6.0000000e-002
  2.4000000e-001
  0.0000000e+000
  0.0000000e+000
  0.0000000e+000
  0.0000000e+000
  0.0000000e+000
  0.0000000e+000
  0.0000000e+000
  2.0219979e+001
  0.0000000e+000
  0.0000000e+000
  0.0000000e+000
  0.0000000e+000
  0.0000000e+000
  0.0000000e+000
  0.0000000e+000
  0.0000000e+000
  0.0000000e+000
  0.0000000e+000
  0.0000000e+000
  0.0000000e+000
  0.0000000e+000
  0.0000000e+000
  0.0000000e+000
  3.9700000e-001
  0.0000000e+000
  0.0000000e+000
  0.0000000e+000
  0.0000000e+000
  0.0000000e+000
  0.0000000e+000
  0.0000000e+000
  0.0000000e+000
  0.0000000e+000
  0.0000000e+000
  0.0000000e+000
  0.0000000e+000
  0.0000000e+000
  0.0000000e+000
  0.0000000e+000
  0.0000000e+000
  0.0000000e+000
  0.0000000e+000
  0.0000000e+000
  0.0000000e+000
  0.0000000e+000
  0.0000000e+000
  0.0000000e+000
  0.0000000e+000
  0.0000000e+000
  0.0000000e+000
  0.0000000e+000
  0.0000000e+000
  0.0000000e+000
  0.0000000e+000
  0.0000000e+000
  0.0000000e+000
  0.0000000e+000
  0.0000000e+000
  0.0000000e+000
  0.0000000e+000
  0.0000000e+000
  0.0000000e+000
  0.0000000e+000
  0.0000000e+000
  0.0000000e+000
  0.0000000e+000
  0.0000000e+000
  0.0000000e+000
  0.0000000e+000
  0.0000000e+000
  0.0000000e+000
  0.0000000e+000
  0.0000000e+000
  0.0000000e+000
  0.0000000e+000
  0.0000000e+000
  0.0000000e+000
  0.0000000e+000
  0.0000000e+000
  0.0000000e+000
  0.0000000e+000
  0.0000000e+000
  0.0000000e+000
  0.0000000e+000
  0.0000000e+000
  0.0000000e+000
  0.0000000e+000
  0.0000000e+000
  0.0000000e+000
  0.0000000e+000
  0.0000000e+000
  0.0000000e+000
  0.0000000e+000
  0.0000000e+000
  0.0000000e+000
  0.0000000e+000
  0.0000000e+000
  0.0000000e+000
  0.0000000e+000
  0.0000000e+000
  0.0000000e+000
  0.0000000e+000
  0.0000000e+000
  0.0000000e+000
  0.0000000e+000
  0.0000000e+000
  0.0000000e+000
  0.0000000e+000
  0.0000000e+000
  0.0000000e+000
  0.0000000e+000
  0.0000000e+000
  0.0000000e+000
  0.0000000e+000
  0.0000000e+000
  0.0000000e+000
  0.0000000e+000
  0.0000000e+000
  0.0000000e+000
  0.0000000e+000
  0.0000000e+000
  0.0000000e+000
  0.0000000e+000
  0.0000000e+000
  0.0000000e+000
  0.0000000e+000
  0.0000000e+000
  0.0000000e+000
  0.0000000e+000
  0.0000000e+000
  0.0000000e+000
  0.0000000e+000
  0.0000000e+000
  0.0000000e+000
  0.0000000e+000
  0.0000000e+000
  0.0000000e+000
  0.0000000e+000
  0.0000000e+000
  0.0000000e+000
  0.0000000e+000
  0.0000000e+000
  0.0000000e+000
  0.0000000e+000
  0.0000000e+000
  0.0000000e+000
  0.0000000e+000
  0.0000000e+000
  0.0000000e+000
  0.0000000e+000
  0.0000000e+000
  0.0000000e+000
  0.0000000e+000
  0.0000000e+000
  0.0000000e+000
  0.0000000e+000
  0.0000000e+000
  0.0000000e+000
  0.0000000e+000
  0.0000000e+000
  0.0000000e+000
  0.0000000e+000
  0.0000000e+000
  0.0000000e+000
  0.0000000e+000
  0.0000000e+000
  0.0000000e+000
  0.0000000e+000
  0.0000000e+000
  0.0000000e+000
  0.0000000e+000
  0.0000000e+000
  0.0000000e+000
  0.0000000e+000
  0.0000000e+000
  0.0000000e+000
  0.0000000e+000
  0.0000000e+000
  0.0000000e+000
  0.0000000e+000
  0.0000000e+000
  0.0000000e+000
  0.0000000e+000
  0.0000000e+000
  0.0000000e+000
  0.0000000e+000
  0.0000000e+000
  1.7908500e+001
  0.0000000e+000
  4.5442500e-001
  0.0000000e+000
  0.0000000e+000
  0.0000000e+000
  3.0500000e-001
  0.0000000e+000
  0.0000000e+000
  0.0000000e+000
  0.0000000e+000
  0.0000000e+000
  0.0000000e+000
  0.0000000e+000
  0.0000000e+000
  0.0000000e+000
  0.0000000e+000
  0.0000000e+000
  0.0000000e+000
  0.0000000e+000
  0.0000000e+000
  4.6535000e-001
  0.0000000e+000
  2.4000000e-002
  1.4000000e-001
 -1.4000000e-001
  1.4000000e-001
  0.0000000e+000
  0.0000000e+000
  1.6200000e-001
  0.0000000e+000
  0.0000000e+000
 -1.7600000e-001
 -1.4919533e+001
  1.5085533e+001
  1.0000000e-002
  0.0000000e+000
  0.0000000e+000
  0.0000000e+000
  2.6000000e-002
  2.6000000e-002
  2.6000000e-002
  2.6000000e-002
  9.9997060e+003
  1.7400000e-001
  4.0000000e-002
  4.4900000e-002
 -4.4900000e-002
  4.0000000e-002
  5.6000000e-002
  0.0000000e+000
  4.8000000e-002
  5.6000000e-002
  0.0000000e+000
  5.6000000e-002
  5.6000000e-002
  0.0000000e+000
  0.0000000e+000
  2.3000000e-001
  0.0000000e+000
  2.3000000e-001
  0.0000000e+000
  2.3000000e-001
  0.0000000e+000
  2.3000000e-001
  0.0000000e+000
  2.3000000e-001
  0.0000000e+000
  2.3000000e-001
  0.0000000e+000
  2.3000000e-001
  0.0000000e+000
  2.3000000e-001
  0.0000000e+000
  0.0000000e+000
  0.0000000e+000
  0.0000000e+000
  0.0000000e+000
  0.0000000e+000
  0.0000000e+000
  0.0000000e+000
  0.0000000e+000
  0.0000000e+000
  0.0000000e+000
  2.0219979e+001
  0.0000000e+000
  0.0000000e+000
  0.0000000e+000
  0.0000000e+000
  0.0000000e+000
  0.0000000e+000
 -3.3371554e+001
  0.0000000e+000
 -1.0000000e+004
  9.9816208e+003
 -7.0000000e-002
  0.0000000e+000
  0.0000000e+000
  0.0000000e+000
  0.0000000e+000
  0.0000000e+000
  0.0000000e+000
  0.0000000e+000
  0.0000000e+000
  0.0000000e+000
  0.0000000e+000
  0.0000000e+000
  1.6100000e-002
 -1.6000000e-001
  1.6000000e-001
  0.0000000e+000
  0.0000000e+000
  0.0000000e+000
  0.0000000e+000
  0.0000000e+000
  0.0000000e+000
  0.0000000e+000
  0.0000000e+000
  0.0000000e+000
  0.0000000e+000
  1.0000000e+004
 -1.0000000e+004
  1.0000000e+004
  1.8222100e+001
  0.0000000e+000
  0.0000000e+000
  1.0000000e+004
  0.0000000e+000
  0.0000000e+000
  0.0000000e+000
  0.0000000e+000
 -2.8200000e-001
  0.0000000e+000
 -2.8200000e-001
  0.0000000e+000
  0.0000000e+000
  0.0000000e+000
 -7.8870000e-001
  0.0000000e+000
 -1.0000000e+004
  0.0000000e+000
  0.0000000e+000
  0.0000000e+000
  0.0000000e+000
  0.0000000e+000
  0.0000000e+000
  0.0000000e+000
  0.0000000e+000
  0.0000000e+000
  0.0000000e+000
  0.0000000e+000
  0.0000000e+000
  0.0000000e+000
  0.0000000e+000
  0.0000000e+000
  0.0000000e+000
  0.0000000e+000
  0.0000000e+000
  0.0000000e+000
  0.0000000e+000
  0.0000000e+000
  0.0000000e+000
  0.0000000e+000
  0.0000000e+000
  0.0000000e+000
  0.0000000e+000
  0.0000000e+000
  0.0000000e+000
  0.0000000e+000
  0.0000000e+000
  0.0000000e+000
  0.0000000e+000
  0.0000000e+000
 -9.9998400e+003
  0.0000000e+000
  0.0000000e+000
  0.0000000e+000
  0.0000000e+000
 -1.3000000e-003
  0.0000000e+000
  0.0000000e+000
  0.0000000e+000
  0.0000000e+000
  0.0000000e+000
  1.3000000e-003
  0.0000000e+000
  0.0000000e+000
  0.0000000e+000
  0.0000000e+000
  0.0000000e+000
  0.0000000e+000
  0.0000000e+000
  0.0000000e+000
  0.0000000e+000
  0.0000000e+000
  0.0000000e+000
  0.0000000e+000
  0.0000000e+000
  0.0000000e+000
  0.0000000e+000
  0.0000000e+000
  0.0000000e+000
  0.0000000e+000
  0.0000000e+000
  0.0000000e+000
  0.0000000e+000
  0.0000000e+000
  0.0000000e+000
  0.0000000e+000
  0.0000000e+000
  0.0000000e+000
  0.0000000e+000
  0.0000000e+000
  0.0000000e+000
  0.0000000e+000
  0.0000000e+000
  0.0000000e+000
  0.0000000e+000
  0.0000000e+000
  0.0000000e+000
  0.0000000e+000
  0.0000000e+000
  0.0000000e+000
  0.0000000e+000
  0.0000000e+000
  0.0000000e+000
  0.0000000e+000
  0.0000000e+000
  0.0000000e+000
  0.0000000e+000
  1.0000000e+004
  0.0000000e+000
  0.0000000e+000
  0.0000000e+000
  0.0000000e+000
  0.0000000e+000
  0.0000000e+000
  0.0000000e+000
  0.0000000e+000
  0.0000000e+000
  0.0000000e+000
  0.0000000e+000
  0.0000000e+000
  0.0000000e+000
  0.0000000e+000
  0.0000000e+000
  0.0000000e+000
  0.0000000e+000
  0.0000000e+000
  0.0000000e+000
  0.0000000e+000
  0.0000000e+000
  7.8870000e-001
  0.0000000e+000
  0.0000000e+000
  0.0000000e+000
  0.0000000e+000
  0.0000000e+000
  0.0000000e+000
  0.0000000e+000
  0.0000000e+000
  0.0000000e+000
  0.0000000e+000
  0.0000000e+000
  0.0000000e+000
  0.0000000e+000
  0.0000000e+000
  0.0000000e+000
  0.0000000e+000
  0.0000000e+000
  0.0000000e+000
  0.0000000e+000
  0.0000000e+000
  0.0000000e+000
  0.0000000e+000
  0.0000000e+000
  0.0000000e+000
  0.0000000e+000
  0.0000000e+000
  0.0000000e+000
  0.0000000e+000
  0.0000000e+000
  0.0000000e+000
  0.0000000e+000
  0.0000000e+000
  0.0000000e+000
  0.0000000e+000
  0.0000000e+000
  0.0000000e+000
  0.0000000e+000
  0.0000000e+000
  0.0000000e+000
  0.0000000e+000
  0.0000000e+000
  0.0000000e+000
  0.0000000e+000
  0.0000000e+000
  0.0000000e+000
  0.0000000e+000
  0.0000000e+000
  0.0000000e+000
  0.0000000e+000
  0.0000000e+000
  0.0000000e+000
  0.0000000e+000
  0.0000000e+000
  0.0000000e+000
  0.0000000e+000
  0.0000000e+000
  0.0000000e+000
  0.0000000e+000
  0.0000000e+000
  0.0000000e+000
 -1.0000000e+004
 -1.0000000e+004
  0.0000000e+000
  0.0000000e+000
  0.0000000e+000
  0.0000000e+000
  0.0000000e+000
  0.0000000e+000
  0.0000000e+000
  0.0000000e+000
  0.0000000e+000
  0.0000000e+000
  0.0000000e+000
  0.0000000e+000
  0.0000000e+000
  0.0000000e+000
  0.0000000e+000
  0.0000000e+000
  0.0000000e+000
  0.0000000e+000
  0.0000000e+000
  0.0000000e+000
  0.0000000e+000
  0.0000000e+000
  0.0000000e+000
  0.0000000e+000
  0.0000000e+000
  0.0000000e+000
  1.0400000e-001
  0.0000000e+000
  0.0000000e+000
  0.0000000e+000
  0.0000000e+000
  0.0000000e+000
  0.0000000e+000
  0.0000000e+000
  0.0000000e+000
  0.0000000e+000
  0.0000000e+000
  0.0000000e+000
  0.0000000e+000
  0.0000000e+000
  0.0000000e+000
  0.0000000e+000
  0.0000000e+000
  0.0000000e+000
  0.0000000e+000
  0.0000000e+000
  0.0000000e+000
  0.0000000e+000
  0.0000000e+000
  0.0000000e+000
  0.0000000e+000
  0.0000000e+000
  0.0000000e+000
  0.0000000e+000
  0.0000000e+000
  0.0000000e+000
  0.0000000e+000
  0.0000000e+000
  0.0000000e+000
  0.0000000e+000
  0.0000000e+000
  0.0000000e+000
  0.0000000e+000
  0.0000000e+000
  0.0000000e+000
  0.0000000e+000
  0.0000000e+000
  0.0000000e+000
  0.0000000e+000
  0.0000000e+000
  0.0000000e+000
  0.0000000e+000
  0.0000000e+000
  0.0000000e+000
  0.0000000e+000
  0.0000000e+000
  0.0000000e+000
  0.0000000e+000
  0.0000000e+000
  0.0000000e+000
  0.0000000e+000
  1.6100000e-002
  0.0000000e+000
  0.0000000e+000
  0.0000000e+000
  0.0000000e+000
  0.0000000e+000
  0.0000000e+000
  0.0000000e+000
  0.0000000e+000
  0.0000000e+000
  0.0000000e+000
  0.0000000e+000
  0.0000000e+000
  0.0000000e+000
  0.0000000e+000
  0.0000000e+000
  0.0000000e+000
  0.0000000e+000
  0.0000000e+000
  0.0000000e+000
  0.0000000e+000
  0.0000000e+000
  0.0000000e+000
  0.0000000e+000
  0.0000000e+000
  0.0000000e+000
  0.0000000e+000
  0.0000000e+000
  0.0000000e+000
  0.0000000e+000
  0.0000000e+000
  0.0000000e+000
  2.6000000e-002
  8.8000000e-002
  1.5800000e-001
  3.8900000e-001
  5.5200000e-001
  3.6000000e-001
  3.2800000e-001
  8.8600000e-002
  1.3400000e-001
  1.1200000e-001
  1.8000000e-001
  7.1500000e-002
  1.0000000e-003
  1.9800000e-002
  8.0000000e-002
  1.1500000e-001
  4.9000000e-002
  2.8500000e-001
  1.3700000e-001
  8.0000000e-003
  5.7000000e-002
  2.1400000e-002
  6.6000000e-002
  2.5000000e-002
  3.0000000e-002
  3.2000000e-001
  6.9000000e-002
  8.3000000e-002
  9.7000000e-002
  8.8000000e-002
  9.0000000e-002
  1.7000000e-003
  1.1000000e-003
  1.1000000e-003
  1.7000000e-003
  5.5000000e-003
  7.1000000e-003
  5.3000000e-003
  4.7000000e-003
  0.0000000e+000
  0.0000000e+000
  0.0000000e+000
  0.0000000e+000
  0.0000000e+000
  0.0000000e+000
  0.0000000e+000
  0.0000000e+000
  0.0000000e+000
 -1.4066450e+001
 -5.0089783e+003
  1.9400000e-001
  0.0000000e+000
  0.0000000e+000
  0.0000000e+000
  0.0000000e+000
  0.0000000e+000
  0.0000000e+000
  0.0000000e+000
  0.0000000e+000
  0.0000000e+000
  0.0000000e+000
  0.0000000e+000
  0.0000000e+000
  0.0000000e+000
  0.0000000e+000
  0.0000000e+000
  1.4025000e+000
  2.7910429e+001
  0.0000000e+000
 -1.1500000e-001
  4.9387991e+003
  1.0000000e+004
 -4.9653071e+003
 -3.1887929e+001
 -1.0000000e+004
  5.0000000e+003
  9.9693996e+003
 -9.9693996e+003
  0.0000000e+000
  0.0000000e+000
  4.9973100e+003
  0.0000000e+000
 -9.9693996e+003
 -2.9197929e+001
  1.4025000e+000
 -9.9693996e+003
  0.0000000e+000
  0.0000000e+000
  1.0000000e+004
  0.0000000e+000
  0.0000000e+000
  0.0000000e+000
  0.0000000e+000
  3.5112302e+001
  7.2000000e-001
 -1.0000000e+004
  1.0000000e+004
  2.2147083e+000
  1.0000000e+004
 -9.9503932e+003
 -2.2214167e+000
  9.9439025e+003
 -2.7729429e+001
  2.7729429e+001
  2.0800000e-002
  6.3177331e+001
  3.9126000e+000
  0.0000000e+000
  0.0000000e+000
  0.0000000e+000
 -9.9719653e+003
  1.0000000e+004
 -1.0000000e+004
  2.6218200e+001
  3.1257629e+001
 -4.9606812e+001
  0.0000000e+000
 -9.9967513e+003
 -3.1257629e+001
  3.5832302e+001
 -3.5832302e+001
 -9.0000000e-002
 -2.0800000e-002
  0.0000000e+000
  0.0000000e+000
  0.0000000e+000
  0.0000000e+000
  0.0000000e+000
  0.0000000e+000
  0.0000000e+000
  0.0000000e+000
  0.0000000e+000
  0.0000000e+000
 -1.0000000e+004
  0.0000000e+000
  0.0000000e+000
  0.0000000e+000
  0.0000000e+000
  0.0000000e+000
  0.0000000e+000
  0.0000000e+000
 -1.0000000e+004
  0.0000000e+000
  1.0000000e+004
  1.0000000e+004
  0.0000000e+000
  0.0000000e+000
 -1.0000000e+004
  0.0000000e+000
  1.9500000e-001
  0.0000000e+000
  4.9000000e-002
  0.0000000e+000
  0.0000000e+000
  0.0000000e+000
  0.0000000e+000
  0.0000000e+000
  0.0000000e+000
  0.0000000e+000
  0.0000000e+000
  0.0000000e+000
  0.0000000e+000
  0.0000000e+000
  0.0000000e+000
 -1.0000000e+004
  0.0000000e+000
  0.0000000e+000
 -2.0800000e-002
 -9.9967740e+003
  2.0800000e-002
  0.0000000e+000
  0.0000000e+000
  2.7271600e+001
  0.0000000e+000
  6.3000000e-001
  0.0000000e+000
  1.1100000e-002
  0.0000000e+000
  2.7700000e-001
  0.0000000e+000
  0.0000000e+000
  0.0000000e+000
  0.0000000e+000
  1.0000000e+004
  0.0000000e+000
  9.9997247e+003
  2.7700000e-001
  2.9948700e+001
  0.0000000e+000
  0.0000000e+000
  7.2000000e-001
  1.4025000e+000
  0.0000000e+000
  0.0000000e+000
  0.0000000e+000
  0.0000000e+000
  0.0000000e+000
  0.0000000e+000
  0.0000000e+000
  0.0000000e+000
  0.0000000e+000
  0.0000000e+000
  0.0000000e+000
 -4.9728608e+003
  4.9693996e+003
  0.0000000e+000
 -1.0000000e+004
  9.9693996e+003
  3.1257629e+001
  0.0000000e+000
 -8.8600000e-002
  0.0000000e+000
  0.0000000e+000
  0.0000000e+000
 -9.9987125e+003
  0.0000000e+000
  0.0000000e+000
  0.0000000e+000
  0.0000000e+000
  0.0000000e+000
  0.0000000e+000
  3.5700000e-002
  7.1000000e-003
  0.0000000e+000
  1.0000000e+004
 -9.9708021e+003
 -1.0000000e+004
 -9.0000000e-002
  9.9987125e+003
 -2.7639429e+001
  2.5338800e+001
  0.0000000e+000
  1.4025000e+000
  1.1500000e-001
 -4.9396254e+003
  4.9387991e+003
  0.0000000e+000
  0.0000000e+000
 -1.0000000e+004
  0.0000000e+000
  0.0000000e+000
  5.7000000e-002
  0.0000000e+000
  0.0000000e+000
  0.0000000e+000
  1.7850000e-001
  0.0000000e+000
  0.0000000e+000
  1.2800000e-002
  0.0000000e+000
  0.0000000e+000
  0.0000000e+000
  0.0000000e+000
  0.0000000e+000
  0.0000000e+000
  0.0000000e+000
  2.0800000e-002
  0.0000000e+000
  0.0000000e+000
  0.0000000e+000
  0.0000000e+000
  0.0000000e+000
  0.0000000e+000
 -1.1000000e-003
  6.4000000e-003
  0.0000000e+000
  0.0000000e+000
  0.0000000e+000
  3.2000000e-001
  0.0000000e+000
  0.0000000e+000
  0.0000000e+000
  0.0000000e+000
  0.0000000e+000
  0.0000000e+000
  0.0000000e+000
  0.0000000e+000
  0.0000000e+000
  0.0000000e+000
  0.0000000e+000
  0.0000000e+000
 -9.9946501e+003
  1.0000000e+004
 -1.3700000e-001
  0.0000000e+000
  0.0000000e+000
 -6.6000000e-002
  0.0000000e+000
  0.0000000e+000
  0.0000000e+000
  0.0000000e+000
  0.0000000e+000
  1.0000000e+004
  0.0000000e+000
  0.0000000e+000
  0.0000000e+000
 -2.7400000e-001
  0.0000000e+000
  2.4900000e-001
  0.0000000e+000
  6.3000000e-001
  0.0000000e+000
  0.0000000e+000
  0.0000000e+000
  0.0000000e+000
  0.0000000e+000
  2.2147083e+000
  0.0000000e+000
  0.0000000e+000
  0.0000000e+000
  3.9126000e+000
  3.9126000e+000
  0.0000000e+000
  9.6991250e-001
 -2.6037083e+000
  0.0000000e+000
  0.0000000e+000
  4.9328812e+001
  4.9606812e+001
  2.7800000e-001
  0.0000000e+000
  2.0800000e-002
  0.0000000e+000
  0.0000000e+000
  0.0000000e+000
  0.0000000e+000
  0.0000000e+000
  0.0000000e+000
  0.0000000e+000
  0.0000000e+000
  0.0000000e+000
  0.0000000e+000
  0.0000000e+000
 -1.2800000e-002
  0.0000000e+000
  0.0000000e+000
  0.0000000e+000
  0.0000000e+000
  0.0000000e+000
  1.7000000e-003
  0.0000000e+000
  0.0000000e+000
  0.0000000e+000
  4.9997703e+003
 -5.0000000e+003
  0.0000000e+000
  9.9967305e+003
 -1.1040000e+000
  0.0000000e+000
  0.0000000e+000
  0.0000000e+000
 -1.5600000e-002
  3.0000000e-002
  0.0000000e+000
  5.0000000e-002
 -1.0000000e-003
  0.0000000e+000
  0.0000000e+000
  0.0000000e+000
  0.0000000e+000
 -1.0000000e+004
  9.9492825e+003
  0.0000000e+000
 -4.9606812e+001
 -9.9999204e+003
  0.0000000e+000
  0.0000000e+000
 -4.0075333e+000
  0.0000000e+000
 -1.0000000e+004
  3.5879333e+000
  1.0000000e+004
 -9.9481718e+003
  0.0000000e+000
  1.1107083e+000
  1.5400000e-002
 -3.0000000e-002
  0.0000000e+000
  0.0000000e+000
 -1.8100000e-001
  2.8600000e-002
  1.3700000e-001
 -1.1500000e-001
  0.0000000e+000
  0.0000000e+000
  0.0000000e+000
  0.0000000e+000
  0.0000000e+000
  0.0000000e+000
  0.0000000e+000
  0.0000000e+000
  8.2000000e-003
  2.7700000e-001
  2.8600000e-002
  1.7000000e-003
  0.0000000e+000
  0.0000000e+000
  0.0000000e+000
  0.0000000e+000
  0.0000000e+000
  0.0000000e+000
  0.0000000e+000
  0.0000000e+000
  1.9500000e-001
  1.1500000e-001
 -8.0000000e-002
  5.2200000e-002
  5.0001023e+003
 -5.0000000e+003
  2.7800000e-001
  0.0000000e+000
  0.0000000e+000
  0.0000000e+000
  1.1000000e-003
  8.2000000e-003
  0.0000000e+000
 -8.0000000e-003
  0.0000000e+000
  0.0000000e+000
  0.0000000e+000
  0.0000000e+000
  0.0000000e+000
  0.0000000e+000
  2.0800000e-002
  0.0000000e+000
  0.0000000e+000
  0.0000000e+000
  1.2875000e+000
  1.0000000e+004
 -1.0000000e+004
  0.0000000e+000
  0.0000000e+000
  0.0000000e+000
  0.0000000e+000
  0.0000000e+000
  0.0000000e+000
 -9.9999340e+003
  1.0000000e+004
  0.0000000e+000
 -3.5695302e+001
  0.0000000e+000
  3.5832302e+001
  0.0000000e+000
  0.0000000e+000
  1.2150000e-001
  0.0000000e+000
  0.0000000e+000
 -3.5879333e+000
 -5.1828229e+001
  4.5945000e-001
 -5.3499000e+000
  0.0000000e+000
  0.0000000e+000
  0.0000000e+000
  1.1853400e+001
  0.0000000e+000
  7.8458667e+000
  0.0000000e+000
  1.7000000e-003
  0.0000000e+000
  0.0000000e+000
  0.0000000e+000
  3.4856208e+000
  3.4856208e+000
  0.0000000e+000
  1.5200000e-001
  0.0000000e+000
  9.0000000e-002
  0.0000000e+000
  6.3000000e-001
 -3.9279333e+000
  0.0000000e+000
  0.0000000e+000
  3.6800000e-002
  0.0000000e+000
  0.0000000e+000
  0.0000000e+000
  0.0000000e+000
  0.0000000e+000
  0.0000000e+000
  0.0000000e+000
  0.0000000e+000
  0.0000000e+000
  3.7000000e-001
  3.4000000e-001
  0.0000000e+000
  0.0000000e+000
  0.0000000e+000
  0.0000000e+000
 -4.9606812e+001
  0.0000000e+000
  0.0000000e+000
  1.2150000e-001
 -1.2150000e-001
  0.0000000e+000
  0.0000000e+000
  0.0000000e+000
  0.0000000e+000
  0.0000000e+000
  0.0000000e+000
  3.7000000e-001
  3.9279333e+000
  0.0000000e+000
  0.0000000e+000
  0.0000000e+000
 -3.5579333e+000
  0.0000000e+000
  0.0000000e+000
  0.0000000e+000
  1.1000000e-003
  0.0000000e+000
  0.0000000e+000
  0.0000000e+000
  0.0000000e+000
 -1.0000000e+004
  0.0000000e+000
  0.0000000e+000
  0.0000000e+000
  0.0000000e+000
  8.3000000e-002
  0.0000000e+000
  1.3700000e-001
  0.0000000e+000
  0.0000000e+000
 -1.1000000e-003
  0.0000000e+000
  0.0000000e+000
  0.0000000e+000
  0.0000000e+000
  0.0000000e+000
  0.0000000e+000
  0.0000000e+000
  5.6000000e-003
  0.0000000e+000
  4.5000000e-003
  0.0000000e+000
  1.1000000e-003
  0.0000000e+000
  1.1853400e+001
  0.0000000e+000
  0.0000000e+000
  0.0000000e+000
  0.0000000e+000
  0.0000000e+000
  0.0000000e+000
  0.0000000e+000
  0.0000000e+000
  0.0000000e+000
  0.0000000e+000
  0.0000000e+000
 -1.0000000e+004
 -1.7000000e-003
  1.1000000e-003
  1.7000000e-003
  1.7000000e-003
 -4.5000000e-003
  0.0000000e+000
  0.0000000e+000
  1.7000000e-003
  0.0000000e+000
  0.0000000e+000
  0.0000000e+000
  0.0000000e+000
  5.5200000e-001
  9.9956265e+003
  0.0000000e+000
  0.0000000e+000
  0.0000000e+000
  0.0000000e+000
  0.0000000e+000
  0.0000000e+000
  0.0000000e+000
  0.0000000e+000
  0.0000000e+000
  0.0000000e+000
  0.0000000e+000
  0.0000000e+000
  4.9000000e-002
  9.7000000e-002
  1.7000000e-003
  0.0000000e+000
  0.0000000e+000
  0.0000000e+000
  0.0000000e+000
  0.0000000e+000
  0.0000000e+000
 -1.2800000e-002
  0.0000000e+000
  0.0000000e+000
  0.0000000e+000
 -1.7850000e-001
  5.7000000e-002
  0.0000000e+000
  0.0000000e+000
  0.0000000e+000
  0.0000000e+000
  1.1000000e-003
  0.0000000e+000
  0.0000000e+000
  0.0000000e+000
  0.0000000e+000
  0.0000000e+000
  0.0000000e+000
  0.0000000e+000
  0.0000000e+000
  0.0000000e+000
  0.0000000e+000
  0.0000000e+000
  3.7000000e-001
  0.0000000e+000
  0.0000000e+000
  0.0000000e+000
  0.0000000e+000
  0.0000000e+000
  0.0000000e+000
  0.0000000e+000
  0.0000000e+000
  0.0000000e+000
  0.0000000e+000
  0.0000000e+000
  0.0000000e+000
  0.0000000e+000
  0.0000000e+000
  0.0000000e+000
  0.0000000e+000
  0.0000000e+000
  0.0000000e+000
  0.0000000e+000
  0.0000000e+000
  0.0000000e+000
  0.0000000e+000
  0.0000000e+000
  0.0000000e+000
 -8.3000000e-002
  0.0000000e+000
  0.0000000e+000
  0.0000000e+000
  0.0000000e+000
  0.0000000e+000
  0.0000000e+000
  0.0000000e+000
  0.0000000e+000
  0.0000000e+000
  0.0000000e+000
  0.0000000e+000
  3.0000000e-002
  5.7000000e-002
  1.1853400e+001
  0.0000000e+000
  0.0000000e+000
  0.0000000e+000
  1.0000000e+004
 -1.0000000e+004
  1.1107083e+000
  0.0000000e+000
  0.0000000e+000
  0.0000000e+000
  0.0000000e+000
  0.0000000e+000
  0.0000000e+000
  0.0000000e+000
  0.0000000e+000
  0.0000000e+000
  0.0000000e+000
  0.0000000e+000
  0.0000000e+000
  0.0000000e+000
  0.0000000e+000
  2.5000000e-002
  0.0000000e+000
  0.0000000e+000
  0.0000000e+000
  0.0000000e+000
  0.0000000e+000
  0.0000000e+000
  0.0000000e+000
  0.0000000e+000
  0.0000000e+000
  8.8600000e-002
  0.0000000e+000
  0.0000000e+000
  1.9500000e-001
  0.0000000e+000
  0.0000000e+000
  3.7000000e-001
  3.7000000e-001
  0.0000000e+000
  0.0000000e+000
  0.0000000e+000
  0.0000000e+000
  0.0000000e+000
  0.0000000e+000
  0.0000000e+000
  0.0000000e+000
  0.0000000e+000
  0.0000000e+000
  0.0000000e+000
  0.0000000e+000
  0.0000000e+000
  0.0000000e+000
  0.0000000e+000
  0.0000000e+000
 -2.0800000e-002
  0.0000000e+000
  0.0000000e+000
  0.0000000e+000
  0.0000000e+000
 -2.1400000e-002
  0.0000000e+000
  0.0000000e+000
  1.0000000e-003
  0.0000000e+000
  0.0000000e+000
  0.0000000e+000
  0.0000000e+000
  0.0000000e+000
  0.0000000e+000
  0.0000000e+000
  9.9916322e+003
  0.0000000e+000
  0.0000000e+000
  0.0000000e+000
  0.0000000e+000
  0.0000000e+000
  0.0000000e+000
  0.0000000e+000
  0.0000000e+000
  0.0000000e+000
  0.0000000e+000
  0.0000000e+000
  0.0000000e+000
  0.0000000e+000
  0.0000000e+000
  2.1400000e-002
  0.0000000e+000
  0.0000000e+000
  3.7000000e-001
  0.0000000e+000
  0.0000000e+000
  0.0000000e+000
  3.0000000e-002
  0.0000000e+000
  0.0000000e+000
  0.0000000e+000
  0.0000000e+000
  0.0000000e+000
  0.0000000e+000
  0.0000000e+000
  0.0000000e+000
  0.0000000e+000
  0.0000000e+000
  0.0000000e+000
  0.0000000e+000
  0.0000000e+000
  0.0000000e+000
  1.3700000e-001
  1.3400000e-001
  3.2000000e-001
  1.9800000e-002
  0.0000000e+000
  2.8500000e-001
  1.1200000e-001
  2.1400000e-002
  4.9000000e-002
  1.1500000e-001
  5.7000000e-002
  1.0000000e-003
  6.6000000e-002
  8.0000000e-003
  1.8000000e-001
  7.1500000e-002
  3.0000000e-002
  8.0000000e-002
  0.0000000e+000
  0.0000000e+000
  0.0000000e+000
  0.0000000e+000
  0.0000000e+000
  0.0000000e+000
  0.0000000e+000
  0.0000000e+000
  0.0000000e+000
  0.0000000e+000
  0.0000000e+000
  0.0000000e+000
  0.0000000e+000
  0.0000000e+000
  0.0000000e+000
  0.0000000e+000
  0.0000000e+000
  0.0000000e+000
  0.0000000e+000
  9.7000000e-002
  0.0000000e+000
  3.0966208e+000
  2.2147083e+000
  0.0000000e+000
  0.0000000e+000
  0.0000000e+000
  0.0000000e+000
  0.0000000e+000
  0.0000000e+000
  0.0000000e+000
  0.0000000e+000
 -6.9000000e-002
  0.0000000e+000
  0.0000000e+000
  0.0000000e+000
  0.0000000e+000
  2.1400000e-002
  2.1400000e-002
  0.0000000e+000
  0.0000000e+000
  0.0000000e+000
  0.0000000e+000
  0.0000000e+000
  0.0000000e+000
  0.0000000e+000
  0.0000000e+000
  0.0000000e+000
  0.0000000e+000
  1.5400000e-002
  0.0000000e+000
  0.0000000e+000
 -4.5945000e-001
  5.7000000e-002
  0.0000000e+000
  1.5400000e-002
 -1.5400000e-002
  0.0000000e+000
  0.0000000e+000
  0.0000000e+000
  0.0000000e+000
  0.0000000e+000
  0.0000000e+000
  0.0000000e+000
  0.0000000e+000
  0.0000000e+000
  0.0000000e+000
  0.0000000e+000
  1.5400000e-002
  0.0000000e+000
  9.0000000e-002
  0.0000000e+000
  0.0000000e+000
  0.0000000e+000
  0.0000000e+000
  0.0000000e+000
  1.1500000e-001
  0.0000000e+000
 -9.0000000e-002
  0.0000000e+000
  0.0000000e+000
  0.0000000e+000
  0.0000000e+000
  1.5400000e-002
  0.0000000e+000
  0.0000000e+000
  0.0000000e+000
  0.0000000e+000
  0.0000000e+000
  0.0000000e+000
 -9.0000000e-002
  0.0000000e+000
 -9.0000000e-002
  0.0000000e+000
 -9.0000000e-002
  0.0000000e+000
 -9.0000000e-002
  0.0000000e+000
  0.0000000e+000
  2.1400000e-002
  1.5400000e-002
  0.0000000e+000
 -9.0000000e-002
  0.0000000e+000
  1.5400000e-002
  0.0000000e+000
  0.0000000e+000
  0.0000000e+000
  2.1400000e-002
  0.0000000e+000
  0.0000000e+000
  0.0000000e+000
  0.0000000e+000
  4.9000000e-002
  0.0000000e+000
  0.0000000e+000
  0.0000000e+000
 -9.0000000e-002
  0.0000000e+000
  9.0000000e-002
  0.0000000e+000
  0.0000000e+000
  0.0000000e+000
  0.0000000e+000
  0.0000000e+000
  0.0000000e+000
  0.0000000e+000
  0.0000000e+000
  0.0000000e+000
  0.0000000e+000
  0.0000000e+000
  0.0000000e+000
  0.0000000e+000
  0.0000000e+000
  0.0000000e+000
  0.0000000e+000
  0.0000000e+000
  0.0000000e+000
  0.0000000e+000
  0.0000000e+000
  0.0000000e+000
  0.0000000e+000
  0.0000000e+000
  0.0000000e+000
  0.0000000e+000
  0.0000000e+000
  0.0000000e+000
  0.0000000e+000
  0.0000000e+000
  0.0000000e+000
  0.0000000e+000
  0.0000000e+000
  0.0000000e+000
  0.0000000e+000
  0.0000000e+000
  0.0000000e+000
  0.0000000e+000
  0.0000000e+000
  0.0000000e+000
  0.0000000e+000
  0.0000000e+000
  0.0000000e+000
  0.0000000e+000
  0.0000000e+000
  0.0000000e+000
  0.0000000e+000
  0.0000000e+000
  0.0000000e+000
  0.0000000e+000
  0.0000000e+000
  0.0000000e+000
  0.0000000e+000
  0.0000000e+000
  0.0000000e+000
  9.0000000e-002
  0.0000000e+000
 -9.0000000e-002
  0.0000000e+000
 -9.0000000e-002
  0.0000000e+000
  9.0000000e-002
  0.0000000e+000
 -9.0000000e-002
  0.0000000e+000
  9.0000000e-002
  0.0000000e+000
 -9.0000000e-002
  0.0000000e+000
  9.0000000e-002
  0.0000000e+000
 -9.0000000e-002
  0.0000000e+000
 -9.0000000e-002
  0.0000000e+000
  9.0000000e-002
  0.0000000e+000
 -9.0000000e-002
  0.0000000e+000
  0.0000000e+000
  0.0000000e+000
  0.0000000e+000
  0.0000000e+000
  0.0000000e+000
  0.0000000e+000
  0.0000000e+000
  0.0000000e+000
  0.0000000e+000
  0.0000000e+000
  0.0000000e+000
  0.0000000e+000
  0.0000000e+000
  0.0000000e+000
  0.0000000e+000
  0.0000000e+000
  0.0000000e+000
  0.0000000e+000
 -4.9000000e-002
  4.9000000e-002
  4.9000000e-002
  0.0000000e+000
  0.0000000e+000
  0.0000000e+000
  0.0000000e+000
  0.0000000e+000
  0.0000000e+000
  0.0000000e+000
  0.0000000e+000
  0.0000000e+000
  0.0000000e+000
  0.0000000e+000
  0.0000000e+000
  0.0000000e+000
  0.0000000e+000
  0.0000000e+000
  0.0000000e+000
  0.0000000e+000
  0.0000000e+000
  0.0000000e+000
  0.0000000e+000
  0.0000000e+000
  0.0000000e+000
  0.0000000e+000
  0.0000000e+000
  3.2800000e-001
  0.0000000e+000
  0.0000000e+000
  0.0000000e+000
  0.0000000e+000
  0.0000000e+000
  0.0000000e+000
  0.0000000e+000
  0.0000000e+000
  0.0000000e+000
  0.0000000e+000
  0.0000000e+000
  0.0000000e+000
  0.0000000e+000
  0.0000000e+000
  0.0000000e+000
  0.0000000e+000
  0.0000000e+000
  0.0000000e+000
  0.0000000e+000
  0.0000000e+000
  0.0000000e+000
  0.0000000e+000
  0.0000000e+000
  0.0000000e+000
  0.0000000e+000
  0.0000000e+000
  0.0000000e+000
  0.0000000e+000
  0.0000000e+000
  0.0000000e+000
  0.0000000e+000
  0.0000000e+000
  0.0000000e+000
  0.0000000e+000
  0.0000000e+000
  0.0000000e+000
  0.0000000e+000
  0.0000000e+000
  0.0000000e+000
  0.0000000e+000
  0.0000000e+000
  0.0000000e+000
  0.0000000e+000
  0.0000000e+000
  0.0000000e+000
  0.0000000e+000
  0.0000000e+000
  0.0000000e+000
  0.0000000e+000
  0.0000000e+000
  0.0000000e+000
  0.0000000e+000
  0.0000000e+000
  0.0000000e+000
  0.0000000e+000
  0.0000000e+000
  0.0000000e+000
  0.0000000e+000
  0.0000000e+000
  0.0000000e+000
  0.0000000e+000
  0.0000000e+000
  0.0000000e+000
  0.0000000e+000
  0.0000000e+000
  0.0000000e+000
  0.0000000e+000
  0.0000000e+000
  0.0000000e+000
  0.0000000e+000
  0.0000000e+000
  0.0000000e+000
  0.0000000e+000
  0.0000000e+000
  0.0000000e+000
  0.0000000e+000
  0.0000000e+000
  0.0000000e+000
  0.0000000e+000
  0.0000000e+000
  0.0000000e+000
  0.0000000e+000
  0.0000000e+000
  0.0000000e+000
  0.0000000e+000
  0.0000000e+000
  0.0000000e+000
  0.0000000e+000
  0.0000000e+000
  0.0000000e+000
  0.0000000e+000
  0.0000000e+000
  0.0000000e+000
  0.0000000e+000
  0.0000000e+000
  0.0000000e+000
  0.0000000e+000
  0.0000000e+000
  0.0000000e+000
  0.0000000e+000
  0.0000000e+000
  0.0000000e+000
  0.0000000e+000
  0.0000000e+000
  0.0000000e+000
  0.0000000e+000
  0.0000000e+000
  0.0000000e+000
  0.0000000e+000
  0.0000000e+000
  0.0000000e+000
  0.0000000e+000
  0.0000000e+000
  0.0000000e+000
  0.0000000e+000
  0.0000000e+000
  0.0000000e+000
  0.0000000e+000
  0.0000000e+000
  0.0000000e+000
  0.0000000e+000
  0.0000000e+000
  0.0000000e+000
  0.0000000e+000
  0.0000000e+000
  0.0000000e+000
  0.0000000e+000
  0.0000000e+000
  0.0000000e+000
  0.0000000e+000
  0.0000000e+000
  0.0000000e+000
  0.0000000e+000
  0.0000000e+000
  0.0000000e+000
  0.0000000e+000
  0.0000000e+000
  0.0000000e+000
  0.0000000e+000
  0.0000000e+000
  0.0000000e+000
  0.0000000e+000
  0.0000000e+000
  0.0000000e+000
  0.0000000e+000
  0.0000000e+000
  0.0000000e+000
  0.0000000e+000
  0.0000000e+000
  0.0000000e+000
  0.0000000e+000
  0.0000000e+000
  0.0000000e+000
  0.0000000e+000
  0.0000000e+000
  0.0000000e+000
  0.0000000e+000
  0.0000000e+000
  0.0000000e+000
  0.0000000e+000
  0.0000000e+000
  0.0000000e+000
  0.0000000e+000
  2.7271600e+001
  0.0000000e+000
  1.1107083e+000
  0.0000000e+000
  0.0000000e+000
  0.0000000e+000
  3.8900000e-001
  0.0000000e+000
  0.0000000e+000
  0.0000000e+000
  9.9967305e+003
  0.0000000e+000
  0.0000000e+000
  0.0000000e+000
  0.0000000e+000
  0.0000000e+000
  0.0000000e+000
  0.0000000e+000
  0.0000000e+000
  0.0000000e+000
  0.0000000e+000
  4.5945000e-001
  0.0000000e+000
  1.9800000e-002
  1.1500000e-001
 -1.1500000e-001
  1.1500000e-001
  0.0000000e+000
  0.0000000e+000
  2.7800000e-001
  0.0000000e+000
  0.0000000e+000
 -1.4500000e-001
 -3.5695302e+001
  3.5832302e+001
  8.0000000e-003
  0.0000000e+000
  0.0000000e+000
  0.0000000e+000
  2.1400000e-002
  2.1400000e-002
  2.1400000e-002
  2.1400000e-002
 -1.0000000e+004
  2.7400000e-001
  3.0000000e-002
  3.6800000e-002
 -3.6800000e-002
  6.9000000e-002
  9.7000000e-002
  9.7000000e-002
  8.3000000e-002
  9.7000000e-002
  0.0000000e+000
  9.7000000e-002
  9.7000000e-002
  0.0000000e+000
  0.0000000e+000
  9.0000000e-002
  0.0000000e+000
  9.0000000e-002
  0.0000000e+000
  9.0000000e-002
  0.0000000e+000
  9.0000000e-002
  0.0000000e+000
  9.0000000e-002
  0.0000000e+000
  9.0000000e-002
  0.0000000e+000
  9.0000000e-002
  0.0000000e+000
  9.0000000e-002
  0.0000000e+000
  0.0000000e+000
  0.0000000e+000
  0.0000000e+000
  0.0000000e+000
  0.0000000e+000
  0.0000000e+000
  0.0000000e+000
  0.0000000e+000
  0.0000000e+000
  0.0000000e+000
  0.0000000e+000
  0.0000000e+000
  0.0000000e+000
  0.0000000e+000
  0.0000000e+000
  0.0000000e+000
  0.0000000e+000
 -4.9606812e+001
  0.0000000e+000
  9.9764620e+003
 -1.0000000e+004
 -5.7000000e-002
  0.0000000e+000
  0.0000000e+000
  0.0000000e+000
  0.0000000e+000
  0.0000000e+000
  0.0000000e+000
  0.0000000e+000
  0.0000000e+000
  0.0000000e+000
  0.0000000e+000
  0.0000000e+000
  1.5600000e-002
 -2.7700000e-001
  2.7700000e-001
  0.0000000e+000
  0.0000000e+000
  0.0000000e+000
  0.0000000e+000
  0.0000000e+000
  0.0000000e+000
  0.0000000e+000
  0.0000000e+000
  0.0000000e+000
  0.0000000e+000
  1.0000000e+004
  2.2378700e+001
 -2.2378700e+001
 -2.6037083e+000
  0.0000000e+000
  0.0000000e+000
  1.0000000e+004
  0.0000000e+000
  0.0000000e+000
  0.0000000e+000
  0.0000000e+000
 -3.6000000e-001
  0.0000000e+000
 -3.6000000e-001
  0.0000000e+000
  0.0000000e+000
  0.0000000e+000
  1.0000000e+004
  0.0000000e+000
  9.9996300e+003
  0.0000000e+000
  0.0000000e+000
  0.0000000e+000
  0.0000000e+000
  0.0000000e+000
  0.0000000e+000
  0.0000000e+000
  0.0000000e+000
  0.0000000e+000
  0.0000000e+000
 -1.0000000e+004
  0.0000000e+000
  0.0000000e+000
  0.0000000e+000
  0.0000000e+000
  0.0000000e+000
  0.0000000e+000
  0.0000000e+000
  0.0000000e+000
  0.0000000e+000
  0.0000000e+000
  0.0000000e+000
  0.0000000e+000
  0.0000000e+000
  0.0000000e+000
  0.0000000e+000
  0.0000000e+000
  0.0000000e+000
  0.0000000e+000
  0.0000000e+000
  0.0000000e+000
  0.0000000e+000
  0.0000000e+000
 -9.9997230e+003
  0.0000000e+000
  0.0000000e+000
  0.0000000e+000
  0.0000000e+000
 -1.1000000e-003
  0.0000000e+000
  0.0000000e+000
  0.0000000e+000
  0.0000000e+000
  0.0000000e+000
 -1.7000000e-003
  0.0000000e+000
  0.0000000e+000
  0.0000000e+000
  0.0000000e+000
  0.0000000e+000
  0.0000000e+000
  0.0000000e+000
  0.0000000e+000
  0.0000000e+000
  0.0000000e+000
  0.0000000e+000
  0.0000000e+000
  0.0000000e+000
  0.0000000e+000
  0.0000000e+000
  0.0000000e+000
  0.0000000e+000
  0.0000000e+000
  0.0000000e+000
  0.0000000e+000
  0.0000000e+000
  0.0000000e+000
  0.0000000e+000
  0.0000000e+000
  0.0000000e+000
  0.0000000e+000
  0.0000000e+000
  0.0000000e+000
  0.0000000e+000
  0.0000000e+000
  0.0000000e+000
  0.0000000e+000
  0.0000000e+000
  0.0000000e+000
  0.0000000e+000
  0.0000000e+000
  0.0000000e+000
  0.0000000e+000
  0.0000000e+000
  0.0000000e+000
  0.0000000e+000
  0.0000000e+000
  0.0000000e+000
  0.0000000e+000
  0.0000000e+000
  1.0000000e+004
  0.0000000e+000
  0.0000000e+000
  0.0000000e+000
  0.0000000e+000
  0.0000000e+000
  0.0000000e+000
  0.0000000e+000
  0.0000000e+000
  0.0000000e+000
  0.0000000e+000
  0.0000000e+000
  0.0000000e+000
  0.0000000e+000
  0.0000000e+000
  0.0000000e+000
  0.0000000e+000
  0.0000000e+000
  0.0000000e+000
  0.0000000e+000
  0.0000000e+000
  0.0000000e+000
 -1.0000000e+004
  0.0000000e+000
  0.0000000e+000
  0.0000000e+000
  0.0000000e+000
  0.0000000e+000
  8.3000000e-002
  0.0000000e+000
  0.0000000e+000
  0.0000000e+000
  0.0000000e+000
  0.0000000e+000
  0.0000000e+000
  0.0000000e+000
  0.0000000e+000
  0.0000000e+000
  0.0000000e+000
  0.0000000e+000
  0.0000000e+000
  0.0000000e+000
  0.0000000e+000
  0.0000000e+000
  0.0000000e+000
  0.0000000e+000
  0.0000000e+000
  0.0000000e+000
  0.0000000e+000
  0.0000000e+000
  0.0000000e+000
  0.0000000e+000
  0.0000000e+000
  0.0000000e+000
  0.0000000e+000
  0.0000000e+000
  0.0000000e+000
  0.0000000e+000
  0.0000000e+000
  0.0000000e+000
  0.0000000e+000
  0.0000000e+000
  0.0000000e+000
  0.0000000e+000
  0.0000000e+000
  0.0000000e+000
  0.0000000e+000
  0.0000000e+000
  0.0000000e+000
  0.0000000e+000
  0.0000000e+000
  0.0000000e+000
  0.0000000e+000
  0.0000000e+000
  0.0000000e+000
  0.0000000e+000
  0.0000000e+000
  0.0000000e+000
  0.0000000e+000
  0.0000000e+000
  0.0000000e+000
  0.0000000e+000
  0.0000000e+000
 -1.0000000e+004
 -1.0000000e+004
  0.0000000e+000
  0.0000000e+000
  0.0000000e+000
  0.0000000e+000
  0.0000000e+000
  0.0000000e+000
  0.0000000e+000
  0.0000000e+000
  0.0000000e+000
  0.0000000e+000
  0.0000000e+000
  0.0000000e+000
  0.0000000e+000
  0.0000000e+000
  0.0000000e+000
  0.0000000e+000
  0.0000000e+000
  0.0000000e+000
  0.0000000e+000
  0.0000000e+000
  0.0000000e+000
  0.0000000e+000
  0.0000000e+000
  0.0000000e+000
  0.0000000e+000
  0.0000000e+000
  0.0000000e+000
  0.0000000e+000
  0.0000000e+000
  0.0000000e+000
  0.0000000e+000
  0.0000000e+000
  0.0000000e+000
  0.0000000e+000
  0.0000000e+000
  0.0000000e+000
  0.0000000e+000
  0.0000000e+000
  0.0000000e+000
  0.0000000e+000
  0.0000000e+000
  0.0000000e+000
  0.0000000e+000
  0.0000000e+000
  0.0000000e+000
  0.0000000e+000
  0.0000000e+000
  0.0000000e+000
  0.0000000e+000
  0.0000000e+000
  0.0000000e+000
  0.0000000e+000
  0.0000000e+000
  0.0000000e+000
  0.0000000e+000
  0.0000000e+000
  0.0000000e+000
  0.0000000e+000
  0.0000000e+000
  0.0000000e+000
  0.0000000e+000
  0.0000000e+000
  0.0000000e+000
  0.0000000e+000
  0.0000000e+000
  0.0000000e+000
  0.0000000e+000
  0.0000000e+000
  0.0000000e+000
  0.0000000e+000
  0.0000000e+000
  0.0000000e+000
  0.0000000e+000
  0.0000000e+000
  0.0000000e+000
  0.0000000e+000
  0.0000000e+000
  0.0000000e+000
  0.0000000e+000
  0.0000000e+000
  0.0000000e+000
  1.2800000e-002
  0.0000000e+000
  0.0000000e+000
  0.0000000e+000
  0.0000000e+000
  0.0000000e+000
  0.0000000e+000
  0.0000000e+000
  0.0000000e+000
  0.0000000e+000
  0.0000000e+000
  0.0000000e+000
  0.0000000e+000
  0.0000000e+000
  0.0000000e+000
  0.0000000e+000
  0.0000000e+000
  0.0000000e+000
  0.0000000e+000
  0.0000000e+000
  0.0000000e+000
  0.0000000e+000
  0.0000000e+000
  2.8000000e-003
  0.0000000e+000
  2.8000000e-003
  0.0000000e+000
  0.0000000e+000
  0.0000000e+000
  0.0000000e+000
  1.0000000e+004
  0.0000000e+000
  2.0800000e-002
  4.5000000e-002
  8.1000000e-002
  4.5300000e-001
  8.6000000e-001
  4.1900000e-001
  2.4300000e-001
  6.5600000e-002
  9.9000000e-002
  8.3000000e-002
  1.3000000e-001
  5.3000000e-002
  1.0000000e-003
  1.4700000e-002
  6.0000000e-002
  8.5000000e-002
  3.6000000e-002
  2.1100000e-001
  1.0100000e-001
  6.0000000e-003
  4.2000000e-002
  1.5900000e-002
  4.9000000e-002
  2.0000000e-002
  2.0000000e-002
  2.3700000e-001
  6.2000000e-002
  7.4000000e-002
  8.6000000e-002
  4.5000000e-002
  6.0000000e-002
  1.2000000e-003
  8.0000000e-004
  8.0000000e-004
  1.2000000e-003
  5.7200000e-002
  5.9900000e-002
  5.3300000e-002
  5.3400000e-002
  0.0000000e+000
  0.0000000e+000
  0.0000000e+000
  0.0000000e+000
  0.0000000e+000
  0.0000000e+000
  0.0000000e+000
  0.0000000e+000
  0.0000000e+000
 -1.1528300e+001
  6.6605621e+003
  2.4600000e-001
  6.9090333e+000
  1.0000000e-004
  0.0000000e+000
  0.0000000e+000
  0.0000000e+000
  0.0000000e+000
  0.0000000e+000
  1.5700000e-002
  2.2533333e-002
  0.0000000e+000
  0.0000000e+000
  0.0000000e+000
  0.0000000e+000
  0.0000000e+000
  2.5826667e-001
  0.0000000e+000
  9.9994390e+003
 -6.4600000e-001
 -8.5000000e-002
 -1.0000000e+004
  0.0000000e+000
  1.2070000e+000
 -5.6100000e-001
  0.0000000e+000
  0.0000000e+000
  6.4600000e-001
  0.0000000e+000
 -6.4600000e-001
  0.0000000e+000
 -5.6100000e-001
  6.4600000e-001
  0.0000000e+000
 -9.9993540e+003
  0.0000000e+000
  0.0000000e+000
  0.0000000e+000
  0.0000000e+000
  1.0000000e+004
  0.0000000e+000
  0.0000000e+000
  0.0000000e+000
  0.0000000e+000
  9.9697030e+003
  4.8000000e-001
  0.0000000e+000
 -1.0000000e+004
  5.0639000e+000
  1.0000000e+004
 -3.3439000e+000
  9.9962789e+003
  3.3838300e+001
 -1.0000000e+004
  1.0000000e+004
  0.0000000e+000
  9.9769308e+003
  3.2839000e+000
  0.0000000e+000
  0.0000000e+000
  0.0000000e+000
  9.9837386e+003
  9.9609782e+003
 -9.9609782e+003
  2.2207300e+001
  0.0000000e+000
 -9.9962789e+003
  0.0000000e+000
 -9.9964077e+003
  0.0000000e+000
  9.9802147e+003
 -9.9802147e+003
 -6.0000000e-002
  0.0000000e+000
  0.0000000e+000
  0.0000000e+000
  0.0000000e+000
  0.0000000e+000
  0.0000000e+000
  0.0000000e+000
  0.0000000e+000
  0.0000000e+000
  0.0000000e+000
  0.0000000e+000
  1.0000000e+004
  0.0000000e+000
  0.0000000e+000
  0.0000000e+000
  0.0000000e+000
  0.0000000e+000
  0.0000000e+000
  0.0000000e+000
  1.0000000e+004
  0.0000000e+000
 -1.0000000e+004
 -1.0000000e+004
  0.0000000e+000
  0.0000000e+000
  1.0000000e+004
  0.0000000e+000
  0.0000000e+000
  0.0000000e+000
  8.2700000e-001
  0.0000000e+000
  0.0000000e+000
  0.0000000e+000
  1.4199208e+000
  0.0000000e+000
  0.0000000e+000
  0.0000000e+000
  0.0000000e+000
  0.0000000e+000
  0.0000000e+000
  0.0000000e+000
  0.0000000e+000
  1.0000000e+004
  0.0000000e+000
  0.0000000e+000
  0.0000000e+000
 -1.0000000e+004
  0.0000000e+000
  0.0000000e+000
  0.0000000e+000
  2.1646000e+001
  0.0000000e+000
  4.2000000e-001
  0.0000000e+000
  3.5304000e+000
  0.0000000e+000
  2.4600000e-001
  0.0000000e+000
  0.0000000e+000
  0.0000000e+000
  0.0000000e+000
 -9.9997540e+003
  0.0000000e+000
 -1.0000000e+004
  2.4600000e-001
  0.0000000e+000
  0.0000000e+000
  0.0000000e+000
  4.8000000e-001
  0.0000000e+000
  0.0000000e+000
  0.0000000e+000
  0.0000000e+000
  0.0000000e+000
  0.0000000e+000
  6.4600000e-001
  0.0000000e+000
  0.0000000e+000
  0.0000000e+000
  0.0000000e+000
  0.0000000e+000
  9.9940552e+003
 -1.0000000e+004
  0.0000000e+000
  2.0588400e+001
  0.0000000e+000
  0.0000000e+000
  0.0000000e+000
 -6.5600000e-002
  0.0000000e+000
  0.0000000e+000
  0.0000000e+000
  5.6100000e-001
  0.0000000e+000
  0.0000000e+000
  0.0000000e+000
  0.0000000e+000
  0.0000000e+000
  6.4600000e-001
  1.0000000e+004
  5.9900000e-002
  0.0000000e+000
 -9.9991446e+003
  1.0000000e+004
  1.0000000e+004
 -1.0000000e+004
 -5.6100000e-001
  0.0000000e+000
  6.2200000e-001
  0.0000000e+000
  6.4600000e-001
  8.5000000e-002
  9.9991289e+003
 -1.0000000e+004
  0.0000000e+000
  0.0000000e+000
 -1.0000000e+004
  0.0000000e+000
  0.0000000e+000
  4.2000000e-002
  0.0000000e+000
  0.0000000e+000
  0.0000000e+000
  1.3200000e-001
  0.0000000e+000
  0.0000000e+000
  1.0870000e-001
  0.0000000e+000
  0.0000000e+000
  0.0000000e+000
  0.0000000e+000
  0.0000000e+000
  0.0000000e+000
  0.0000000e+000
  0.0000000e+000
  0.0000000e+000
  0.0000000e+000
  0.0000000e+000
  0.0000000e+000
  0.0000000e+000
  0.0000000e+000
 -8.0000000e-004
  5.4100000e-002
  0.0000000e+000
  1.9886300e+001
  0.0000000e+000
  2.3700000e-001
  0.0000000e+000
  0.0000000e+000
  0.0000000e+000
  0.0000000e+000
  0.0000000e+000
  0.0000000e+000
  0.0000000e+000
  0.0000000e+000
  0.0000000e+000
  0.0000000e+000
  0.0000000e+000
  0.0000000e+000
  0.0000000e+000
  0.0000000e+000
  9.9553257e+003
  0.0000000e+000
  0.0000000e+000
 -4.9000000e-002
  0.0000000e+000
  0.0000000e+000
  0.0000000e+000
  0.0000000e+000
  0.0000000e+000
  0.0000000e+000
  6.4600000e-001
  0.0000000e+000
  0.0000000e+000
 -2.4200000e-001
  0.0000000e+000
  2.2200000e-001
  0.0000000e+000
  4.2000000e-001
  0.0000000e+000
  0.0000000e+000
  6.4600000e-001
  0.0000000e+000
  0.0000000e+000
  0.0000000e+000
  0.0000000e+000
  3.2993000e+000
  0.0000000e+000
  3.2839000e+000
  3.2839000e+000
  0.0000000e+000
  4.5000000e-002
 -3.2928417e+000
  0.0000000e+000
  0.0000000e+000
  9.9960319e+003
  9.9962789e+003
  2.4700000e-001
  0.0000000e+000
  0.0000000e+000
  0.0000000e+000
  0.0000000e+000
  0.0000000e+000
  0.0000000e+000
  0.0000000e+000
  0.0000000e+000
  0.0000000e+000
  0.0000000e+000
  0.0000000e+000
  0.0000000e+000
  0.0000000e+000
 -1.0870000e-001
  0.0000000e+000
  0.0000000e+000
  0.0000000e+000
  0.0000000e+000
  0.0000000e+000
  1.2000000e-003
  0.0000000e+000
  0.0000000e+000
  0.0000000e+000
 -3.5220000e-001
  0.0000000e+000
  0.0000000e+000
  9.9964077e+003
 -1.7200000e+000
  0.0000000e+000
  0.0000000e+000
  0.0000000e+000
  9.9998905e+003
  2.0000000e-002
  0.0000000e+000
  3.7000000e-002
 -1.0000000e-003
  0.0000000e+000
  0.0000000e+000
  0.0000000e+000
  0.0000000e+000
 -1.0000000e+004
  3.3439000e+000
  0.0000000e+000
 -9.9962789e+003
 -9.9997363e+003
  0.0000000e+000
  0.0000000e+000
 -2.7256667e-001
 -3.3439000e+000
 -1.0000000e+004
  9.5083333e-002
  1.0000000e+004
  0.0000000e+000
  3.7721667e-001
  0.0000000e+000
  1.1910000e-001
 -2.0000000e-002
  0.0000000e+000
  0.0000000e+000
 -2.9440000e-001
  7.4300000e-002
  1.0100000e-001
 -8.5000000e-002
  0.0000000e+000
  0.0000000e+000
  0.0000000e+000
  0.0000000e+000
  0.0000000e+000
  0.0000000e+000
  0.0000000e+000
  0.0000000e+000
  6.0700000e-002
  1.0000000e+004
  7.4300000e-002
  1.3540000e-001
  0.0000000e+000
  0.0000000e+000
  0.0000000e+000
  0.0000000e+000
  0.0000000e+000
  0.0000000e+000
  0.0000000e+000
  0.0000000e+000
  0.0000000e+000
  8.5000000e-002
 -6.0000000e-002
  2.5410000e-001
  1.5010000e-001
  0.0000000e+000
  2.4700000e-001
  0.0000000e+000
  0.0000000e+000
  0.0000000e+000
  8.0000000e-004
  6.0700000e-002
  0.0000000e+000
 -6.0000000e-003
  0.0000000e+000
  0.0000000e+000
  0.0000000e+000
  0.0000000e+000
  0.0000000e+000
  0.0000000e+000
  3.3150000e+000
  0.0000000e+000
  0.0000000e+000
  0.0000000e+000
  5.6100000e-001
 -1.0000000e+004
  1.0000000e+004
  0.0000000e+000
  0.0000000e+000
  0.0000000e+000
  0.0000000e+000
  0.0000000e+000
  0.0000000e+000
  4.9000000e-002
  0.0000000e+000
  0.0000000e+000
 -9.9801137e+003
  0.0000000e+000
  9.9802147e+003
  0.0000000e+000
  0.0000000e+000
  9.0000000e-002
  0.0000000e+000
  0.0000000e+000
 -9.5083333e-002
 -1.0000000e+004
  3.8162000e+000
  1.0000000e+004
 -1.0000000e+004
  0.0000000e+000
  0.0000000e+000
  3.9830000e-001
  1.0031700e+001
  1.2573333e-001
  6.6878000e+000
  0.0000000e+000
  0.0000000e+000
  0.0000000e+000
  0.0000000e+000
  6.1326833e+000
  3.2928417e+000
  0.0000000e+000
  6.2000000e-002
  0.0000000e+000
  6.0000000e-002
  0.0000000e+000
  4.2000000e-001
 -8.8666667e-003
 -3.3439000e+000
  0.0000000e+000
  1.3500000e-001
  0.0000000e+000
  0.0000000e+000
  0.0000000e+000
  0.0000000e+000
  0.0000000e+000
  0.0000000e+000
  0.0000000e+000
  0.0000000e+000
  0.0000000e+000
  3.1100000e-001
  2.9100000e-001
  0.0000000e+000
  0.0000000e+000
  0.0000000e+000
  0.0000000e+000
 -9.9962789e+003
  0.0000000e+000
  0.0000000e+000
  9.0000000e-002
 -9.0000000e-002
  0.0000000e+000
  0.0000000e+000
  0.0000000e+000
  0.0000000e+000
  0.0000000e+000
  0.0000000e+000
  3.1100000e-001
  8.8666667e-003
  3.3439000e+000
  0.0000000e+000
  0.0000000e+000
  3.0213333e-001
 -3.3439000e+000
  0.0000000e+000
  0.0000000e+000
  8.0000000e-004
  0.0000000e+000
  0.0000000e+000
  0.0000000e+000
  0.0000000e+000
  1.0000000e+004
  0.0000000e+000
  0.0000000e+000
  0.0000000e+000
  0.0000000e+000
  7.4000000e-002
  7.4000000e-002
  1.0100000e-001
  0.0000000e+000
  0.0000000e+000
 -8.0000000e-004
  0.0000000e+000
  0.0000000e+000
  0.0000000e+000
  0.0000000e+000
  0.0000000e+000
  0.0000000e+000
  0.0000000e+000
  4.0000000e-003
  1.2000000e-003
  2.0000000e-003
  0.0000000e+000
  8.0000000e-004
  0.0000000e+000
  3.9830000e-001
  1.0031700e+001
  0.0000000e+000
  0.0000000e+000
  0.0000000e+000
  0.0000000e+000
  0.0000000e+000
  0.0000000e+000
  0.0000000e+000
  0.0000000e+000
  0.0000000e+000
  0.0000000e+000
 -1.0000000e+004
  0.0000000e+000
  8.0000000e-004
  1.2000000e-003
  1.2000000e-003
 -2.0000000e-003
  0.0000000e+000
  0.0000000e+000
  1.2000000e-003
  0.0000000e+000
  0.0000000e+000
  0.0000000e+000
  0.0000000e+000
  8.6000000e-001
  9.9946877e+003
  0.0000000e+000
  0.0000000e+000
  0.0000000e+000
  0.0000000e+000
  0.0000000e+000
  0.0000000e+000
  0.0000000e+000
  0.0000000e+000
  0.0000000e+000
  0.0000000e+000
  0.0000000e+000
  0.0000000e+000
  3.6000000e-002
  8.6000000e-002
  1.2000000e-003
  0.0000000e+000
  0.0000000e+000
  0.0000000e+000
  0.0000000e+000
  0.0000000e+000
  0.0000000e+000
 -1.0870000e-001
  0.0000000e+000
  9.9554267e+003
 -9.9554267e+003
 -1.3200000e-001
  4.2000000e-002
  0.0000000e+000
  0.0000000e+000
  0.0000000e+000
  0.0000000e+000
  8.0000000e-004
  0.0000000e+000
  0.0000000e+000
  0.0000000e+000
  0.0000000e+000
  0.0000000e+000
  0.0000000e+000
  0.0000000e+000
  0.0000000e+000
  0.0000000e+000
  0.0000000e+000
  0.0000000e+000
  3.1100000e-001
  0.0000000e+000
  0.0000000e+000
  0.0000000e+000
  0.0000000e+000
  0.0000000e+000
  0.0000000e+000
  0.0000000e+000
  0.0000000e+000
  0.0000000e+000
  0.0000000e+000
  0.0000000e+000
  0.0000000e+000
  0.0000000e+000
  0.0000000e+000
  0.0000000e+000
  0.0000000e+000
  0.0000000e+000
  0.0000000e+000
  0.0000000e+000
  0.0000000e+000
  0.0000000e+000
  0.0000000e+000
  0.0000000e+000
  0.0000000e+000
 -7.4000000e-002
  0.0000000e+000
  0.0000000e+000
  0.0000000e+000
  9.9554267e+003
  0.0000000e+000
  0.0000000e+000
  0.0000000e+000
  0.0000000e+000
  0.0000000e+000
  0.0000000e+000
  0.0000000e+000
  2.0000000e-002
  4.2000000e-002
  3.9830000e-001
  1.0031700e+001
  0.0000000e+000
  1.0031700e+001
 -1.0000000e+004
  9.9949361e+003
 -6.6878000e+000
  0.0000000e+000
  0.0000000e+000
  0.0000000e+000
  0.0000000e+000
  0.0000000e+000
  0.0000000e+000
  0.0000000e+000
  0.0000000e+000
  0.0000000e+000
  0.0000000e+000
  0.0000000e+000
  1.4199208e+000
  0.0000000e+000
  0.0000000e+000
  2.0000000e-002
  0.0000000e+000
  0.0000000e+000
  0.0000000e+000
  0.0000000e+000
  0.0000000e+000
  0.0000000e+000
  0.0000000e+000
  0.0000000e+000
  0.0000000e+000
  6.5600000e-002
  0.0000000e+000
  0.0000000e+000
  0.0000000e+000
  0.0000000e+000
  0.0000000e+000
  3.1100000e-001
  3.1100000e-001
  0.0000000e+000
  0.0000000e+000
  0.0000000e+000
  0.0000000e+000
  0.0000000e+000
  0.0000000e+000
  0.0000000e+000
  0.0000000e+000
  0.0000000e+000
  0.0000000e+000
  0.0000000e+000
  0.0000000e+000
  0.0000000e+000
  0.0000000e+000
  0.0000000e+000
  0.0000000e+000
 -3.3150000e+000
  0.0000000e+000
  0.0000000e+000
  0.0000000e+000
  0.0000000e+000
 -1.5900000e-002
  0.0000000e+000
  0.0000000e+000
  1.0000000e-003
  0.0000000e+000
  0.0000000e+000
  0.0000000e+000
  0.0000000e+000
  0.0000000e+000
  0.0000000e+000
  0.0000000e+000
 -9.9942656e+003
  0.0000000e+000
  0.0000000e+000
  0.0000000e+000
  0.0000000e+000
  0.0000000e+000
  0.0000000e+000
  0.0000000e+000
  0.0000000e+000
  0.0000000e+000
  0.0000000e+000
  0.0000000e+000
  0.0000000e+000
  0.0000000e+000
 -9.9554267e+003
  1.5900000e-002
  0.0000000e+000
  0.0000000e+000
  3.1100000e-001
  0.0000000e+000
  0.0000000e+000
  0.0000000e+000
  2.0000000e-002
  0.0000000e+000
  0.0000000e+000
  0.0000000e+000
  0.0000000e+000
  0.0000000e+000
  0.0000000e+000
  0.0000000e+000
  0.0000000e+000
  0.0000000e+000
  0.0000000e+000
  0.0000000e+000
  0.0000000e+000
  0.0000000e+000
  0.0000000e+000
  1.0100000e-001
  9.9000000e-002
  2.3700000e-001
  1.4700000e-002
  0.0000000e+000
  2.1100000e-001
  8.3000000e-002
  1.5900000e-002
  3.6000000e-002
  8.5000000e-002
  4.2000000e-002
  1.0000000e-003
  4.9000000e-002
  6.0000000e-003
  1.3000000e-001
  5.3000000e-002
  2.0000000e-002
  6.0000000e-002
  0.0000000e+000
  0.0000000e+000
  0.0000000e+000
  0.0000000e+000
  0.0000000e+000
  0.0000000e+000
  0.0000000e+000
  0.0000000e+000
  0.0000000e+000
  0.0000000e+000
  0.0000000e+000
  0.0000000e+000
  0.0000000e+000
  0.0000000e+000
  0.0000000e+000
  0.0000000e+000
  0.0000000e+000
  0.0000000e+000
  0.0000000e+000
  8.6000000e-002
  0.0000000e+000
  0.0000000e+000
  0.0000000e+000
  0.0000000e+000
  0.0000000e+000
  0.0000000e+000
  0.0000000e+000
  0.0000000e+000
  0.0000000e+000
  0.0000000e+000
  0.0000000e+000
 -6.2000000e-002
  0.0000000e+000
  0.0000000e+000
  0.0000000e+000
  0.0000000e+000
  1.5900000e-002
  1.5900000e-002
  0.0000000e+000
  0.0000000e+000
  0.0000000e+000
  0.0000000e+000
  0.0000000e+000
  0.0000000e+000
  0.0000000e+000
  0.0000000e+000
  0.0000000e+000
  0.0000000e+000
  1.1910000e-001
  0.0000000e+000
  0.0000000e+000
 -3.8162000e+000
  4.2000000e-002
  0.0000000e+000
  1.1910000e-001
 -1.1910000e-001
  0.0000000e+000
  0.0000000e+000
  0.0000000e+000
  0.0000000e+000
  0.0000000e+000
  0.0000000e+000
  0.0000000e+000
  0.0000000e+000
  0.0000000e+000
  0.0000000e+000
  0.0000000e+000
  1.1910000e-001
  0.0000000e+000
  6.0000000e-002
  0.0000000e+000
  0.0000000e+000
  0.0000000e+000
  0.0000000e+000
  0.0000000e+000
  8.5000000e-002
  0.0000000e+000
 -6.0000000e-002
  0.0000000e+000
 -1.4500000e-001
  1.4500000e-001
  0.0000000e+000
  1.1910000e-001
  0.0000000e+000
  0.0000000e+000
  0.0000000e+000
  0.0000000e+000
  0.0000000e+000
  0.0000000e+000
 -6.0000000e-002
  0.0000000e+000
 -6.0000000e-002
  0.0000000e+000
 -6.0000000e-002
  0.0000000e+000
 -6.0000000e-002
  0.0000000e+000
  0.0000000e+000
  1.5900000e-002
  1.1910000e-001
  0.0000000e+000
 -6.0000000e-002
  0.0000000e+000
  1.1910000e-001
  0.0000000e+000
  0.0000000e+000
  0.0000000e+000
  1.5900000e-002
  0.0000000e+000
  0.0000000e+000
  0.0000000e+000
  1.4500000e-001
  3.6000000e-002
  0.0000000e+000
  0.0000000e+000
  0.0000000e+000
 -6.0000000e-002
  0.0000000e+000
  6.0000000e-002
  0.0000000e+000
  0.0000000e+000
  0.0000000e+000
  0.0000000e+000
  0.0000000e+000
  0.0000000e+000
  0.0000000e+000
  0.0000000e+000
  0.0000000e+000
  0.0000000e+000
  0.0000000e+000
  0.0000000e+000
  0.0000000e+000
  0.0000000e+000
  0.0000000e+000
  0.0000000e+000
  0.0000000e+000
  0.0000000e+000
  0.0000000e+000
  0.0000000e+000
  0.0000000e+000
  0.0000000e+000
  0.0000000e+000
  0.0000000e+000
  0.0000000e+000
  0.0000000e+000
  0.0000000e+000
  0.0000000e+000
  0.0000000e+000
  0.0000000e+000
  0.0000000e+000
  0.0000000e+000
  0.0000000e+000
  0.0000000e+000
  0.0000000e+000
  0.0000000e+000
  0.0000000e+000
  0.0000000e+000
  0.0000000e+000
  0.0000000e+000
  0.0000000e+000
  0.0000000e+000
  0.0000000e+000
  0.0000000e+000
  0.0000000e+000
  0.0000000e+000
  0.0000000e+000
  0.0000000e+000
  0.0000000e+000
  0.0000000e+000
  0.0000000e+000
  0.0000000e+000
  0.0000000e+000
  0.0000000e+000
  6.0000000e-002
  0.0000000e+000
 -6.0000000e-002
  0.0000000e+000
 -6.0000000e-002
  0.0000000e+000
  6.0000000e-002
  0.0000000e+000
 -6.0000000e-002
  0.0000000e+000
  6.0000000e-002
  0.0000000e+000
 -6.0000000e-002
  0.0000000e+000
  6.0000000e-002
  0.0000000e+000
 -6.0000000e-002
  0.0000000e+000
 -6.0000000e-002
  0.0000000e+000
  6.0000000e-002
  0.0000000e+000
 -6.0000000e-002
  0.0000000e+000
  0.0000000e+000
  0.0000000e+000
  0.0000000e+000
  0.0000000e+000
  0.0000000e+000
  0.0000000e+000
  0.0000000e+000
  0.0000000e+000
  0.0000000e+000
  0.0000000e+000
  0.0000000e+000
  0.0000000e+000
  0.0000000e+000
  0.0000000e+000
  0.0000000e+000
  0.0000000e+000
  0.0000000e+000
  0.0000000e+000
 -3.6000000e-002
  3.6000000e-002
  3.6000000e-002
  1.4500000e-001
  0.0000000e+000
  0.0000000e+000
  0.0000000e+000
  0.0000000e+000
  0.0000000e+000
  0.0000000e+000
  0.0000000e+000
  0.0000000e+000
  0.0000000e+000
  0.0000000e+000
  0.0000000e+000
  0.0000000e+000
  0.0000000e+000
  0.0000000e+000
  0.0000000e+000
  0.0000000e+000
  0.0000000e+000
  0.0000000e+000
  0.0000000e+000
  0.0000000e+000
  0.0000000e+000
  0.0000000e+000
  0.0000000e+000
  2.4300000e-001
  0.0000000e+000
  0.0000000e+000
  0.0000000e+000
  0.0000000e+000
  0.0000000e+000
  0.0000000e+000
  0.0000000e+000
  0.0000000e+000
  0.0000000e+000
  0.0000000e+000
  0.0000000e+000
  0.0000000e+000
  0.0000000e+000
  0.0000000e+000
  0.0000000e+000
  0.0000000e+000
  0.0000000e+000
  0.0000000e+000
  0.0000000e+000
  0.0000000e+000
  0.0000000e+000
  0.0000000e+000
  0.0000000e+000
  0.0000000e+000
  0.0000000e+000
  0.0000000e+000
  0.0000000e+000
  0.0000000e+000
  0.0000000e+000
  0.0000000e+000
  0.0000000e+000
  0.0000000e+000
  0.0000000e+000
  0.0000000e+000
  0.0000000e+000
  0.0000000e+000
  0.0000000e+000
  0.0000000e+000
  0.0000000e+000
  0.0000000e+000
  0.0000000e+000
  0.0000000e+000
  0.0000000e+000
  0.0000000e+000
  0.0000000e+000
  0.0000000e+000
  0.0000000e+000
  0.0000000e+000
  0.0000000e+000
  0.0000000e+000
  0.0000000e+000
  0.0000000e+000
  0.0000000e+000
  0.0000000e+000
  0.0000000e+000
  0.0000000e+000
  0.0000000e+000
  0.0000000e+000
  0.0000000e+000
  0.0000000e+000
  0.0000000e+000
  0.0000000e+000
  0.0000000e+000
  0.0000000e+000
  0.0000000e+000
  0.0000000e+000
  0.0000000e+000
  0.0000000e+000
  0.0000000e+000
  0.0000000e+000
  0.0000000e+000
  0.0000000e+000
  0.0000000e+000
  0.0000000e+000
  0.0000000e+000
  0.0000000e+000
  0.0000000e+000
  0.0000000e+000
  0.0000000e+000
  0.0000000e+000
  0.0000000e+000
  0.0000000e+000
  0.0000000e+000
  0.0000000e+000
  0.0000000e+000
  0.0000000e+000
  0.0000000e+000
  0.0000000e+000
  0.0000000e+000
  0.0000000e+000
  0.0000000e+000
  0.0000000e+000
  0.0000000e+000
  0.0000000e+000
  0.0000000e+000
  0.0000000e+000
  0.0000000e+000
  0.0000000e+000
  0.0000000e+000
  0.0000000e+000
  0.0000000e+000
  0.0000000e+000
  0.0000000e+000
  0.0000000e+000
  0.0000000e+000
  0.0000000e+000
  0.0000000e+000
  0.0000000e+000
  0.0000000e+000
  0.0000000e+000
  0.0000000e+000
  0.0000000e+000
  0.0000000e+000
  0.0000000e+000
  0.0000000e+000
  0.0000000e+000
  0.0000000e+000
  0.0000000e+000
  0.0000000e+000
  0.0000000e+000
  0.0000000e+000
  0.0000000e+000
  0.0000000e+000
  0.0000000e+000
  0.0000000e+000
  0.0000000e+000
  0.0000000e+000
  0.0000000e+000
  0.0000000e+000
  0.0000000e+000
  0.0000000e+000
  0.0000000e+000
  0.0000000e+000
  0.0000000e+000
  0.0000000e+000
  0.0000000e+000
  0.0000000e+000
  0.0000000e+000
  0.0000000e+000
  0.0000000e+000
  0.0000000e+000
  0.0000000e+000
  0.0000000e+000
  0.0000000e+000
  0.0000000e+000
  0.0000000e+000
  0.0000000e+000
  0.0000000e+000
  0.0000000e+000
  0.0000000e+000
  0.0000000e+000
  0.0000000e+000
  0.0000000e+000
  0.0000000e+000
  0.0000000e+000
  0.0000000e+000
  0.0000000e+000
  0.0000000e+000
  0.0000000e+000
  0.0000000e+000
  0.0000000e+000
  0.0000000e+000
  0.0000000e+000
  1.7597000e+000
  3.7721667e-001
  0.0000000e+000
  0.0000000e+000
  0.0000000e+000
  0.0000000e+000
  3.2928417e+000
  0.0000000e+000
  0.0000000e+000
  0.0000000e+000
  9.9964077e+003
  0.0000000e+000
  0.0000000e+000
  0.0000000e+000
  0.0000000e+000
  0.0000000e+000
  0.0000000e+000
  0.0000000e+000
  0.0000000e+000
  0.0000000e+000
  0.0000000e+000
  3.8162000e+000
  0.0000000e+000
  3.3140000e+000
  8.5000000e-002
 -8.5000000e-002
  8.5000000e-002
  0.0000000e+000
  0.0000000e+000
  2.4700000e-001
  0.0000000e+000
  0.0000000e+000
  9.9553197e+003
 -1.0000000e+004
  9.9802147e+003
  6.0000000e-003
  0.0000000e+000
  0.0000000e+000
  0.0000000e+000
  1.5900000e-002
  1.5900000e-002
  1.5900000e-002
  1.5900000e-002
 -1.0000000e+004
  2.4200000e-001
  2.0000000e-002
  1.3500000e-001
 -1.3500000e-001
  6.2000000e-002
  8.6000000e-002
  1.6000000e-001
  7.4000000e-002
  8.6000000e-002
  0.0000000e+000
  8.6000000e-002
  8.6000000e-002
  0.0000000e+000
  0.0000000e+000
  6.0000000e-002
  0.0000000e+000
  6.0000000e-002
  0.0000000e+000
  6.0000000e-002
  0.0000000e+000
  6.0000000e-002
  0.0000000e+000
  6.0000000e-002
  0.0000000e+000
  6.0000000e-002
  0.0000000e+000
  6.0000000e-002
  0.0000000e+000
  6.0000000e-002
  0.0000000e+000
  0.0000000e+000
  0.0000000e+000
  0.0000000e+000
  0.0000000e+000
  0.0000000e+000
  0.0000000e+000
  0.0000000e+000
  0.0000000e+000
  0.0000000e+000
  0.0000000e+000
  0.0000000e+000
  0.0000000e+000
  0.0000000e+000
  0.0000000e+000
  0.0000000e+000
  0.0000000e+000
  0.0000000e+000
 -9.9962789e+003
  0.0000000e+000
 -1.9643400e+001
 -6.0000000e-002
 -4.2000000e-002
  0.0000000e+000
  0.0000000e+000
  0.0000000e+000
  0.0000000e+000
  0.0000000e+000
  0.0000000e+000
  0.0000000e+000
  0.0000000e+000
  0.0000000e+000
  0.0000000e+000
  0.0000000e+000
  1.0950000e-001
 -1.0000000e+004
  1.0000000e+004
  0.0000000e+000
  0.0000000e+000
  0.0000000e+000
  0.0000000e+000
  0.0000000e+000
  0.0000000e+000
  0.0000000e+000
  0.0000000e+000
  0.0000000e+000
  0.0000000e+000
  1.0000000e+004
 -9.9554253e+003
  9.9554253e+003
 -3.2928417e+000
  0.0000000e+000
  0.0000000e+000
  1.0000000e+004
  0.0000000e+000
  0.0000000e+000
  0.0000000e+000
  0.0000000e+000
 -4.1900000e-001
  0.0000000e+000
 -4.1900000e-001
  0.0000000e+000
  0.0000000e+000
  0.0000000e+000
  1.0000000e+004
  0.0000000e+000
  9.9996890e+003
  0.0000000e+000
  0.0000000e+000
  0.0000000e+000
  0.0000000e+000
  0.0000000e+000
  0.0000000e+000
  0.0000000e+000
  0.0000000e+000
  0.0000000e+000
  0.0000000e+000
 -1.0000000e+004
  0.0000000e+000
  0.0000000e+000
  0.0000000e+000
  0.0000000e+000
  0.0000000e+000
  0.0000000e+000
  0.0000000e+000
  0.0000000e+000
  0.0000000e+000
  0.0000000e+000
  0.0000000e+000
  0.0000000e+000
  0.0000000e+000
  0.0000000e+000
  0.0000000e+000
  0.0000000e+000
  0.0000000e+000
  0.0000000e+000
  0.0000000e+000
  0.0000000e+000
  0.0000000e+000
  0.0000000e+000
  1.0000000e+004
  0.0000000e+000
  0.0000000e+000
  0.0000000e+000
  0.0000000e+000
 -8.0000000e-004
  0.0000000e+000
  0.0000000e+000
  0.0000000e+000
  0.0000000e+000
  0.0000000e+000
  0.0000000e+000
  0.0000000e+000
  0.0000000e+000
  0.0000000e+000
  0.0000000e+000
  0.0000000e+000
  0.0000000e+000
  0.0000000e+000
  0.0000000e+000
  0.0000000e+000
  0.0000000e+000
  0.0000000e+000
  0.0000000e+000
  0.0000000e+000
  0.0000000e+000
  0.0000000e+000
  0.0000000e+000
  0.0000000e+000
  0.0000000e+000
  0.0000000e+000
  0.0000000e+000
  0.0000000e+000
  0.0000000e+000
  0.0000000e+000
  0.0000000e+000
  0.0000000e+000
  0.0000000e+000
  0.0000000e+000
  0.0000000e+000
  0.0000000e+000
  0.0000000e+000
  0.0000000e+000
  0.0000000e+000
  0.0000000e+000
  0.0000000e+000
  0.0000000e+000
  0.0000000e+000
  0.0000000e+000
  0.0000000e+000
  0.0000000e+000
  0.0000000e+000
  0.0000000e+000
  0.0000000e+000
  0.0000000e+000
  0.0000000e+000
  0.0000000e+000
  1.0000000e+004
  0.0000000e+000
  0.0000000e+000
  0.0000000e+000
  0.0000000e+000
  0.0000000e+000
  0.0000000e+000
  0.0000000e+000
  0.0000000e+000
  0.0000000e+000
  0.0000000e+000
  0.0000000e+000
  0.0000000e+000
  0.0000000e+000
  0.0000000e+000
  0.0000000e+000
  0.0000000e+000
  0.0000000e+000
  0.0000000e+000
  0.0000000e+000
  0.0000000e+000
  0.0000000e+000
 -1.0000000e+004
  0.0000000e+000
  0.0000000e+000
  0.0000000e+000
  0.0000000e+000
  0.0000000e+000
  0.0000000e+000
  0.0000000e+000
  0.0000000e+000
  0.0000000e+000
  0.0000000e+000
  0.0000000e+000
  0.0000000e+000
  0.0000000e+000
  0.0000000e+000
  0.0000000e+000
  0.0000000e+000
  0.0000000e+000
  0.0000000e+000
  0.0000000e+000
  0.0000000e+000
  0.0000000e+000
  0.0000000e+000
  0.0000000e+000
  0.0000000e+000
  0.0000000e+000
  0.0000000e+000
  0.0000000e+000
  0.0000000e+000
  0.0000000e+000
  0.0000000e+000
  0.0000000e+000
  0.0000000e+000
  0.0000000e+000
  0.0000000e+000
  0.0000000e+000
  0.0000000e+000
  0.0000000e+000
  0.0000000e+000
  0.0000000e+000
  0.0000000e+000
  0.0000000e+000
  0.0000000e+000
  0.0000000e+000
  0.0000000e+000
  0.0000000e+000
  0.0000000e+000
  0.0000000e+000
  0.0000000e+000
  0.0000000e+000
  0.0000000e+000
  0.0000000e+000
  0.0000000e+000
  0.0000000e+000
  0.0000000e+000
  0.0000000e+000
  0.0000000e+000
  0.0000000e+000
  0.0000000e+000
  0.0000000e+000
  0.0000000e+000
 -1.0000000e+004
 -1.0000000e+004
  0.0000000e+000
  0.0000000e+000
  0.0000000e+000
  0.0000000e+000
  0.0000000e+000
  0.0000000e+000
  0.0000000e+000
  0.0000000e+000
  0.0000000e+000
  0.0000000e+000
  0.0000000e+000
  0.0000000e+000
  0.0000000e+000
  0.0000000e+000
  0.0000000e+000
  0.0000000e+000
  0.0000000e+000
  0.0000000e+000
  0.0000000e+000
  0.0000000e+000
  0.0000000e+000
  0.0000000e+000
  0.0000000e+000
  0.0000000e+000
  0.0000000e+000
  0.0000000e+000
  0.0000000e+000
  0.0000000e+000
  0.0000000e+000
  0.0000000e+000
  0.0000000e+000
  0.0000000e+000
  0.0000000e+000
  0.0000000e+000
  0.0000000e+000
  0.0000000e+000
  0.0000000e+000
  0.0000000e+000
  0.0000000e+000
  0.0000000e+000
  0.0000000e+000
  0.0000000e+000
  0.0000000e+000
  0.0000000e+000
  0.0000000e+000
  0.0000000e+000
  0.0000000e+000
  0.0000000e+000
  0.0000000e+000
  0.0000000e+000
  0.0000000e+000
  0.0000000e+000
  0.0000000e+000
  0.0000000e+000
  0.0000000e+000
  0.0000000e+000
  0.0000000e+000
  0.0000000e+000
  0.0000000e+000
  0.0000000e+000
  0.0000000e+000
  0.0000000e+000
  0.0000000e+000
  0.0000000e+000
  0.0000000e+000
  0.0000000e+000
  0.0000000e+000
  0.0000000e+000
  0.0000000e+000
  0.0000000e+000
  0.0000000e+000
  0.0000000e+000
  0.0000000e+000
  0.0000000e+000
  0.0000000e+000
  0.0000000e+000
  0.0000000e+000
  0.0000000e+000
  0.0000000e+000
  9.9998658e+003
  0.0000000e+000
  1.0870000e-001
  0.0000000e+000
  0.0000000e+000
  1.3420000e-001
  0.0000000e+000
  0.0000000e+000
 -1.0000000e+004
  0.0000000e+000
  0.0000000e+000
  0.0000000e+000
  0.0000000e+000
  0.0000000e+000
  0.0000000e+000
  0.0000000e+000
  0.0000000e+000
  3.4229000e+000
  0.0000000e+000
  0.0000000e+000
  0.0000000e+000
  0.0000000e+000
  0.0000000e+000
  0.0000000e+000
  0.0000000e+000
  8.0000000e-004
  0.0000000e+000
  8.0000000e-004
  0.0000000e+000
  0.0000000e+000
  0.0000000e+000
  0.0000000e+000
  1.0000000e+004
  0.0000000e+000
  0.0000000e+000
  1.0000000e+000
  1.0000000e+000
  1.0000000e+000
  1.0000000e+000
  1.0000000e+000
  1.0000000e+000
  1.7719767e+001
 -8.8598833e+000
  5.1282625e+000
 -3.4188417e+000
 -1.0000000e+004
  5.0000000e+003
 -1.0000000e+004
  6.6666667e+003
 -2.6000000e-002
  1.3000000e-002
 -3.3800000e-002
  2.2533333e-002
 -3.5000000e-002
  1.7500000e-002
 -4.5700000e-002
  3.0466667e-002
 -1.0590000e+000
  5.2950000e-001
  0.0000000e+000
  0.0000000e+000
 -3.0502000e+000
  1.5251000e+000
 -5.4377000e+000
  3.6251333e+000
  1.7719767e+001
 -8.8598833e+000
  5.1282625e+000
 -3.4188417e+000
 -9.9941532e+003
  4.9970766e+003
 -1.0000000e+004
  6.6666667e+003
 -2.6000000e-002
  1.3000000e-002
 -3.3800000e-002
  2.2533333e-002
 -3.5000000e-002
  1.7500000e-002
 -4.5700000e-002
  3.0466667e-002
 -1.0590000e+000
  5.2950000e-001
  0.0000000e+000
  0.0000000e+000
 -3.0502000e+000
  1.5251000e+000
 -5.4377000e+000
  3.6251333e+000
  2.0484979e+001
 -2.0484979e+001
 -4.7915905e+002
  7.4260088e+003
  4.9158350e+002
 -5.7331160e+003
  1.4066450e+001
  5.0061379e+003
 -2.7700000e-001
 -6.9090333e+000
 -1.0000000e-004
 -2.2533333e-002
 -6.6605621e+003
  1.1528300e+001
 -2.5826667e-001
 -2.4600000e-001
 -1.5700000e-002
  1.2480450e+001
  1.0000000e+004
 -5.6000000e-002
  1.4066450e+001
  5.0089783e+003
 -1.9400000e-001
 -6.9090333e+000
 -1.0000000e-004
 -2.2533333e-002
 -6.6605621e+003
  1.1528300e+001
 -2.5826667e-001
 -2.4600000e-001
 -1.5700000e-002
